# Supplementary material for: Altered Cytokine Response of Human Brain Endothelial Cells after Stimulation with Malaria Patient Plasma
Source: Cells. 2021 Jul 1;10(7):1656. doi: 10.3390/cells10071656 (PMC8303479; doi:10.3390/cells10071656)
Supplement: Supplementary file 1 [file cells-10-01656-s001.zip]

Archive with 11 entries (11 files):
- Table S10_250621.xlsx
- Table S11_250621.xlsx
- Table S1.pdf
- Table S2.pdf
- Table S3_250621.xlsx
- Table S4_250621.xlsx
- Table S5_250621.xlsx
- Table S6_250621.xlsx
- Table S7.pdf
- Table S8.pdf
- Table S9_250621.xlsx
