# Supplementary material for: Altered Cytokine Response of Human Brain Endothelial Cells after Stimulation with Malaria Patient Plasma
Source: Cells. 2021 Jul 1;10(7):1656. doi: 10.3390/cells10071656 (PMC8303479; doi:10.3390/cells10071656)
Supplement: Supplementary file 1 [file cells-10-01656-s001.zip › Table S10_250621.xlsx]

## Sheet: Sheet1
Table S10	Genes whose expression is significantly decreased after co-incubation of endothelial cells (HBEC-5i) with plasma from malaria patients (M) compared to the healthy controls (H).
M6, M9, M10, M11: 4 biological replicates each; H5, H10: 2 biological replicates each; H8: 1 biological replicate.
	H5-1	H5-2	H10-1	H10-2	H8-1	M6-1	M6-1	M6-3	M6-4	M9-1	M9-2	M9-3	M9-4	M10-1	M10-2	M10-3	M10-4	M11-1	M11-2	M11-3	M11-4	baseMean	base MeanH	baseMeanM	foldChange	log2FoldChange	pvalue	padj	name
MYLIP	48.9103	64.4908	56.8702	80.8886	154.203	22.404	18.5647	30.0307	24.697	31.1831	29.4014	31.4632	17.9705	50.4058	33.48	38.8376	24.4296	27.2311	31.3884	31.2342	37.7282	42.1816	81.0727	30.0281	0.372873	-1.42324	9.3908e-10	1.95908e-06	#N/A	Myosin Regulatory Light Chain Interacting Protein
DUSP8	43.2777	51.2075	74.7622	67.6391	144.075	49.032	45.0917	28.1777	35.4172	32.8135	31.9661	42.282	33.1788	22.7204	35.6453	19.8578	28.3059	41.827	21.2562	32.0482	48.0921	44.2225	76.1922	34.232	0.444689	-1.16913	7.39321e-07	0.00029163	#N/A	Dual Specificity Phosphatase 8
DIO2	122.184	95.4578	82.0349	59.183	18.9219	35.2672	26.7043	39.3206	41.045	23.9435	28.6849	25.7372	45.3198	33.6216	31.5373	15.4418	16.2169	54.2347	55.0118	54.8601	67.2902	46.2866	75.5563	37.1398	0.492874	-1.02071	0.00113437	0.0387949	#N/A	Iodothyronine Deiodinase 2
CXCL14	70.5103	79.682	86.8684	77.4628	88.3971	33.5761	22.5373	75.6977	75.2347	44.34	32.0511	38.3402	40.0826	33.3611	36.7096	15.3728	10.2731	59.3043	71.9335	24.808	28.3087	49.7548	80.5841	40.1207	0.49875	-1.00361	0.000786601	0.0313563	#N/A	C-X-C Motif Chemokine Ligand 14
KIT	819.456	797.414	541.124	559.125	410.494	135.975	104.828	390.732	381.917	368.31	364.439	352.722	359.526	396.829	365.116	295.251	241.942	553.158	464.605	321.407	396.841	410.534	625.523	343.35	0.549498	-0.863815	0.000268011	0.0159655	#N/A	KIT Proto-Oncogene, Receptor Tyrosine Kinase
NEURL1B	56.357	54.2579	76.9185	86.145	80.1256	50.1115	42.011	49.1978	33.9877	41.9038	41.129	21.4283	19.7765	39.9028	32.0091	27.6547	17.0958	33.7254	58.1412	54.0415	64.549	46.689	70.7608	39.1666	0.556869	-0.84459	0.000193539	0.0128176	#N/A	Neuralized E3 Ubiquitin Protein Ligase 1B
LINC01111	147.559	125.231	105.721	123.843	68.8146	47.5406	29.1616	102.282	67.7492	81.32	55.4978	60.9457	62.1919	66.005	69.0886	47.9614	43.6276	74.8438	98.3114	62.3912	70.7905	76.7084	114.234	64.9818	0.572661	-0.804247	5.8868e-05	0.0065208	#N/A
LINC00707	309.452	295.899	324.495	329.094	106.455	142.825	128.627	185.644	127.78	150.171	132.306	149.45	127.176	196.654	163.08	149.931	145.292	99.1991	164.03	203.423	230.142	183.863	273.079	155.983	0.573351	-0.802508	2.48607e-05	0.00374918	#N/A
ARHGEF16	139.2	133.726	168.359	181.698	308.388	81.2073	68.953	118.329	125.644	109.147	112.437	115.036	109.204	159.024	140.396	93.0408	97.706	138.096	112.398	72.0733	74.5165	126.599	186.274	107.95	0.579569	-0.786949	3.16713e-05	0.00430902	#N/A	Rho Guanine Nucleotide Exchange Factor 16
CLDN1	96.8887	109.061	124.921	124.134	151.09	91.0316	50.3923	53.6688	52.606	50.8717	60.5123	55.0622	59.4425	93.7155	73.4438	87.5905	82.3089	70.0276	49.6082	96.1193	104.687	82.723	121.219	70.693	0.583818	-0.776409	1.11905e-05	0.00225921	#N/A	Claudin 1
NUP210	208.904	201.967	204.311	211.907	166.826	133.137	129.984	122.594	125.52	109.076	113.957	90.4695	109.22	120.711	105.868	73.9775	50.2059	148.848	154.826	129.037	140.478	135.801	198.783	116.119	0.585278	-0.772806	1.00693e-06	0.000381931	#N/A	Nucleoporin 210
CECR2	88.0727	90.6988	70.0655	77.1971	277.142	63.1728	85.9582	109.247	82.7472	75.0672	82.5525	66.4807	66.8371	65.7254	82.2266	43.6071	52.976	84.0733	78.3156	54.4206	54.3113	83.3759	120.635	71.7324	0.59152	-0.757502	0.00187391	0.0491822	#N/A	CECR2 Histone Acetyl-Lysine Reader
JUP	144.209	161.114	192.779	145.631	262.577	155.633	119.665	131.349	147.881	123.269	75.7507	75.4644	100.859	115.225	96.8544	96.4465	50.9516	103.834	101.666	105.528	123.147	125.23	181.262	107.72	0.593085	-0.75369	2.60627e-05	0.00383796	#N/A	Junction Plakoglobin
