# Supplementary material for: Altered Cytokine Response of Human Brain Endothelial Cells after Stimulation with Malaria Patient Plasma
Source: Cells. 2021 Jul 1;10(7):1656. doi: 10.3390/cells10071656 (PMC8303479; doi:10.3390/cells10071656)
Supplement: Supplementary file 1 [file cells-10-01656-s001.zip › Table S11_250621.xlsx]

## Sheet: Sheet1
Table S10	Genes whose expression is significantly increased after co-incubation of endothelial cells (HBEC-5i) with plasma from malaria patients (M) compared to the healthy controls (H).
M6, M9, M10, M11: 4 biological replicates each; H5, H10: 2 biological replicates each; H8: 1 biological replicate.
	H5-1	H5-2	H10-1	H10-2	H8-1	M6-1	M6-1	M6-3	M6-4	M9-1	M9-2	M9-3	M9-4	M10-1	M10-2	M10-3	M10-4	M11-1	M11-2	M11-3	M11-4	baseMean	base MeanH	baseMeanM	foldChange	log2FoldChange	pvalue	padj	name
CSF3	16.3458	19.3728	9.13715	22.9862	12.8422	294.926	229.067	60.4544	41.9531	25.3117	20.4234	23.561	25.482	40.6108	40.1274	65.8459	54.6018	17.3501	27.0591	116.611	81.7108	59.3229	16.1368	72.8185	4.50189	2.17053	0.000258925	0.0156568	#N/A	Colony Stimulating Factor 3			IL-6 subfamily
ANGPTL4	1460.71	1467.28	788.605	774.442	2718.63	8775.54	7883.39	6341.36	7177.72	3292.42	2769.65	3972.39	3896.8	7414.15	8034.87	7020.45	6509.41	2817.69	2581.73	4431.08	3782.71	4471.95	1441.93	5418.84	3.75713	1.90963	2.96075e-09	4.16948e-06	#N/A	Angiopoietin Like 4
IL1B	734.857	688.819	899.903	831.138	950.689	5026.57	5806.64	1422.99	1248.92	1089.43	1306.72	1415.44	1455.22	1532.92	1611.55	3423.87	3096.21	621.032	877.893	4043.15	3209.66	1966.36	821.081	2324.26	2.8305	1.50106	0.000383014	0.0193314	#N/A	interleukin 1b
CXCL5	62.0663	56.9086	79.1311	55.3732	21.1291	426.919	315.568	69.2242	56.9323	72.2317	60.5755	64.889	84.3185	95.8348	120.946	186.151	199.19	81.6817	75.9589	228.177	239.618	126.325	54.9217	148.639	2.70737	1.43689	0.00179254	0.0486403	#N/A	Chemokin cxcl5
FOXS1	5.63677	22.7736	18.8967	20.9839	20.3201	53.0905	68.9119	32.0275	25.8312	65.75	62.5342	73.7146	64.9477	47.5439	47.4861	45.2961	61.5209	44.6976	26.3662	24.779	14.1638	40.3463	17.7222	47.4163	2.66925	1.41644	7.83619e-06	0.0017208	#N/A	Forkhead Box S1
HMOX1	478.368	507.575	362.738	424.541	278.367	2037.05	3798.86	1589.42	1433.64	498.633	521.261	633.038	657.842	599	630.414	1086.97	1194.46	485.98	499.7	884.598	774.014	922.689	410.318	1082.8	2.63845	1.39969	0.000878277	0.0330132	#N/A	Heme Oxygenase 1
GDNF	36.808	48.8216	45.9427	52.4977	11.2855	214.942	184.425	52.1845	48.433	35.408	50.5232	52.53	55.5122	90.6524	110.179	143.252	157.557	39.1151	76.0934	132.799	128.182	84.1497	39.0711	98.2367	2.51744	1.33195	0.00149233	0.0439518	#N/A	Glial Cell Derived Neurotrophic Factor			TGF-beta receptor binding
OPCML	32.0003	34.1439	27.9144	38.8351	14.1004	67.2792	91.5383	57.2366	45.0732	70.5513	76.8657	82.6207	80.2044	63.2095	66.9918	92.0532	119.735	33.084	46.5628	77.3743	72.6161	61.4281	29.3988	71.4372	2.4446	1.2896	3.46448e-08	3.09749e-05	#N/A	Opioid Binding Protein/Cell Adhesion Molecule Like
GPR68	20.8624	33.4695	20.9919	30.1589	11.0482	110.851	102.944	69.7005	46.5614	20.6869	26.8171	28.2551	27.3964	43.6634	38.8866	86.252	51.2075	39.5117	39.1345	101.733	72.9813	48.7197	23.3062	56.6614	2.43733	1.2853	0.000238362	0.0146254	#N/A	G Protein-Coupled Receptor 68
INSIG1	938.615	920.857	1080.7	936.78	1448.47	3053.7	3135.97	3863.23	3505.61	2494.83	2707.28	2570.04	2839.63	1143.1	1141.53	1152.93	1142.45	3877.27	3179.21	2378.22	2508.47	2191.38	1065.08	2543.34	2.38762	1.25557	8.22807e-06	0.00174561	#N/A	Insulin Induced Gene 1
TNFAIP6	26.3094	19.9254	16.681	17.6789	23.4514	104.817	107.353	16.4584	33.3543	25.4726	48.6078	22.607	27.6387	24.838	46.4115	78.7819	71.8065	29.1542	38.5269	55.1683	50.9817	42.1916	20.8092	48.8736	2.32706	1.21851	0.000590087	0.0258256	#N/A	TNF Alpha Induced Protein 6
IGFBP5	4255.97	4176.92	4697.41	4317.41	1919.55	9910.09	13362.8	6506.3	5939.73	8988.32	7989.69	8540.38	9052.68	9070.21	9514.91	11172	11281.9	5298.03	5767.41	10345.3	9674.58	7703.89	3873.45	8900.9	2.29812	1.20045	1.2579e-10	3.14903e-07	#N/A	Insulin Like Growth Factor Binding Protein 5
ESM1	929.237	930.446	1039.38	952.766	191.541	1679.24	2641.79	1067	953.357	1778.51	1766.08	2063.26	2139.79	1525.02	1521.49	2482.92	2428.64	669.136	954.517	2604.67	2254.83	1551.12	808.674	1783.14	2.20552	1.14112	0.000445623	0.0217037	#N/A	Endothelial Cell Specific Molecule 1			endothelium-dependent pathological disorders
POSTN	980.152	988.678	1199.21	889.055	545.527	889.92	1534.76	1534.63	1475.37	1937.05	2184.82	2593.44	2683.34	1846.71	1950.55	2155.07	2769.85	2692.71	1413.28	1465.05	1631.32	1683.83	920.525	1922.37	2.08903	1.06283	8.25464e-08	5.43807e-05	#N/A	Periostin			tissue development and regeneration
SERPINA9	55.5197	45.847	82.1844	71.1248	29.3272	115.931	149.34	96.3321	86.2639	155.576	142.241	159.075	140.464	110.654	124.636	105.006	83.6037	86.3277	116.036	91.765	98.0706	102.158	56.8006	116.333	2.07072	1.05013	4.79062e-08	3.74776e-05	#N/A	Serpin Family A Member 9
ADTRP	62.3934	55.3366	50.3884	57.8523	18.8788	105.5	186.651	52.3943	56.2227	71.0315	108.086	118.64	113.974	92.8017	100.978	170.125	134.269	29.3301	60.1323	112.653	92.0662	88.0812	48.9699	100.303	2.05122	1.03648	0.000493231	0.0228837	#N/A	Androgen Dependent TFPI Regulating Protein
MSMO1	1035.49	1006.27	1255.15	1209	980.799	2645.79	2762.72	2842.65	2481.5	2427.71	2787.52	2940.97	2740.23	1105.26	1086.45	1221.3	1365.06	2682.81	2386.37	2113.24	2174.89	1964.34	1097.34	2235.28	2.03712	1.02653	4.51515e-07	0.000205139	#N/A	Methylsterol Monooxygenase 1
HAS2	1690.31	1622.67	1467.67	1411.87	302.947	1309.36	2111.13	1730.45	1415.1	2560.12	2408.73	2685.23	3035.68	2142.65	2387.95	3624.98	3591.64	1963.63	2113.01	4666.29	4521.51	2322.05	1299.09	2641.72	2.03385	1.02421	0.00123213	0.0405255	#N/A	Hyaluron Synthase 2
LDLR	1293.99	1365.8	1775.69	1700.29	1320.76	3359.58	3991.16	3489.9	3672.73	3779.24	3577.02	3585.19	3694.25	1586.11	1592.45	1288.05	1510.57	4004.11	3691.63	2754.75	2906.11	2663.78	1491.31	3030.18	2.03203	1.02292	4.37922e-06	0.00119162	#N/A	Low Density Lipoprotein Receptor
SHANK1	22.5836	28.4464	24.5602	29.9531	21.9294	68.6673	110.087	35.4207	33.2593	56.5905	45.76	31.4674	44.2406	45.4438	60.4953	46.9158	52.7766	38.9138	34.4071	60.909	56.5697	45.2093	25.4945	51.3702	2.00925	1.00666	2.35271e-05	0.00359133	#N/A	SH3 And Multiple Ankyrin Repeat Domains 1_2
RFX8	34.7783	23.717	60.1082	51.9825	20.334	104.887	119.303	48.3812	48.3838	74.7401	71.0834	69.7946	58.0473	76.6536	88.5245	81.4256	77.0082	37.9104	81.0723	88.0003	89.6605	66.9426	38.184	75.9297	2.00786	1.00566	1.90856e-05	0.00314334	#N/A	RFX Family Member 8, Lacking RFX DNA Binding
CHST2	281.293	291.13	331.369	361.437	258.38	925.927	903.139	410.024	413.237	470.901	356.868	509.344	494.911	637.579	753.932	923.489	888.959	380.322	359.352	679.374	591.275	534.392	304.722	606.164	1.98916	0.992157	4.1018e-06	0.00116687	#N/A	Carbohydrate Sulfotransferase 2
EREG	138.303	98.621	150.647	137.503	114.323	259.178	465.51	242.671	236.106	171.447	198.695	163.229	205.986	183.894	165.266	232.867	231.605	132.292	156.888	477.533	519.575	222.959	127.879	252.671	1.97685	0.983201	0.000187156	0.0125948	#N/A	Epiregulin
PTX3	6666.35	6031.24	6055.88	6194.39	7484.57	9539.37	9574.27	9418.61	8701.85	13410.8	13707	16469.4	17261.6	15138	15447	16614.5	16658.1	7049.31	6541.09	13977.6	12066.4	11143.2	6486.49	12598.4	1.94223	0.957711	3.14725e-07	0.000157577	#N/A	Pentraxin 3
PTGS1	57.2365	73.3101	60.101	96.2211	43.4061	253.311	211.395	118.002	125.316	77.3307	89.6848	50.9929	68.9347	122.787	124.361	130.187	98.2526	152.991	127.179	152.76	139.903	113.032	66.055	127.712	1.93556	0.952754	0.000189317	0.0126721	#N/A	Prostaglandin-Endoperoxide Synthase 1
RPSAP52	83.5822	64.5354	72.1833	62.8896	63.2754	132.637	128.523	92.5761	100.166	127.45	108.709	137.585	129.882	113.522	130.559	177.721	161.339	124.343	157.255	170.955	143.574	118.251	69.2932	133.55	1.92751	0.946738	3.83652e-11	1.20054e-07	#N/A	Ribosomal Protein SA Pseudogene 52
FAM84A	299.228	276.88	233.312	274.003	122.959	316.701	372.7	244.33	248.916	542.132	555.197	645.078	637.339	460.115	451.55	538.652	531.605	406.645	422.002	468.826	443.136	404.348	241.276	455.308	1.88938	0.917912	4.32762e-06	0.00119162	#N/A	LRAT Domain Containing 1
LAMC2	1338.36	1343.57	1262.3	1409.39	938.932	3570.33	5146.87	1541.96	1487.53	1689.53	1702.53	1652.65	1809.26	1943.24	2105.82	3075.25	3013.6	1180.08	1689.68	2685.28	2971.48	2074.17	1258.51	2329.07	1.85054	0.887949	0.000945131	0.0340928	#N/A	Laminin Subunit Gamma 2
SERPINE1	66074.2	68238.9	66673	65023.3	22362.7	100576	130634	96273.8	95981.7	101382	97907.7	97686.4	102086	126895	135205	130421	134201	75154.8	72722.1	105984	101942	94925.1	57674.4	106566	1.84773	0.885754	5.02528e-07	0.000216901	#N/A	Serpin Family E Member 1
TMEM158	730.425	784.518	778.299	940.4	525.631	2449.27	1787	1157.81	1217.93	1355.8	1272.04	1268.14	1224.56	1256.32	1295.57	1454.39	1327.5	843.819	1173.35	1638.7	1317.4	1228.52	751.855	1377.48	1.83245	0.873778	4.34621e-08	3.62677e-05	#N/A	Transmembrane Protein 158
FRMPD4	73.4023	59.7353	61.4129	64.3572	13.3156	119.134	104.785	105.317	101.908	62.3254	56.1052	65.8863	77.4228	90.1802	91.8273	82.087	112.012	107.019	99.1637	125.841	146.128	86.6365	54.4447	96.6964	1.78522	0.836104	0.000493616	0.0228837	#N/A	FERM And PDZ Domain Containing
B3GNT5	127.005	147.936	161.779	128.609	183.215	392.222	453.558	321.84	355.277	173.922	175.411	176.009	188.011	312.399	307.837	362.898	298.462	171.193	200.428	188.269	196.149	239.163	149.709	267.118	1.78071	0.832457	0.000125466	0.0098771	#N/A	UDP-GlcNAc:BetaGal Beta-1,3-N-Acetylglucosaminyltransferase 5
CAMK1G	118.489	118.56	110.336	101.885	105.644	197.36	262.531	144.829	124.608	253.634	230.193	207.448	219.78	186.7	196.536	208.746	201.756	150.721	122.548	231.377	218.865	176.788	110.983	197.352	1.77719	0.829598	5.85053e-08	4.30771e-05	#N/A	Calcium/Calmodulin Dependent Protein Kinase IG
HMGCS1	881.562	874.036	1085.81	1023.64	1204.08	1808.47	2061.67	2420.72	2114.57	2137.48	2298.08	2392.24	2407.71	897.863	793.997	864.541	967.874	2421.92	1864.41	1624.1	1695.58	1611.45	1013.83	1798.2	1.77354	0.826635	0.000276105	0.0161972	#N/A	3-Hydroxy-3-Methylglutaryl-CoA Synthase 1
PQLC2L	41.9537	42.3926	54.5078	35.5135	13.2977	39.4302	69.8249	63.0998	58.6145	53.3624	58.4073	50.5489	71.5471	67.3463	54.2506	101.968	93.6622	53.901	46.4926	73.858	80.2504	58.2967	37.5331	64.7853	1.74569	0.803794	0.000328214	0.017632	#N/A	Solute Carrier Family 66 Member 1 Like
CD93	136.443	133.698	106.056	148.657	43.0758	288.685	324.955	217.062	216.72	145.166	148.503	185.854	168.668	182.485	183.647	154.28	159.618	183.868	165.963	229.211	204.593	177.486	113.586	197.455	1.74134	0.800199	8.00617e-05	0.00764986	#N/A	CD93 Molecule				intercellular adhesion
TWIST2	118.795	120.103	129.511	148.973	94.054	381.115	355.018	183.466	172.616	181.205	179.229	170.161	211.073	199.004	195.063	271.355	248.309	113.718	127.914	227.803	176.142	190.697	122.287	212.075	1.73317	0.793416	0.000118587	0.00945446	#N/A	Twist Family BHLH Transcription Factor 2
IRX3	69.5838	80.6235	67.9711	95.2203	98.5919	205.73	188.272	64.6945	81.6519	158.434	113.397	180.898	156.193	146.942	173.851	140.998	131.051	139.045	133.702	145.694	131.139	128.747	82.3981	143.231	1.73199	0.792434	2.28147e-05	0.00353542	#N/A	Iroquois Homeobox 3
CXCL1	665.801	610.129	852.844	937.989	680.4	1563.11	1650.35	841.33	688.245	1175.12	1146.44	1315.94	1319.26	1358.98	1275.99	1744.63	1693.45	894.476	916.371	1734.82	1364.01	1163.32	749.433	1292.66	1.72522	0.78678	7.8158e-06	0.0017208	#N/A	C-X-C Motif Chemokine Ligand 1
RRAD	125.042	166.127	164.524	181.285	92.1786	598.018	340.521	147.979	150.693	203.834	169.185	217.288	219.675	262.579	273.069	277.076	257.838	182.702	252.43	262.334	201.131	225.977	145.831	251.022	1.72115	0.783373	0.000740662	0.0301002	#N/A	RRAD, Ras Related Glycolysis Inhibitor And Calcium Channel Regulator
POU2F2	82.0206	113.614	84.7412	125.309	116.388	254.784	296.008	119.114	102.243	181.901	164.795	217.461	196.013	171.609	163.621	225.858	201.817	140.785	104.082	179.281	159.182	161.935	104.415	179.91	1.72106	0.783297	5.95848e-05	0.0065423	#N/A	POU Class 2 Homeobox 2
HSPA1B	4965.37	5248.84	3523.13	3466.49	1604.27	8402.82	7287.29	6863.7	6362.28	5311.4	4984.26	7937.14	8076.63	5530.05	6102.41	6548.5	5628.93	8084.62	7620.06	4554.84	3857.42	5807.64	3761.62	6447.02	1.71389	0.777277	4.66054e-05	0.00550339	#N/A	Heat Shock Protein Family A (Hsp70) Member 1B
PLIN2	2580.72	2603.3	1939.37	2153.94	4422.26	5946.53	5450.57	6636.64	6494.73	3238.79	3516.84	3391.81	3349.49	4699.72	4911.61	5209.09	5423.75	3919.24	3987.84	4501.69	4326.1	4224	2739.92	4687.78	1.71044	0.774366	1.0787e-05	0.00221345	#N/A	Perilipin 2
