# Supplementary material for: Altered Cytokine Response of Human Brain Endothelial Cells after Stimulation with Malaria Patient Plasma
Source: Cells. 2021 Jul 1;10(7):1656. doi: 10.3390/cells10071656 (PMC8303479; doi:10.3390/cells10071656)
Supplement: Supplementary file 1 [file cells-10-01656-s001.zip › Table S3_250621.xlsx]

## Sheet: IL-11_Plasma
Table S3 Levels of various cytokines determined using a LEGENDplex assay in plasma from malaria patients and control individuals and in culture supernatant of endothelial cells (HBEC-5i) stimulated with these plasmas.
Number	HAll	MAll	MP<1%	MP1-2.5%	MP>2.5%
1	0	30.725		30.73
2	0	0		0
3	0	109.26			109.27
4	0	0			0
5	0
6	0	122.43			122.43
7	0	0			0
8	0	0		0
9		0		0
10	27.22	47.62			47.62
11	0	0		0
12	0	0			0
13	0	0			0
14	13.7	49.82			49.82
15		56.12			56.12
16		0	0
17		30.59	30.59
18		144.85		144.85
19		42.14			42.14
20		0	0
21		0		0
22		0	0
23		0
24		26.2
25		0
26		0
27		46
	Number indicates the number of the malaria patient or healthy control person (see Table S1).
	Amount is indicated as pg/ml

## Sheet: IL-11_Supernatant
Table S3 Levels of various cytokines determined using a LEGENDplex assay in plasma from malaria patients and control individuals and in culture supernatant of endothelial cells (HBEC-5i) stimulated with these plasmas.
Number	HAll	MAll	MP<1%	MP1-2.5%	MP>2.5%
1		331.02		331.02
2	228.77
3	364.77	599.32			599.315
4	281.34	594.09			594.09
5	422.69	432.01		432.01
6	133.52
7	113.08	333.1			333.095
8	134.93	502.74		502.74
9		437.2		437.2
10	139.045	547.29			547.285
11		564.65		564.6
12	394.83	277.57			277.565
13	485.62	312.66			312.66
14	317.9	486.04			486.04
15	360.37	502.91			502.91
16	439.48	624.5	624.495
17	515.72	314.55	314.545
18	485.45	642.56		642.56
19	407.63	498.31			498.31
20	664.23	513.92	513.92
21		454.03		454.025
22		1332.39	1332.39
23		790.17		790.17
24		478.79		478.79
25
26
27
Number indicates the number of the malaria patient or healthy control person (see Table S1).
Amount is indicated as pg/ml

## Sheet: CXCL5_Plasma
Table S3 Levels of various cytokines determined using a LEGENDplex assay in plasma from malaria patients and control individuals and in culture supernatant of endothelial cells (HBEC-5i) stimulated with these plasmas.
Number	HAll	MAll	MP<1%	MP1-2.5%	MP>2.5%
1	361.845	107.715		107.715
2	445.75	4.66		4.66
3	180.52	388.36			388.36
4	1360.42	213.8			213.8
5	841.935
6	197.455	122.4			122.4
7	411.11	1418.21			1418.21
8	263.65	978.235		978.235
9	200.425	169.64		169.64
10	290.905	954.105			954.105
11	740.69	548.98		548.98
12	348.185	57.515			57.515
13	448.525	119.085			119.085
14	305.45	1030.81			1030.81
15		27.6			27.6
16		21.24	21.24
17		450.56	450.56
18		95.29		95.29
19		53.825			53.825
20		101.07	101.07
21		156.5		156.5
22		173.405	173.405
23		187.025		187.025
24		348.97		348.97
25		70.13			70.13
26		112.29		112.29
27		502.495	502.495
	Number indicates the number of the malaria patient or healthy control person (see Table S1).
	Amount is indicated as pg/ml

## Sheet: CXCL5_Supernatant
Table S3 Levels of various cytokines determined using a LEGENDplex assay in plasma from malaria patients and control individuals and in culture supernatant of endothelial cells (HBEC-5i) stimulated with these plasmas.
Number	HAll	MAll	MP<1%	MP1-2.5%	MP>2.5%
1		148.065		148.065
2	75.51
3	122.765	238.505			238.505
4	49.445	373.81			373.81
5	105.31	231.235		231.235
6	21.19
7	27.035	121.095			121.095
8	31.86	339.07		339.07
9		142.535		142.535
10	52.985	209.61			209.61
11		270.845		270.845
12	204.915	65.325			65.325
13	266.33	154.965			154.965
14	104.79	264.465			264.465
15	104.91	285.7			285.7
16	168.395	380.385	380.385
17	248.035	158.695	158.695
18	244.6	319.11		319.11
19	233.5	231.035			231.035
20	530.78	270.005	270.005
21		204.575		204.575
22		568.01	568.01
23		435.98		435.98
24		383.26		383.26
25
26
27
	Number indicates the number of the malaria patient or healthy control person (see Table S1).
	Amount is indicated as pg/ml

## Sheet: CCL20_Plasma
Table S3 Levels of various cytokines determined using a LEGENDplex assay in plasma from malaria patients and control individuals and in culture supernatant of endothelial cells (HBEC-5i) stimulated with these plasmas.
Number	HAll	MAll	MP<1%	MP1-2.5%	MP>2.5%
1	2.29	26.21		26.21
2	2.57	3.01		3.01
3	3.19	127.995			127.995
4	2.68	3.635			3.635
5	3.335
6	0	19.35			19.35
7	0	9.73			9.73
8	18.63	19.54		19.54
9		3.73		3.73
10	7.01	53.8			53.8
11	2.37	13.75		13.75
12	0	5.59			5.59
13	0	7.11			7.11
14	2.74	136.845			136.845
15		46.54			46.54
16		3.015	3.015
17		64.02	64.02
18		34.08		34.08
19		81.72			81.72
20		2.56	2.56
21		19.985		19.985
22		35.435	35.435
23		6.08		6.08
24		16.84		16.84
25		10.715			10.715
26		15.82		15.82
27		59.525	59.525
	Number indicates the number of the malaria patient or healthy control person (see Table S1).
	Amount is indicated as pg/ml

## Sheet: CCL20_Supernatant
Table S3 Levels of various cytokines determined using a LEGENDplex assay in plasma from malaria patients and control individuals and in culture supernatant of endothelial cells (HBEC-5i) stimulated with these plasmas.
Number	HAll	MAll	MP<1%	MP1-2.5%	MP>2.5%
1		11.515		11.515
2	2.555
3	5.18	19.395			19.395
4	0.655	33.59			33.59
5	5.17	27.18		27.18
6	0				2.555
7	0	5.49			5.49
8	0	44.155		44.155
9		13.725		13.725
10	0.895	18.975			18.975
11		23.755		23.755
12	22.03	6.625			6.625
13	33.52	11.74			11.74
14	16.34	28.57			28.57
15	16.75	16.85			16.85
16	18.35	19.785	19.785
17	61.86	19.045	19.045
18	32.61	18.895		18.895
19	28.54	11.63			11.63
20	49.605	19.41	19.41
21		14.25		14.25
22		41.91	41.91
23		23.83		23.83
24		18.805		18.805
25
26
27

## Sheet: CXCL1_Plasma
Table S3 Levels of various cytokines determined using a LEGENDplex assay in plasma from malaria patients and control individuals and in culture supernatant of endothelial cells (HBEC-5i) stimulated with these plasmas.
Number	HAll	MAll	MP<1%	MP1-2.5%	MP>2.5%
1	0	12.88		12.88
2	0	0		0
3	0	198.43			198.43
4	0	57.095			57.095
5	0
6	0	491.675			491.675
7	0	64.22			64.22
8	0	35.82		35.82
9	0	0		0
10	43.825	65.155			65.155
11	0	27.825		27.825
12	0	0			0
13	0	0			0
14	0	160.775			160.775
15		106.6			106.6
16		0	0
17		16.8	16.8
18		34.66		34.66
19		0			0
20		0	0
21		0		0
22		0	0
23		56.23		56.23
24		12.805		12.805
25		0			0
26		0		0
27		72.46	72.46
	Number indicates the number of the malaria patient or healthy control person (see Table S1).
	Amount is indicated as pg/ml

## Sheet: CXCL1_Supernatant
Table S3 Levels of various cytokines determined using a LEGENDplex assay in plasma from malaria patients and control individuals and in culture supernatant of endothelial cells (HBEC-5i) stimulated with these plasmas.
Number	HAll	MAll	MP<1%	MP1-2.5%	MP>2.5%
1		2369.05		2369.05
2	819.045
3	5864.29	1652.24			1652.24
4	702.595	3854.76			3854.76
5	5560.81	5591.56		5591.56
6	276.675
7	347.855	1647.25			1647.25
8	293.235	4441.61		4441.61
9
10	545.81
11
12	4867
13	4552.12
14
15
16
17
18
19
20
21
22
23
24
25
26
27
	Number indicates the number of the malaria patient or healthy control person (see Table S1).
	Amount is indicated as pg/ml

## Sheet: CCL3_PLasma
Table S3 Levels of various cytokines determined using a LEGENDplex assay in plasma from malaria patients and control individuals and in culture supernatant of endothelial cells (HBEC-5i) stimulated with these plasmas.
Number	HAll	MAll	MP<1%	MP1-2.5%	MP>2.5%
1	0	59.13		59.13
2	0	83.045		83.045
3	24.58	244.29			244.29
4	6.855	33.54			33.54
5	21.39
6	21.99	107.08			107.08
7	30.415	45.91			45.91
8	31.17	41.615		41.615
9	21.455	45.37		45.37
10	42.125	126.77			126.77
11	34.26	22.895		22.895
12	18.29	25.95			25.95
13	0	89.645			89.645
14	40.58	54.775			54.775
15		78.085			78.085
16		57.92	57.92
17		37.98	37.98
18		36.265		36.265
19		43.995			43.995
20		27.42	27.42
21		30.27		30.27
22		82.185	82.185
23		6.46		6.46
24		61.185		61.185
25		6.595			6.595
26		21.51		21.51
27		42.295	42.295
	Number indicates the number of the malaria patient or healthy control person (see Table S1).
	Amount is indicated as pg/ml

## Sheet: CCL3_Supernatant
Table S3 Levels of various cytokines determined using a LEGENDplex assay in plasma from malaria patients and control individuals and in culture supernatant of endothelial cells (HBEC-5i) stimulated with these plasmas.
Number	HAll	MAll	MP<1%	MP1-2.5%	MP>2.5%
1		167.185		167.185
2	93.88
3	93.94	143.485			143.485
4	21.35	261.46			261.46
5	113.07	326.88		326.88
6	31.125
7	24.695	86.375			86.375
8	31.905	189.95		189.95
9		221.12		221.12
10	32.425	190.935			190.935
11		187.65		187.65
12	506.745	71.215			71.215
13	149.76	86.165			86.165
14	214.295	313.805			313.805
15	205.92	256.62			256.62
16	212.43	301.99	301.99
17	913.17	356.78	356.78
18	534.93	275.48		275.48
19	145.61	223.79			223.79
20	303.595	170.4	170.4
21		212.4		212.4
22		311.48	311.48
23		344.64		344.64
24		223.815		223.815
25
26
27
	Number indicates the number of the malaria patient or healthy control person (see Table S1).
	Amount is indicated as pg/ml

[truncated: 11 more sheets: VEGF_Plasma, VEGF_Supernatant, IL-6_Plasma, IL-6_Supernatant, CXCL10_Plasma, CXCL10_Supernatant, CXCL8_Plasma, CXCL8_Supernatant, IL-1RA_Plasma, IL-1RA_Supernatant, IL10_Plasma]
