# Supplementary material for: Altered Cytokine Response of Human Brain Endothelial Cells after Stimulation with Malaria Patient Plasma
Source: Cells. 2021 Jul 1;10(7):1656. doi: 10.3390/cells10071656 (PMC8303479; doi:10.3390/cells10071656)
Supplement: Supplementary file 1 [file cells-10-01656-s001.zip › Table S4_250621.xlsx]

## Sheet: Tabelle1
Table S4 Levels of TNF-a in plasma from malaria patients and control individuals.
Plasma
	HAll	MAll	MP<1%	MP1-2.5%	MP>2.5%
1	0
2	0	90.9609		90.9609
3	0
4	147.531
5	174.87
6	0	0			0
7		0			0
8		0		0
9		0
10	0	119.49			119.49
11	232.216	113.046		113.046
12	124.362	0			0
13	81.7223
14	715.329
15	0
16	180.097	83.2525	83.2525
17	0	77.1545	77.1545
18	81.7223	730.189		730.189
19	51240.5	68.1228
20	449.973	87.8661	87.8661
21	4762.63	77.1545		77.1545
22	13445.9	0	0
23		66.6311		66.6311
24		0		0
25		0
26		0		0
27		0	0
Number indicates the number of the malaria patient or healthy control person (see Table S1).
Amount is indicated as pg/ml
