# Supplementary material for: Altered Cytokine Response of Human Brain Endothelial Cells after Stimulation with Malaria Patient Plasma
Source: Cells. 2021 Jul 1;10(7):1656. doi: 10.3390/cells10071656 (PMC8303479; doi:10.3390/cells10071656)
Supplement: Supplementary file 1 [file cells-10-01656-s001.zip › Table S5_250621.xlsx]

## Sheet: Tabelle1
		Table S5: Adjustment for multiple comparison (cut-offs that are met for the corresponding analyte are shown in bolt)
		Plasma		cut-off					Supernatant		cut-off
		analyte	p-value	p < 0,05	Benjamin Hochberg	Bonferroni	rank		analyte	p-value	p < 0,05	Benjamin Hochberg	Bonferroni	rank
		IL-1RA	<0,0001	0.05	0.00454545	0.00454545	1		CXCL8	0.0003	0.05	0.005	0.005	1
		IL-10	<0,0001	0.05	0.00909091	0.00454545	2		CXCL10	0.003	0.05	0.01	0.005	2
		CCL20	<0,0001	0.05	0.0136364	0.00454545	3		CXCL5	0.003	0.05	0.015	0.005	3
		IL-6	<0,0001	0.05	0.0181818	0.00454545	4		VEGF	0.004	0.05	0.02	0.005	4
		CXCL10	<0,0001	0.05	0.0227273	0.00454545	5		IL-11	0.004	0.05	0.025	0.005	5
		CCL3	0.0002	0.05	0.0272727	0.00454545	6		IL-6	0.077	0.05	0.03	0.005	6
		CXCL8	0.001	0.05	0.0318182	0.00454545	7		CCL3	0.104	0.05	0.035	0.005	7
		CXCL1	0.002	0.05	0.0363636	0.00454545	8		CCL20	0.203	0.05	0.04	0.005	8
		CXCL5	0.029	0.05	0.0409091	0.00454545	9		IL1-RA	0.302	0.05	0.045	0.005	9
		IL-11	0.046	0.05	0.0454545	0.00454545	10		CXCL1	0.368	0.05	0.05	0.005	10
		VEGF	0.278	0.05	0.05	0.00454545	11
