# Supplementary material for: Altered Cytokine Response of Human Brain Endothelial Cells after Stimulation with Malaria Patient Plasma
Source: Cells. 2021 Jul 1;10(7):1656. doi: 10.3390/cells10071656 (PMC8303479; doi:10.3390/cells10071656)
Supplement: Supplementary file 1 [file cells-10-01656-s001.zip › Table S6_250621.xlsx]

## Sheet: Tabelle1
Table S6 Levels of ANGPTL4 in plasma from malaria patients and control individuals and in culture supernatant of endothelial cells (HBEC-5i) stimulated with these plasmas.
Plasma
	HAll	MAll	MP<1%	MP1-2.5%	MP>2.5%
1	279.159
2	105.387	89.6136		89.6136
3	90.3659
4	562.786
5	247.19
6	95.6827	169.863			169.863
7		86.6229			86.6229
8		149.901		149.901
9		85.8799
10	54.6245	99.5331			99.5331
11	467.693	251.345		251.345
12	130.068	106.175			106.175
13	62.512
14	898.036
15	103.034
16	138.851	383.27	383.27
17	70.0409	363.151	363.151
18	56.5632	217.372		217.372
19	4363.03	56.5632
20	1371.16	116.955	116.955
21	663.111	90.3659		90.3659
22	2719.18	77.4764	77.4764
23		110.533		110.533
24		126.758		126.758
25		172.061
26		62.512		62.512
27		118.17	118.17
Supernatant
	HAll	MAll	MP<1%	MP1-2.5%	MP>2.5%
1	9.19	12.16		12.16
2	14.53	19.89		19.89
3	11.6	34.91			34.91
4	15.72	19.52			19.52
5	18.53	15.31		15.31
6	18.04	21.52			21.52
7	14.33	22.97			22.97
8	13.07	13.31		13.31
9	13.11
10	13.66	33.26			33.26
11	11.68	18.58		18.58
12	14.41	12.61			12.61
13	13.15	18.89			18.89
14	13.07	14.33			14.33
15	9.87	16.27			16.27
16	14.25	23.36	23.36
17	12.69	15.98	15.98
18	13	13.82		13.82
19	10.56	13.15			13.15
20	20.82	12.95	12.95
21	8.93	11.64		11.64
22	19.62	13.73	13.73
23		13.26		13.26
24		12.51		12.51
25		13.49			13.49
26		12.11		12.11
27		12.57	12.57
	Number indicates the number of the malaria patient or healthy control person (see Table S1).
	Amount is indicated as ng/ml
