# Supplementary material for: Altered Cytokine Response of Human Brain Endothelial Cells after Stimulation with Malaria Patient Plasma
Source: Cells. 2021 Jul 1;10(7):1656. doi: 10.3390/cells10071656 (PMC8303479; doi:10.3390/cells10071656)
Supplement: Supplementary file 1 [file cells-10-01656-s001.zip › Table S9_250621.xlsx]

## Sheet: Sheet1
Table S9 Transcriptome analyses of endothelial cells (HBEC-5i) stimulated with plasma from three healthy individuals (H5, H10, H8) and from four malaria patients (M6, M9, M10, M11).
M6, M9, M10, M11: 4 biological replicates each; H5, H10: 2 biological replicates each; H8: 1 biological replicate.
	H5-1	H5-2	H10-1	H10-2	H8-1	M6-1	M6-1	M6-3	M6-4	M9-1	M9-2	M9-3	M9-4	M10-1	M10-2	M10-3	M10-4	M11-1	M11-2	M11-3	M11-4	baseMean	baseMeanA	baseMeanB	foldChange	log2FoldChange	pvalue	padj	name
DOCK4	957.048	781.302	733.597	711.25	712.772	1049.77	1335.68	1313.76	1159.62	1189.93	1188.59	1172.19	1198.67	1128.32	1203.48	1138.41	1178.04	966.086	1044.26	1054.01	1159.6	1065.54	779.194	1155.03	1.48159	0.567144	4.6694e-14	5.84468e-10	#N/A
AMPD3	242.685	237.148	234.009	237.214	269.334	384.105	418.428	442.419	457.85	325.763	321.995	319.872	342.471	415.44	416.137	380.356	391.414	390.117	428.759	349.568	377.639	351.558	244.078	385.146	1.57461	0.654995	1.83963e-13	1.15133e-09	#N/A
P4HA2	2083.47	2206.09	1973.09	2018.87	1990.34	3199.04	3217.09	3215.16	3356.98	2583.09	2836.62	3036.57	2912.49	2961.36	3182.3	3144.41	3393.86	3497.36	2835.6	2477.53	2419.57	2787.66	2054.37	3016.81	1.46802	0.55387	1.18514e-12	4.94478e-09	#N/A
RPSAP52	83.5822	64.5354	72.1833	62.8896	63.2754	132.637	128.523	92.5761	100.166	127.45	108.709	137.585	129.882	113.522	130.559	177.721	161.339	124.343	157.255	170.955	143.574	118.251	69.2932	133.55	1.92751	0.946738	3.83652e-11	1.20054e-07	#N/A
IGFBP5	4255.97	4176.92	4697.41	4317.41	1919.55	9910.09	13362.8	6506.3	5939.73	8988.32	7989.69	8540.38	9052.68	9070.21	9514.91	11172	11281.9	5298.03	5767.41	10345.3	9674.58	7703.89	3873.45	8900.9	2.29812	1.20045	1.2579e-10	3.14903e-07	#N/A
MYLIP	48.9103	64.4908	56.8702	80.8886	154.203	22.404	18.5647	30.0307	24.697	31.1831	29.4014	31.4632	17.9705	50.4058	33.48	38.8376	24.4296	27.2311	31.3884	31.2342	37.7282	42.1816	81.0727	30.0281	0.372873	-1.42324	9.3908e-10	1.95908e-06	#N/A
TUFT1	995.684	1066.97	1043.59	1019.85	1019.03	642.628	619	763.869	796.079	800.865	808.804	817.564	801.389	724.958	730.471	798.856	894.34	795.943	713.085	875.124	788.348	834.116	1029.02	773.208	0.752145	-0.410918	1.60913e-09	2.87736e-06	#N/A
ANGPTL4	1460.71	1467.28	788.605	774.442	2718.63	8775.54	7883.39	6341.36	7177.72	3292.42	2769.65	3972.39	3896.8	7414.15	8034.87	7020.45	6509.41	2817.69	2581.73	4431.08	3782.71	4471.95	1441.93	5418.84	3.75713	1.90963	2.96075e-09	4.16948e-06	#N/A
ID3	2080.6	2243.34	1880.04	1976.1	1794.08	1498.69	1390.06	1224.29	1268.25	1116.32	1073.21	1179.38	1260.21	1353.15	1442.8	1566.92	1410.58	1198.93	1226.26	1784.46	1508.18	1498.85	1994.83	1343.86	0.673645	-0.56994	2.99795e-09	4.16948e-06	#N/A
ITGB5	838.26	926.481	941.751	982.398	858.955	1115.1	1140.55	1014.45	1101.18	1086.14	1092.94	1106.21	1146.05	1149.5	1236.78	1057.91	1092.32	1174.06	1020.31	1201.79	1215.52	1071.36	909.569	1121.93	1.23487	0.304359	1.35616e-08	1.5595e-05	#N/A
SORCS2	215.478	221.885	186.417	222.963	328.143	337.709	476.15	336.097	343.345	384.669	331.587	389.405	334.566	362.835	475.31	398.82	365.541	367.726	313.726	321.357	363.944	337.032	234.977	368.924	1.5631	0.644407	1.48722e-08	1.5595e-05	#N/A
ARHGAP22	612.913	727.131	712.43	649.198	381.721	1027.07	1166.82	902.137	919.557	1150.24	1093.54	1127.2	1180.37	1112.5	1057.82	1072.02	1067.3	744.03	782.659	908.576	817.427	914.889	616.679	1008.08	1.63614	0.710299	1.49721e-08	1.5595e-05	#N/A
KIAA1549L	1008.89	935.822	872.237	827.937	936.882	981.239	1538.68	1479.38	1479.06	1392.35	1380.68	1252.85	1310.69	1407.42	1450.94	1133.67	1133.22	1151.98	1163.54	1223.29	1274.53	1206.44	916.353	1297.09	1.41529	0.501098	1.61968e-08	1.5595e-05	#N/A
OPCML	32.0003	34.1439	27.9144	38.8351	14.1004	67.2792	91.5383	57.2366	45.0732	70.5513	76.8657	82.6207	80.2044	63.2095	66.9918	92.0532	119.735	33.084	46.5628	77.3743	72.6161	61.4281	29.3988	71.4372	2.4446	1.2896	3.46448e-08	3.09749e-05	#N/A
TMEM158	730.425	784.518	778.299	940.4	525.631	2449.27	1787	1157.81	1217.93	1355.8	1272.04	1268.14	1224.56	1256.32	1295.57	1454.39	1327.5	843.819	1173.35	1638.7	1317.4	1228.52	751.855	1377.48	1.83245	0.873778	4.34621e-08	3.62677e-05	#N/A
SERPINA9	55.5197	45.847	82.1844	71.1248	29.3272	115.931	149.34	96.3321	86.2639	155.576	142.241	159.075	140.464	110.654	124.636	105.006	83.6037	86.3277	116.036	91.765	98.0706	102.158	56.8006	116.333	2.07072	1.05013	4.79062e-08	3.74776e-05	#N/A
CAMK1G	118.489	118.56	110.336	101.885	105.644	197.36	262.531	144.829	124.608	253.634	230.193	207.448	219.78	186.7	196.536	208.746	201.756	150.721	122.548	231.377	218.865	176.788	110.983	197.352	1.77719	0.829598	5.85053e-08	4.30771e-05	#N/A
LTBP2	1537.69	1644.14	1947.36	1744.32	1489.79	1995.85	2624.95	2162.6	2134.7	2458.56	2280.44	2288.32	2405.64	2385.16	2452.33	2078.32	2164.3	2195.84	2062.19	1861.17	1964.71	2089.45	1672.66	2219.69	1.32766	0.408887	7.56102e-08	5.25785e-05	#N/A
POSTN	980.152	988.678	1199.21	889.055	545.527	889.92	1534.76	1534.63	1475.37	1937.05	2184.82	2593.44	2683.34	1846.71	1950.55	2155.07	2769.85	2692.71	1413.28	1465.05	1631.32	1683.83	920.525	1922.37	2.08903	1.06283	8.25464e-08	5.43807e-05	#N/A
ARMCX2	704.792	692.696	689.373	711.747	547.428	815.766	888.742	850.552	779.736	801.128	771.301	799.509	779.884	807.461	811.648	886.137	948.409	866.052	895.31	848.529	868.501	798.319	669.207	838.667	1.25518	0.3279	1.55502e-07	9.73207e-05	#N/A
ZNF714	687.79	631.363	601.674	528.439	988.843	446.545	466.322	529.725	513.86	507.495	417.209	389.252	471.721	485.693	494.008	460.042	475.765	405.942	377.606	468.297	520.473	517.527	687.622	464.372	0.675481	-0.566013	1.76892e-07	0.000105436	#N/A
MID1	855.744	925.473	895.855	838.679	650.73	417.578	375.732	603.088	604.016	554.945	504.653	555.32	567.236	572.574	566.134	512.105	532.724	719.207	637.012	579.68	656.239	624.987	833.296	559.89	0.672921	-0.571492	2.1293e-07	0.000116913	#N/A
COMMD2	789.258	768.151	950.42	846.886	862.756	619.072	667.052	732.094	693.473	735.951	752.811	712.87	699.497	695.78	658.854	672.648	706.149	696.41	694.471	727.361	681.849	731.61	843.494	696.646	0.827786	-0.272669	2.21104e-07	0.000116913	#N/A
ARHGAP17	1983.23	1952.47	1881.61	1939	2248.55	1523	1535.36	1620.37	1622.6	1800.52	1656.13	1653.36	1716.55	1587.96	1572.83	1334.96	1473.72	1749.42	1720.11	1650.26	1652.28	1708.3	2000.97	1616.84	0.80782	-0.307894	2.24168e-07	0.000116913	#N/A
PTX3	6666.35	6031.24	6055.88	6194.39	7484.57	9539.37	9574.27	9418.61	8701.85	13410.8	13707	16469.4	17261.6	15138	15447	16614.5	16658.1	7049.31	6541.09	13977.6	12066.4	11143.2	6486.49	12598.4	1.94223	0.957711	3.14725e-07	0.000157577	#N/A
RAB11FIP1	298.263	274.938	309.11	311.155	352.959	260.604	169.291	242.481	258.441	204.116	209.522	195.783	220.537	243.715	228.348	213.814	220.408	268.068	240.111	185.883	195.159	242.986	309.285	222.268	0.717993	-0.477959	4.13896e-07	0.000199259	#N/A
MSMO1	1035.49	1006.27	1255.15	1209	980.799	2645.79	2762.72	2842.65	2481.5	2427.71	2787.52	2940.97	2740.23	1105.26	1086.45	1221.3	1365.06	2682.81	2386.37	2113.24	2174.89	1964.34	1097.34	2235.28	2.03712	1.02653	4.51515e-07	0.000205139	#N/A
COL27A1	346.3	325.229	409.767	428.281	690.041	704.961	1034.58	573.857	657.607	779.911	672.457	793.581	735.512	842.147	882.611	814.603	794.336	743.283	632.44	595.516	539.272	666.49	439.923	737.292	1.67328	0.742682	4.58888e-07	0.000205139	#N/A
SERPINE1	66074.2	68238.9	66673	65023.3	22362.7	100576	130634	96273.8	95981.7	101382	97907.7	97686.4	102086	126895	135205	130421	134201	75154.8	72722.1	105984	101942	94925.1	57674.4	106566	1.84773	0.885754	5.02528e-07	0.000216901	#N/A
FLOT1	1773.85	1928.59	2099.83	2129.59	1843.56	1468.66	1391.93	1570.38	1608.21	1682.69	1688.98	1652.51	1543.82	1621.85	1652.9	1615.49	1597.01	1514.57	1643.55	1818.67	1679.82	1691.74	1955.08	1609.44	0.824501	-0.278407	5.61836e-07	0.000234417	#N/A
DUSP8	43.2777	51.2075	74.7622	67.6391	144.075	49.032	45.0917	28.1777	35.4172	32.8135	31.9661	42.282	33.1788	22.7204	35.6453	19.8578	28.3059	41.827	21.2562	32.0482	48.0921	44.2225	76.1922	34.232	0.444689	-1.16913	7.39321e-07	0.00029163	#N/A
LOC90768	223.329	187.236	207.022	185.814	142.131	266.878	309.494	257.332	236.494	224.128	233.412	266.727	219.208	266.522	302.703	298.782	323.917	257.076	275.154	261.122	275.51	248.571	189.106	267.154	1.41549	0.501305	7.45558e-07	0.00029163	#N/A
NUP210	208.904	201.967	204.311	211.907	166.826	133.137	129.984	122.594	125.52	109.076	113.957	90.4695	109.22	120.711	105.868	73.9775	50.2059	148.848	154.826	129.037	140.478	135.801	198.783	116.119	0.585278	-0.772806	1.00693e-06	0.000381931	#N/A
CYP27B1	174.914	179.262	177.209	186.054	175.293	275.748	245.295	286.916	280.365	229.007	229.322	221.212	208.723	207.997	217.054	241.274	224.892	223.652	246.107	246.591	218.864	223.607	178.546	237.689	1.33081	0.412308	1.10384e-06	0.000406377	#N/A
SPSB1	734.604	695.169	712.574	653.779	771.029	985.798	1148.37	950.008	1027.58	1247.3	1228.75	1229.04	1271.77	1007.41	997.926	929.365	833.204	890.855	931.513	869.769	757.385	946.343	713.431	1019.13	1.4277	0.513694	1.36236e-06	0.000487219	#N/A
KCNN4	122.238	113.823	116.989	178.244	103.282	303.676	348.695	221.455	203.069	188.816	182.67	194.66	192.129	216.506	178.167	176.263	206.836	159.46	183.342	234.538	198.131	191.571	126.915	211.776	1.66943	0.739358	1.73782e-06	0.000604231	#N/A
SFR1	207.519	186.702	189.18	177.896	109.79	252.135	252.679	253.706	249.328	218.054	249.19	245.295	232.327	211.356	213.283	257.724	268.971	238.793	230.814	252.143	245.81	225.843	174.218	241.976	1.39469	0.479946	1.91647e-06	0.000648337	#N/A
STAT6	2114.63	2142.9	2238.13	2324.21	2083.22	2593.96	2690.52	2219.05	2458.65	2575.7	2436.76	2512.6	2420.88	2619.07	2516.41	2673.95	2718.79	2359.15	2512.18	2628.46	2556.61	2447.42	2180.62	2530.8	1.16104	0.215418	2.50821e-06	0.000826191	#N/A
NT5DC2	2720.94	2877.18	2845.84	2886.36	1881.13	3726.32	3195.62	3413.45	3650.29	3457.93	3641.1	3606.27	3502.43	3130.47	3256.9	3113.29	3191.7	3981.36	4018.74	3475.79	3162.36	3273.12	2642.29	3470.25	1.31389	0.393848	2.70921e-06	0.000849724	#N/A
AEBP1	491.082	449.498	338.057	409.102	510.492	610.739	686.967	557.324	628.987	644.008	627.345	571.29	620.711	589.297	551.945	481.162	514.583	794.683	739.968	613.672	592.222	572.53	439.646	614.056	1.39404	0.479269	2.71542e-06	0.000849724	#N/A
APCDD1L	765.979	848.217	896.567	1010.35	572.812	1739.55	2588.62	1197.13	1148.27	1171.46	1204.53	1168.47	1239.89	1501.85	1510.65	1396.91	1376.49	1002.6	1082.17	1384.79	1354.11	1245.78	818.785	1379.22	1.68464	0.752444	2.9269e-06	0.000893561	#N/A
RIPK1	920.983	947.375	1009.62	1034.3	1226.85	841.813	804.983	862.944	813.66	819.609	773.477	727.625	760.328	746.907	723.671	672.602	636.738	812.171	826.048	842.75	973.237	846.556	1027.82	789.91	0.768346	-0.380171	3.10535e-06	0.000925468	#N/A
CDK17	1206.93	1151.76	1119.25	1092.4	1385.05	1475.7	1589.82	1414.83	1363.6	1604.79	1619.72	1696.92	1750.92	1610.91	1522.18	1679.72	1560.89	1347.63	1322.17	1346.53	1375.34	1439.86	1191.08	1517.6	1.27276	0.34796	3.24881e-06	0.000945705	#N/A
CHST2	281.293	291.13	331.369	361.437	258.38	925.927	903.139	410.024	413.237	470.901	356.868	509.344	494.911	637.579	753.932	923.489	888.959	380.322	359.352	679.374	591.275	534.392	304.722	606.164	1.98916	0.992157	4.1018e-06	0.00116687	#N/A
FAM84A	299.228	276.88	233.312	274.003	122.959	316.701	372.7	244.33	248.916	542.132	555.197	645.078	637.339	460.115	451.55	538.652	531.605	406.645	422.002	468.826	443.136	404.348	241.276	455.308	1.88938	0.917912	4.32762e-06	0.00119162	#N/A
LDLR	1293.99	1365.8	1775.69	1700.29	1320.76	3359.58	3991.16	3489.9	3672.73	3779.24	3577.02	3585.19	3694.25	1586.11	1592.45	1288.05	1510.57	4004.11	3691.63	2754.75	2906.11	2663.78	1491.31	3030.18	2.03203	1.02292	4.37922e-06	0.00119162	#N/A
KCNMA1	1841.12	1977.67	1759.27	2039.87	1159.1	2505.09	2979.55	2512.19	2720.45	2820.73	2741.72	3034.01	2573.42	2490.56	2544.05	2808.86	2838.04	1917.01	2442.7	2066.94	1852.19	2363.07	1755.41	2552.97	1.4554	0.541418	4.5026e-06	0.00119913	#N/A
CLMP	1523.53	1484.33	1330.94	1303.69	1344.53	1569.27	2095.01	2060.7	2026.78	1706.35	1587.62	1627.17	1808.04	1848.59	1894.16	1760.96	1844.39	1437.27	1620.34	1852.01	1916.84	1697.26	1397.4	1790.97	1.28131	0.357621	5.15457e-06	0.00134416	#N/A
ADAMTS6	943.835	943.458	870.842	830.991	475.417	972.609	1222.91	1021.61	974.117	1222.8	1254.38	1202.65	1201.42	1182.97	1110.54	1356.85	1322.1	1033.18	1135.39	1146.11	1135.13	1074.25	812.909	1155.92	1.42335	0.509287	5.39809e-06	0.00137894	#N/A
FDFT1	2601.65	2699.49	2684.26	2753.02	1997.17	3529.77	3346.9	3873.46	3819.82	3755.89	4226.3	4373.45	4245.95	2611.56	2635.19	3123	3244.33	4319.58	4014	3397.4	3414.66	3365.09	2547.12	3620.7	1.42172	0.507634	5.60317e-06	0.0014027	#N/A
TRIB1	292.619	283.652	320.649	317.291	394.837	365.935	466.427	415.62	374.981	533.859	526.16	659.814	601.162	475.514	479.465	463.912	434.279	451.707	421.769	434.997	381.136	433.133	321.81	467.921	1.45237	0.538406	5.83451e-06	0.00140463	#N/A
SQLE	1394.85	1311.64	1477.42	1474.74	1480.93	2318.72	2638.81	2811.35	2650.21	2764.7	2769.15	2974.24	3017.65	1527.78	1496.86	1523.79	1704.82	2948.69	2603.29	1954.87	1901.54	2130.76	1427.92	2350.4	1.64593	0.718899	5.83533e-06	0.00140463	#N/A
STX18	574.491	543.517	577.073	583.372	690.854	503.751	522.367	436.623	519.001	524.611	503.075	462.065	508.651	477.014	512.89	481.84	509.963	432.667	487.251	489.051	502.896	516.334	593.861	492.107	0.826219	-0.275403	7.03872e-06	0.00166233	#N/A
DDX5	10237.9	10002	11319.4	11127.3	13145.8	8625.14	8488.71	9002.1	8897.97	9552.48	10061.9	9369.59	9541.38	9537.9	9429.22	9833.07	10254.2	8814.13	8850.86	9537.54	9682.54	9776.73	11166.5	9342.42	0.836631	-0.257337	7.32058e-06	0.00169688	#N/A
KIF4A	2607.96	2565.11	2544.17	2591.38	2891.69	1999.12	1905.79	2232.37	2298.88	2318.27	2412.11	1984.31	2097.18	2174.77	2052.31	2189.75	2254.2	2324.81	2351.33	2311.49	2435.72	2311.56	2640.06	2208.9	0.83692	-0.256838	7.73676e-06	0.0017208	#N/A
CXCL1	665.801	610.129	852.844	937.989	680.4	1563.11	1650.35	841.33	688.245	1175.12	1146.44	1315.94	1319.26	1358.98	1275.99	1744.63	1693.45	894.476	916.371	1734.82	1364.01	1163.32	749.433	1292.66	1.72522	0.78678	7.8158e-06	0.0017208	#N/A
FOXS1	5.63677	22.7736	18.8967	20.9839	20.3201	53.0905	68.9119	32.0275	25.8312	65.75	62.5342	73.7146	64.9477	47.5439	47.4861	45.2961	61.5209	44.6976	26.3662	24.779	14.1638	40.3463	17.7222	47.4163	2.66925	1.41644	7.83619e-06	0.0017208	#N/A
NEIL2	359.015	367.13	323.214	383.668	276.053	424.56	378.879	438.252	469.86	405.996	433.923	437.485	434.283	420.32	410.739	413.624	429.419	423.002	470.288	384.128	405.196	404.24	341.816	423.747	1.24339	0.31428	8.06077e-06	0.0017396	#N/A
INSIG1	938.615	920.857	1080.7	936.78	1448.47	3053.7	3135.97	3863.23	3505.61	2494.83	2707.28	2570.04	2839.63	1143.1	1141.53	1152.93	1142.45	3877.27	3179.21	2378.22	2508.47	2191.38	1065.08	2543.34	2.38762	1.25557	8.22807e-06	0.00174561	#N/A
VEPH1	580.557	569.168	482.653	489.131	391.34	750.22	832.441	687.705	563.563	638.469	765.259	716.75	753.248	731.562	594.355	1001.99	931.453	549.15	615.862	786.622	860.295	680.561	502.57	736.184	1.46485	0.550754	9.83517e-06	0.00205178	#N/A
PLIN2	2580.72	2603.3	1939.37	2153.94	4422.26	5946.53	5450.57	6636.64	6494.73	3238.79	3516.84	3391.81	3349.49	4699.72	4911.61	5209.09	5423.75	3919.24	3987.84	4501.69	4326.1	4224	2739.92	4687.78	1.71044	0.774366	1.0787e-05	0.00221345	#N/A
CLDN1	96.8887	109.061	124.921	124.134	151.09	91.0316	50.3923	53.6688	52.606	50.8717	60.5123	55.0622	59.4425	93.7155	73.4438	87.5905	82.3089	70.0276	49.6082	96.1193	104.687	82.723	121.219	70.693	0.583818	-0.776409	1.11905e-05	0.00225921	#N/A
CPSF7	3322.7	3387.34	3224.2	3212.91	3764.89	2887.02	2811.69	2945.52	3057.67	3115.28	3170.19	2958.63	3083.85	3004.82	3024.55	2748.94	2620.46	2917.81	2931.49	2903.39	2967.39	3050.51	3382.41	2946.79	0.870976	-0.199295	1.26783e-05	0.00249523	#N/A
FAP	964.016	935.152	818.301	816.451	594.048	1134.02	1074.06	1158.91	1009.52	974.988	1085.59	1000.9	955.179	1062.75	995.709	1021.74	1023.24	1313.82	1187.83	1091.44	1142.31	1017.14	825.594	1077	1.30567	0.384795	1.27846e-05	0.00249523	#N/A
CPT1A	1205.93	1199.52	1017.7	975.113	1415.49	1663.74	2150.46	1767.01	1690.43	1522.7	1534.63	1409.99	1479.95	1506.5	1620.99	1618	1635.15	1363.75	1424.51	1346.92	1319.26	1469.89	1162.75	1565.87	1.34498	0.427585	1.29576e-05	0.00249523	#N/A
ACSL3	2166.43	2211.72	1957.97	1923.95	2234.61	2364.35	2574.74	2776.07	2622.02	2428.19	2569.81	2502.6	2575.61	2371.81	2325.09	2239.58	2208.27	2737.64	2481.7	2415.78	2556.62	2392.6	2098.94	2484.37	1.183	0.242452	1.44283e-05	0.00270577	#N/A
UHRF1BP1	560.887	586.915	584.033	648.07	1045.71	514.41	543.833	450.251	445.15	511.702	517.831	417.94	555.79	519.785	464.547	470.833	440.363	471.868	402.709	485.755	567.525	533.615	685.123	486.268	0.708567	-0.497024	1.45215e-05	0.00270577	#N/A
PTGFR	251.185	228.657	209.949	204.192	326.281	162.625	141.759	168.183	117.03	146.455	151.227	184.97	179.825	182.582	152.397	175.421	133.917	206.347	207.595	169.976	206.342	186.043	244.053	167.916	0.687024	-0.541567	1.46994e-05	0.00270577	#N/A
ZNF620	85.3734	90.129	78.2451	63.7383	138.432	47.7663	53.5347	64.3218	52.162	42.5208	59.5531	36.6716	61.7025	57.2127	54.0231	48.4121	63.3725	73.2899	58.0177	65.6287	69.1306	64.9161	91.1836	56.7075	0.618396	-0.693398	1.54463e-05	0.00280204	#N/A
SLC45A3	176.843	180.189	187.375	179.543	228.588	273.087	332.852	261.085	249.08	254.363	231.688	283.176	244.681	249.907	262.451	304.321	275.209	257.738	276.394	205.049	197.116	243.368	190.508	259.887	1.35773	0.4412	1.57206e-05	0.00281107	#N/A
FADS1	1839.29	1924.08	1798.72	1643.27	1854.16	3222.06	2884.53	2855.12	2678.86	2063.17	2218.67	2274.37	2404.08	2279.13	2205.68	2096.83	2041.85	3076.7	2898.97	2080.71	2370.67	2319.57	1811.91	2478.21	1.36723	0.451254	1.66417e-05	0.00293069	#N/A
CAPN2	9965.29	9897.93	9252.69	9575.77	9119.96	9332.89	11676	11192.6	11185	12480.3	12935.8	12075.3	12246	11298.6	11122.8	11933.6	12273.8	11008.2	11234.7	10382.7	10528	10986.6	9562.33	11431.6	1.19553	0.257647	1.68578e-05	0.00293069	#N/A
FKBP11	711.595	721.724	783.825	821.54	805.483	942.347	951.593	782.253	894.543	933.08	948.277	954.881	851	853.061	884.929	927.245	893.828	882.676	885.601	1031.44	948.037	876.617	768.833	910.299	1.18469	0.244507	1.82823e-05	0.00313479	#N/A
NRP1	3820.4	3740.97	3606.22	3486.65	3217.45	5165.03	5503.82	5145.02	4652.53	4314.48	4450.22	3895.09	4246.7	4474.51	4377.62	4178.93	4087.19	4218.68	4407.24	3872.27	4237.87	4242.8	3574.34	4451.7	1.24534	0.316538	1.87961e-05	0.00314334	#N/A
DPYSL2	2672.86	2620.37	2656.07	2665.06	2976.04	2985.01	2946.45	4542.2	4368.48	4099.89	4370.89	4051.81	4155.69	3968	4071.52	3514.6	3415.77	4076.98	3817.73	2818.67	2769.39	3503.02	2718.08	3748.32	1.37906	0.463682	1.90817e-05	0.00314334	#N/A
RFX8	34.7783	23.717	60.1082	51.9825	20.334	104.887	119.303	48.3812	48.3838	74.7401	71.0834	69.7946	58.0473	76.6536	88.5245	81.4256	77.0082	37.9104	81.0723	88.0003	89.6605	66.9426	38.184	75.9297	2.00786	1.00566	1.90856e-05	0.00314334	#N/A
CHST11	778.999	758.458	676.182	658.772	463.734	830.98	915.102	838.478	786.594	790.575	848.951	811.073	890.317	948.802	939.689	981.17	872.708	748.182	848.171	873.43	893.944	816.872	667.229	863.635	1.29576	0.373802	2.07814e-05	0.0033782	#N/A
RASGRP3	35.5749	45.6694	37.7542	35.31	65.0944	15.6299	11.877	27.129	29.8997	21.2219	16.3314	19.5686	15.1316	23.3143	20.4216	27.8407	23.1983	40.4495	20.1426	29.4991	29.0864	28.1021	43.8806	23.1714	0.530015	-0.915896	2.21404e-05	0.00353542	#N/A
RFTN1	826.756	834.594	877.542	884.188	726.382	977.34	1043.59	975.627	880.533	1042.2	1055.06	1027.47	1137.67	957.704	1127.51	1084.8	1144.28	968.637	821.182	1060.33	1020.57	974.949	829.892	1020.28	1.23021	0.298901	2.26396e-05	0.00353542	#N/A
IRX3	69.5838	80.6235	67.9711	95.2203	98.5919	205.73	188.272	64.6945	81.6519	158.434	113.397	180.898	156.193	146.942	173.851	140.998	131.051	139.045	133.702	145.694	131.139	128.747	82.3981	143.231	1.73199	0.792434	2.28147e-05	0.00353542	#N/A
CHST3	1431.26	1459.29	1379.9	1321.33	1968.21	1014.63	1254.73	1199.67	1302.43	1273.67	1167.24	1272.47	1180.68	1259.65	1267.17	1108.79	1028.55	1075.01	1077.73	1232.64	1301.08	1265.53	1512	1188.51	0.785677	-0.347991	2.28784e-05	0.00353542	#N/A
SHANK1	22.5836	28.4464	24.5602	29.9531	21.9294	68.6673	110.087	35.4207	33.2593	56.5905	45.76	31.4674	44.2406	45.4438	60.4953	46.9158	52.7766	38.9138	34.4071	60.909	56.5697	45.2093	25.4945	51.3702	2.00925	1.00666	2.35271e-05	0.00359133	#N/A
LOC101927497	4.7427	11.5893	6.67246	6.90038	3.93803	8.42143	8.34215	22.6556	11.0495	19.3321	15.7386	12.4428	25.2122	25.5262	24.3218	35.4001	44.8799	17.8058	17.9018	14.9375	17.3478	16.9123	6.76858	20.0822	2.99583	1.58296	2.44664e-05	#N/A	#N/A
LINC00707	309.452	295.899	324.495	329.094	106.455	142.825	128.627	185.644	127.78	150.171	132.306	149.45	127.176	196.654	163.08	149.931	145.292	99.1991	164.03	203.423	230.142	183.863	273.079	155.983	0.573351	-0.802508	2.48607e-05	0.00374918	#N/A
MAPKAPK2	2950.78	3183.85	3295.39	3244.08	4714.84	2722.03	2686.84	2824.3	2875.06	2819.35	2639.12	2628.71	2652.24	2732.32	2724.7	2303.95	2376.5	2959.73	3060.9	2836.09	2831.21	2907.71	3477.79	2729.57	0.784645	-0.349888	2.58496e-05	0.00383796	#N/A
JUP	144.209	161.114	192.779	145.631	262.577	155.633	119.665	131.349	147.881	123.269	75.7507	75.4644	100.859	115.225	96.8544	96.4465	50.9516	103.834	101.666	105.528	123.147	125.23	181.262	107.72	0.593085	-0.75369	2.60627e-05	0.00383796	#N/A
ENOX1	59.4965	48.9827	61.1333	64.2587	46.9905	73.7621	102.013	86.3646	65.711	65.7477	82.9706	83.9258	64.163	77.0651	79.6659	99.0356	125.991	87.101	78.9782	107.175	94.4501	78.8087	56.1724	85.8825	1.53695	0.620069	2.74265e-05	0.00399183	#N/A
STEAP1	398.329	407.079	395.71	347.883	190.694	451.261	532.739	514.29	365.948	482.446	579.329	567.11	569.327	488.92	546.087	739.249	792.064	430.455	460.399	607.477	636.431	500.154	347.939	547.721	1.57603	0.656299	2.90243e-05	0.00417583	#N/A
SLC9A7	1069.08	974.708	993.884	1008.75	893.76	1035.84	1294.6	1207.27	1093.01	1182.49	1219.45	1242.02	1200.07	1121.23	1128.96	1022.82	1095.78	1216.19	1218.23	1136.65	1233.08	1123.23	988.037	1165.48	1.18049	0.239382	2.95733e-05	0.00420647	#N/A
HMGCR	1458.93	1370.88	1556.07	1597.47	1957.65	2268.12	2841.03	3174.53	2988.87	2896.89	3063.65	2992.76	3093.22	1746	1643.15	1693.72	1720.96	2842.81	2308.85	2067.22	2361.65	2268.78	1588.2	2481.46	1.5622	0.643579	3.02157e-05	0.00423131	#N/A
CLIP1	2108.76	1950.8	1988.51	1946.05	2923.06	1401.9	1624.86	1934.19	1799.02	1801.03	1801.4	1828.31	1753.45	1775.23	1703.48	1613.92	1617.54	1665.77	1724.6	1686	1853.36	1833.39	2183.44	1724	0.789359	-0.341246	3.0424e-05	0.00423131	#N/A
RGS10	1043.34	1020.41	1015.86	1028.16	647.625	1196	1148.11	1083.13	1091.02	1385.83	1423.1	1544.27	1477.87	1331.5	1338.21	1667.75	1686.28	1104.69	1087.48	1450.89	1363.77	1244.54	951.079	1336.24	1.40594	0.49153	3.13786e-05	0.00430902	#N/A
ARHGEF16	139.2	133.726	168.359	181.698	308.388	81.2073	68.953	118.329	125.644	109.147	112.437	115.036	109.204	159.024	140.396	93.0408	97.706	138.096	112.398	72.0733	74.5165	126.599	186.274	107.95	0.579569	-0.786949	3.16713e-05	0.00430902	#N/A
PLOD3	1948.84	2159.52	1959.1	2070.82	1786.19	2206.69	2640.13	2145.18	2397.88	2555.46	2446.6	2638.96	2652.71	2439.33	2420.24	2131.69	2048.09	2389.49	2383.58	2398.52	2225.07	2287.81	1984.89	2382.48	1.20063	0.263794	3.20743e-05	0.00431692	#N/A
NTM	206.605	236.3	226.732	210.412	304.623	447.889	581.185	307.774	259.833	371.143	339.081	320.678	352.995	314.478	361.8	446.45	464.289	293.223	259.373	373.75	359.728	335.159	236.934	365.854	1.53973	0.622673	3.36824e-05	0.00448513	#N/A
DISP2	207.934	230.428	160.709	141.955	170.711	212.963	228.118	297.147	282.231	264.128	277.267	322.529	304.144	288.271	294.894	285.186	265.089	388.133	370.437	196.315	181.986	255.742	182.347	278.677	1.52696	0.610663	3.56886e-05	0.00468033	#N/A
DPP9	2762.17	2902.74	2718.03	2655.47	2268.32	4082.06	3970.67	3079.92	3157.66	3521.01	3285.91	3501.51	3247.35	3195.73	3367.89	3269.52	3226.66	2884.06	3177.41	3066.09	2869.57	3152.84	2661.35	3306.44	1.24225	0.312953	3.58961e-05	0.00468033	#N/A
TIMP1	2577.92	2577.49	2735.52	2782.58	2692.54	4032.3	3736.36	2782.01	2873.33	3211.42	3453	3415.27	3345.81	3048.61	3147.16	3870.65	3707.53	3117.61	3060.67	3214.83	3074.72	3164.63	2673.21	3318.2	1.24096	0.311458	3.76438e-05	0.00485761	#N/A
LATS2	2090.72	2251.13	2047.04	1905.53	2794.18	989.238	1106.13	1528.13	1486.15	1592.06	1661.61	1530.07	1787.56	1820.54	1875.27	1587.3	1395.1	1990.34	1655.74	1521.75	1585	1723.84	2217.72	1569.5	0.707801	-0.498584	3.82278e-05	0.00488262	#N/A
WDR7	484.619	502.547	519.15	503.693	437.037	347.558	375.361	428.629	410.891	452.708	420.433	411.046	413.377	423.2	445.079	363.573	387.485	419.305	394.656	340.624	398.807	422.847	489.409	402.046	0.823875	-0.279503	3.95901e-05	0.00500555	#N/A
ZNF200	388.394	417.658	422.958	455.635	415.691	348.301	310.851	371.871	312.399	395.435	301.026	363.565	371.631	325.523	328.634	364.88	340.099	362.295	295.364	355.037	359.935	362.247	420.067	344.178	0.820579	-0.285287	4.13371e-05	0.00517416	#N/A
ANPEP	7777.74	7866.48	7018.64	7079.72	5732.32	13683.8	16958.7	10566.3	10460.3	8972.65	8866.38	8578.99	8608.21	10193.8	10297.5	9820.91	9962.98	7001.01	10216.8	13345.4	12795.9	9800.21	7094.98	10645.6	1.50042	0.585365	4.26809e-05	0.00528947	#N/A
LOC100288637	811.921	708.386	790.333	793.701	961.619	516.784	602.181	640.07	672.357	659.294	735.478	644.448	628.066	709.84	629.05	525.344	519.98	652.242	678.506	633.969	746.381	679.045	813.192	637.124	0.784024	-0.351031	4.38656e-05	0.00538299	#N/A
ZNF702P	324.494	298.747	283.221	275.892	256.738	197.428	193.602	222.976	219.06	201.054	169.503	189.761	239.145	263.386	247.317	270.071	242.997	220.763	222.762	206.619	217.885	236.353	287.818	220.271	0.765953	-0.384672	4.59158e-05	0.00550339	#N/A
IKZF4	118.555	132.754	155.144	147.515	214.573	119.099	153.85	112.66	96.574	103.35	87.228	96.3665	84.3318	110.056	118.825	91.143	91.3746	92.415	80.966	92.1531	130.12	115.669	153.708	103.782	0.672087	-0.57328	4.60342e-05	0.00550339	#N/A
AMBRA1	413.004	451.39	534.882	496.472	614.119	454.893	487.079	273.873	341.025	387.123	331.477	353.719	332.503	375.007	370.95	321.861	335.384	271.122	287.712	418.068	393.426	392.623	501.973	358.451	0.713136	-0.487751	4.65087e-05	0.00550339	#N/A
HSPA1B	4965.37	5248.84	3523.13	3466.49	1604.27	8402.82	7287.29	6863.7	6362.28	5311.4	4984.26	7937.14	8076.63	5530.05	6102.41	6548.5	5628.93	8084.62	7620.06	4554.84	3857.42	5807.64	3761.62	6447.02	1.71389	0.777277	4.66054e-05	0.00550339	#N/A
ATF7IP	1423.66	1413.04	1394.08	1279.07	1581.17	1016.31	1043.27	1275.08	1252.88	1131.45	1080.44	1060.77	1098.75	1194.41	1256.97	1150.91	1068.76	1391.45	1252.47	1086.19	1258.95	1224.29	1418.2	1163.69	0.820558	-0.285323	5.11944e-05	0.00598879	#N/A
MLKL	450.865	415.359	392.643	433.688	405.67	635.124	619.708	562.87	554.428	492.122	468.37	563.342	562.138	547.804	621.919	665.435	615.336	479.618	466.351	465.488	435.369	516.84	419.645	547.214	1.30196	0.380683	5.17036e-05	0.00599236	#N/A
SLC25A20	332.789	327.274	289.516	340.781	196.336	283.966	380.472	383.154	403.09	433.579	454.011	437.463	443.665	381.869	408.11	474.818	555.947	389.836	368.814	403.292	411.442	385.725	297.339	413.345	1.39314	0.478345	5.25468e-05	0.0060342	#N/A
BRD1	735.631	745.343	760.348	769.371	1308.93	699.775	702.019	579.862	702.935	696.412	561.86	630.429	646.512	727.267	627.988	615.566	517.43	620.493	631.177	641.852	621.811	692.524	863.925	638.962	0.738595	-0.437144	5.47972e-05	0.00623542	#N/A
LARP1B	520.709	595.303	509.297	541.411	936.166	397.397	370.267	476.705	440.692	466.206	452.145	527.018	481.144	465.583	469.214	422.136	460.303	483.698	428.404	504.231	486.827	496.898	620.577	458.248	0.737804	-0.438691	5.7076e-05	0.00643622	#N/A
LOC100287036	9.39258	9.48991	8.88742	8.83004	2.34396	13.9655	35.7771	34.8078	34.4563	15.62	11.2999	17.6903	20.7267	19.1578	17.2654	12.6899	16.6523	12.6299	19.273	15.1818	19.8333	16.951	7.78878	19.8142	2.57883	1.36672	5.81882e-05	#N/A	#N/A
ZNF23	224.857	227.623	229.544	220.561	277.37	149.725	163.833	175.058	178.041	177.406	191.957	156.375	182.783	194.018	156.321	199.044	214.422	169.57	199.391	199.478	223.906	195.775	235.991	183.208	0.775871	-0.366111	5.87418e-05	0.0065208	#N/A
LINC01111	147.559	125.231	105.721	123.843	68.8146	47.5406	29.1616	102.282	67.7492	81.32	55.4978	60.9457	62.1919	66.005	69.0886	47.9614	43.6276	74.8438	98.3114	62.3912	70.7905	76.7084	114.234	64.9818	0.572661	-0.804247	5.8868e-05	0.0065208	#N/A
POU2F2	82.0206	113.614	84.7412	125.309	116.388	254.784	296.008	119.114	102.243	181.901	164.795	217.461	196.013	171.609	163.621	225.858	201.817	140.785	104.082	179.281	159.182	161.935	104.415	179.91	1.72106	0.783297	5.95848e-05	0.0065423	#N/A
USP54	398.025	407.736	360.562	390.469	465.2	299.878	285.16	323.369	337.976	379.744	342.803	336.305	282.032	307.452	338.12	256.251	274.161	369.674	357.239	302.127	298.885	338.722	404.399	318.198	0.786842	-0.345854	6.06174e-05	0.00659781	#N/A
DVL1	1624.32	1770.69	1540.9	1624.23	1451.94	2286.43	2534.03	1837.68	2052.16	2417.64	1984.03	2286.95	2262.88	1929.59	2020.63	2094.74	1990.15	1719.4	1903.66	1863.51	1588.42	1942.09	1602.42	2048.24	1.27785	0.353721	6.373e-05	0.00683653	#N/A
SDC1	6596.81	6977.93	6401.6	6945.88	3865.5	8850.84	10125.5	7417.64	7790.84	9544.93	9031.79	8901.61	9095.93	7916.55	8182.6	7379.11	7701.95	6191.13	8345.8	10880	9969.9	8005.42	6157.54	8582.88	1.39403	0.479258	6.3903e-05	0.00683653	#N/A
MAP3K4	570.892	503.831	521.657	585.033	798.617	507.531	498.137	427.801	407.658	507.763	409.436	385.907	413.001	490.261	488.249	379.422	371.845	391.028	412.051	526.727	507.829	481.175	596.006	445.29	0.746379	-0.422021	6.54903e-05	0.00688472	#N/A
CDC25B	3300.66	3335.55	3339.64	3552.24	3573.65	3223.44	3070.31	2810.61	2955.24	3234.59	3092.04	2866.84	2768.65	2775.43	2673.66	2425.7	2525.72	3026.75	3081.37	2933.39	2881.93	3021.3	3420.35	2896.6	0.846829	-0.239857	6.66994e-05	0.00688472	#N/A
PRSS3	163.706	188.849	155.957	181.869	104.622	264.82	229.453	211.962	206.595	195.23	206.031	206.159	202.746	205.502	181.106	242.057	243.446	177.682	216.125	247.165	218.743	202.373	159	215.926	1.36042	0.44405	6.71067e-05	0.00688472	#N/A
CHD8	2639.17	2598.62	2654.95	2684.22	3213.09	2000.41	2302.51	2555.3	2516.98	2470.31	2481.43	2289.95	2356.62	2414.75	2395.95	2082.87	2169.37	2246.75	2313.52	2158.01	2481.1	2429.8	2758.01	2327.24	0.843728	-0.24515	6.77404e-05	0.00688472	#N/A
CHAF1A	2048.72	2046.57	2130.22	2027.02	2469.03	1828.95	1779.62	1838.59	1900.34	2009.49	1908.03	1972.39	1929.8	1791.94	1893.31	1649.87	1673.08	1777.89	1960.09	1707.65	1658.99	1904.84	2144.31	1830	0.852944	-0.229477	6.81069e-05	0.00688472	#N/A
ZFHX4	1274.32	1219.3	969.486	854.651	1153.14	597.191	851.595	976.42	984.549	754.36	691.981	710.023	684.384	844.32	842.705	690.787	668.402	972.976	888.303	750.366	884.222	869.689	1094.18	799.536	0.730709	-0.45263	6.8238e-05	0.00688472	#N/A
DENND5B	614.562	629.726	669.366	549.026	781.733	425.58	535.138	537.495	534.299	404.743	411.702	381.002	407.628	502.268	539.525	446.883	395.094	543.475	612.531	493.829	549.394	522.143	648.883	482.537	0.743408	-0.427774	6.86843e-05	0.00688472	#N/A
GBF1	3287.5	3385.16	3281.72	3276.73	3707.44	2998.03	3221.18	3176.3	3172.06	2983.87	2931.06	2834.58	2979.66	3017.58	3092.42	2680.11	2798.89	3089.73	3073.32	2852.03	3018.94	3088.49	3387.71	2994.99	0.88357	-0.178583	6.87537e-05	0.00688472	#N/A
TNFRSF10D	2064.8	2029.47	1451.16	1449.77	1184.48	2011.16	2116.5	3396.33	3373.11	2235.84	2229.31	2521.07	2636.22	2068.85	2186.06	2037.97	2046.24	3767.92	3587.91	2278.89	2199.34	2327.26	1635.94	2543.3	1.55472	0.636658	7.19805e-05	0.00715064	#N/A
BOLA1	95.6963	75.957	95.2547	89.1272	63.1942	142.147	127.132	93.9218	93.8855	120.202	109.976	122.806	107.743	114.187	119.698	146.349	121.326	91.2481	127.995	135.588	106.833	109.536	83.8459	117.565	1.40926	0.494936	7.45685e-05	0.00728398	#N/A
CNKSR3	283.127	307.274	234.196	247.125	288.853	184.847	153.825	184.7	235.14	228.937	201.457	213.363	214.267	201.626	201.965	197.781	196.743	234.389	226.795	241.079	250.883	225.161	272.115	210.487	0.773891	-0.369798	7.48603e-05	0.00728398	#N/A
CYTL1	30.0399	37.9687	39.9357	42.9819	28.1076	51.6195	63.5856	47.7525	54.9734	45.2476	49.6447	47.1661	44.2097	62.4269	55.0156	78.9669	65.2337	47.586	53.7989	83.8249	85.9877	53.1464	35.8068	58.565	1.65391	0.725877	7.50686e-05	0.00728398	#N/A
HIPK1	1175.65	1114.16	1301.73	1134.79	2525.15	909.51	1152.32	1122.59	1082.95	1099.05	1035.89	922.792	984.368	1038.38	972.38	794.521	836.791	1105.37	979.414	865.443	962.504	1100.75	1450.3	991.517	0.683159	-0.549707	7.71936e-05	0.00743255	#N/A
CD93	136.443	133.698	106.056	148.657	43.0758	288.685	324.955	217.062	216.72	145.166	148.503	185.854	168.668	182.485	183.647	154.28	159.618	183.868	165.963	229.211	204.593	177.486	113.586	197.455	1.74134	0.800199	8.00617e-05	0.00764986	#N/A
PARD3B	207.383	214.465	141.555	175.954	434.76	82.446	133.85	171.013	137.087	154.618	136.307	110.08	133.814	177.77	145.392	140.272	109.684	153.27	165.613	137.364	175.861	163.741	234.824	141.528	0.602196	-0.731696	8.18849e-05	0.0077648	#N/A
BDNF	1427.52	1359.3	1142.79	1194.61	1008.16	668.716	664.368	793.088	759.993	886.181	905.662	1040.08	1024.39	949.178	865.266	889.276	881.144	1121.96	900.293	1101.65	1030.46	981.624	1226.48	905.107	0.738515	-0.437302	8.29064e-05	0.00780255	#N/A
FAM189A1	189.11	212.414	190.825	179.645	158.958	127.49	153.844	169.954	174.93	159.14	126.124	158.313	134.099	139.874	129.621	106.503	102.938	139.102	118.423	124.994	118.813	148.339	186.19	136.51	0.734672	-0.444828	8.36461e-05	0.00781342	#N/A
FRMD4A	1816.11	1862.28	1942.53	1785.02	1465.37	1838.63	2156.65	2019.81	2043.8	2395.64	2413.98	2427.91	2467.8	2319.06	2357.17	2122.9	2113.69	2057.58	1998.63	2017.24	1975.21	2076.05	1774.26	2170.36	1.22402	0.291626	8.72639e-05	0.00804274	#N/A
HCAR1	52.6713	58.8011	60.2114	40.9954	36.0057	72.8094	145.864	74.6306	91.2761	73.8571	68.3214	55.0602	58.0582	88.7418	71.2788	90.3259	70.7123	93.3621	82.0177	66.4699	88.6634	73.3397	49.737	80.7156	1.62625	0.701548	8.73861e-05	0.00804274	#N/A
PPARGC1A	15.0555	8.53398	7.81423	7.76522	72.0521	11.2106	2.65267	4.5415	13.9479	6.56137	2.59036	5.9001	1.38251	5.68043	4.32104	5.41362	11.5845	6.80983	5.05999	1.60282	2.82854	9.68137	22.2442	5.75549	0.253069	-1.9824	8.77943e-05	#N/A	#N/A
PLOD1	5687.64	6363.76	5989.04	5903.58	4608.03	7348.36	7559.78	6833.69	6943.22	6380.31	6460.78	6723.28	6545.4	6845.94	6773.71	6038.06	6040.36	7563.39	7157.68	7074.02	6924.14	6560.2	5710.41	6825.76	1.19551	0.257624	8.89876e-05	0.00813035	#N/A
ITGA5	10710	11135.9	11424.4	11280.4	13057.9	14149.9	17647.8	13816.2	13676.1	14820	14615.2	15270.6	15357.5	15011.6	15515.2	14418.7	14657.5	14088.6	13103.4	11197.1	11488.7	13640.1	11521.7	14302.1	1.24121	0.311742	9.06131e-05	0.00821887	#N/A
PFKP	7258.82	7598.08	7539.2	7781.72	7522.95	8845.04	8584.69	9562.95	9913.62	8491.82	8121.83	8648.56	8411.67	8820.56	9338.16	9787.11	9998.64	9086.98	8663.38	7945.8	7534.3	8545.52	7540.15	8859.69	1.17496	0.232617	9.17776e-05	0.00822346	#N/A
PRKCD	301.323	289.948	361.276	345.215	326.317	402.432	439.081	390.08	395.749	377.605	398.628	410.535	416.221	387.774	387.635	450.678	463.03	322.192	337.738	442.727	422.756	384.235	324.816	402.804	1.24056	0.310994	9.19776e-05	0.00822346	#N/A
ABCA3	237.128	224.726	194.248	195.249	220.86	126.123	115.392	188.003	203.848	179.614	145.051	136.686	170.05	132.071	135.034	83.0052	82.3828	137.171	157.868	106.59	108.425	156.168	214.442	137.957	0.643235	-0.636583	9.43887e-05	0.00837917	#N/A
AMOTL2	5409.15	5977.11	5729.23	5549.35	5614.38	3402.3	3025.09	4016.98	4117.4	4561.95	4479.49	4406.81	4571.22	5159.08	5228.05	4875.24	4656.13	4802.67	4509.56	4316.51	4413.23	4705.76	5655.84	4408.86	0.779673	-0.359058	9.64868e-05	0.00846738	#N/A
SLC29A1	1626.36	1515.15	1677.17	1597.71	896.88	1801.91	1880.23	1940.75	1883.28	2158.23	2154.69	2265.08	2293.44	1959.47	1979.56	1913.21	2004.87	1638.99	1653.45	1934.82	1723.2	1833.26	1462.65	1949.07	1.33346	0.415169	9.73185e-05	0.00846738	#N/A
INCENP	2099.37	2147.43	2206.97	2183.83	2619.99	1495.82	1759.02	1842.07	1966.99	2174.71	1932.11	1842.48	1924.03	1912.58	1964.77	1692.42	1746	1964.24	1953.69	1906.08	1953.09	1966.08	2251.52	1876.88	0.833744	-0.262323	9.74117e-05	0.00846738	#N/A
JAM3	891.661	951.064	936.899	866.714	770.27	1111.94	1091.28	1062.12	1079.81	1063.19	1107.07	960.531	1115.46	1020.82	964.025	911.814	978.241	1026	950.485	1032.42	1053.3	997.386	883.322	1033.03	1.17008	0.226604	9.83122e-05	0.00848672	#N/A
ARL6IP1	8007.61	7820.56	9116.5	8949.05	9512.28	6047.08	5971.61	7118.95	6663.51	7146.97	7779.99	6188.84	6546.23	6554.12	6455.08	6382.32	6155.19	7062.01	7414.58	8411.51	8742.18	7335.53	8681.2	6915.01	0.796665	-0.327956	0.000100792	0.00855028	#N/A
ZNF431	237.065	217.166	209.731	187.347	320.999	131.664	159.14	172.773	181.411	172.291	177.167	164.207	182.479	213.706	179.297	204.942	174.941	153.68	148.811	180.245	189.555	188.506	234.462	174.144	0.741673	-0.431145	0.000101628	0.00855028	#N/A
DKFZP434I0714	77.1263	69.2334	50.177	59.8322	39.1369	72.8103	67.628	81.9092	74.0937	73.8565	84.7512	85.5402	98.1462	95.1314	99.3587	90.3245	75.8563	83.6373	103.281	80.886	91.4926	78.7718	59.1012	84.9189	1.44516	0.531232	0.000102237	0.00855028	#N/A
ALPL	17.2496	16.7803	19.1302	11.3332	5.06613	42.9786	21.4923	12.782	16.4911	27.7194	22.2742	31.8266	33.9606	34.5203	53.0585	51.7914	30.6361	27.8579	27.3341	33.938	25.1028	26.8249	13.9119	30.8602	2.23469	1.16007	0.000102412	0.00855028	#N/A
POLD4	372.27	380.4	371.309	413.693	256.147	673.885	657.246	404.624	502.111	475.642	514.306	476.053	446.694	503.275	489.978	496.469	528.121	437.529	481.962	413.497	385.142	460.969	358.764	492.908	1.37421	0.458603	0.000102464	0.00855028	#N/A
TRIM16	601.944	663.89	545.215	597.166	248.119	870.876	936.169	962.107	998.711	723	692.784	819.015	861.191	680.821	768.937	877.114	1074.76	746.885	753.369	671.883	558.403	745.351	531.267	812.252	1.52947	0.613031	0.00010501	0.00870471	#N/A
FKBP4	2182.47	2308.24	2444.14	2381.08	2304.88	3312.5	3307.42	2708.22	2768.49	2619.7	2525.45	2650.9	2702.61	2727.75	2813.64	2960.51	3261.97	2458.85	2618.93	2792.52	2552.91	2685.86	2324.16	2798.9	1.2038	0.2676	0.000110456	0.00909591	#N/A
THRAP3	3464.08	3387.29	3253.78	3345.31	5160.82	2885.85	3030.42	3224.15	3151.09	3260.05	3172.48	3015.78	2889.32	3064.4	2975.83	2856.85	3045.42	2729.44	2811.91	2819.42	3110.92	3174.03	3722.26	3002.71	0.806376	-0.310476	0.000112615	0.00916998	#N/A
CKB	385.263	441.196	435.985	408.878	444.041	402.533	298.21	352.863	424.958	334.41	329.781	311.588	252.898	263.288	297.906	267.102	274.438	339.173	340.638	365.419	310.597	346.722	423.073	322.863	0.763	-0.390245	0.000112821	0.00916998	#N/A
GREM1	17551.5	17183.8	19216.3	17761.1	9166.92	26883.3	27950.6	25072.5	23335.2	18851.2	18983.4	17546.6	19114.9	22965.7	23129	24946.5	26014	23076.9	20763.1	31615.4	33806.6	22139.7	16175.9	24003.4	1.48395	0.56944	0.000114127	0.00921627	#N/A
MITF	368.159	358.85	283.832	273.014	323.048	187.889	150.063	276.405	278.14	202.975	214.879	176.491	188.133	209.98	233.049	144.922	147.04	300.054	296.355	202.506	200.319	238.862	321.381	213.075	0.663464	-0.59191	0.000115337	0.00925428	#N/A
TWIST2	118.795	120.103	129.511	148.973	94.054	381.115	355.018	183.466	172.616	181.205	179.229	170.161	211.073	199.004	195.063	271.355	248.309	113.718	127.914	227.803	176.142	190.697	122.287	212.075	1.73317	0.793416	0.000118587	0.00945446	#N/A
ARHGEF17	1851.01	2013.01	2114.71	2040.44	2338.78	1421.13	1436.47	1662.55	1734.67	1899.34	1665.17	1778.92	1766.89	1869.62	1819.24	1382.03	1351.79	1923.39	1656.49	1474.77	1585.76	1751.72	2071.59	1651.76	0.797555	-0.326345	0.000119704	0.00948316	#N/A
B3GNT5	127.005	147.936	161.779	128.609	183.215	392.222	453.558	321.84	355.277	173.922	175.411	176.009	188.011	312.399	307.837	362.898	298.462	171.193	200.428	188.269	196.149	239.163	149.709	267.118	1.78071	0.832457	0.000125466	0.0098771	#N/A
MTCL1	1063.28	1071.5	1061.58	1011.66	1130.88	759.499	797.121	984.661	1028.96	830.029	795.282	764.06	844.712	864.841	836.115	672.214	696.334	1042.87	974.571	760.521	776.915	893.695	1067.78	839.293	0.786054	-0.3473	0.000127674	0.0099461	#N/A
SEMA4B	888.645	1009.06	1005.64	1093	896.273	1280.41	1618.75	1347.49	1352.19	1160.4	1033.33	1093.76	1184.39	1194.1	1242.76	1084.85	1065.02	1182.85	1164.79	1353.72	1270.03	1167.69	978.522	1226.8	1.25398	0.326517	0.000127932	0.0099461	#N/A
VCAN	493.931	470.731	708.96	635.781	476.466	675.151	1142.12	736.728	716.926	849.325	752.495	734.871	695.182	774.439	831.983	1035.93	1165.11	638.32	538.814	941.099	950.109	760.213	557.174	823.662	1.47968	0.565283	0.000130694	0.0100982	#N/A
SOX13	176.865	208.628	198.594	179.605	279.517	180.7	209.538	158.198	174.958	155.055	169.367	159.292	138.243	144.839	152.298	125.482	114.494	149.793	141.718	126.579	130.138	165.424	208.642	151.918	0.724309	-0.465323	0.000132722	0.0101919	#N/A
NPM3	773.15	882.013	802.114	855.185	653.868	1027.27	980.027	834.807	896.6	1031.47	1052.26	1115.11	1066.4	922.747	965.187	1161.42	1041.11	915.457	910.074	892.626	863.1	935.333	793.266	979.729	1.2357	0.305333	0.000136139	0.0103895	#N/A
ZNF710	319.88	330.003	312.443	388.099	270.925	465.108	499.989	358.12	414.269	398.682	355.94	411.021	370.497	439.498	450.428	384.513	427.169	357.963	383.622	407.817	383.792	387.132	324.27	406.777	1.25551	0.328269	0.000137213	0.0103895	#N/A
MMP19	304.213	348.667	311.18	345.566	261.112	487.247	407.704	394.395	381.031	329.273	350.559	331.225	362.399	444.402	431.142	448.445	410.235	455.406	403.963	367.079	397.345	379.647	314.148	400.116	1.27477	0.35024	0.000137785	0.0103895	#N/A
MGAT2	1585.65	1501.38	1483.77	1457.77	1190.4	1691.15	1548.74	1613.38	1615.32	1715.31	1650.6	1703.87	1755.53	1605.11	1671.73	1693.07	1546.32	1773.77	1582.81	1735.19	1709.26	1610.96	1443.79	1663.2	1.1532	0.205645	0.000139464	0.0104531	#N/A
HSPH1	6194.4	5983.33	4675.01	4514.54	5859.78	5771.38	6092.69	7724.78	7047.69	6487.42	7104.15	7940.81	8065.98	6700.88	6981.59	6975.16	7019.48	8184.87	7292.47	5962.71	5720.59	6585.7	5445.41	6942.04	1.27465	0.350098	0.000143987	0.0107279	#N/A
ITGB8	27.2908	37.927	35.7321	32.1795	38.3808	19.6224	19.8961	18.1573	34.3264	21.3216	26.7569	21.6344	16.5906	24.8529	15.1246	14.4325	11.5878	16.5394	22.261	20.0386	23.5688	23.7248	34.302	20.4195	0.59932	-0.738601	0.000145798	0.0107985	#N/A
SYT2	16.9385	13.2747	10.0486	12.2046	10.9653	7.00746	10.611	9.08036	6.43672	4.92063	2.58977	4.91685	5.53015	3.55036	7.5621	2.70637	3.86216	6.81014	6.07149	4.00745	3.77116	7.27933	12.6863	5.58964	0.42888	-1.22136	0.000146661	#N/A	#N/A
LITAF	1714	1594.94	1612.29	1651.35	1830.68	1369.57	1186.17	1638.33	1584.5	1294.65	1353.31	1294.25	1352.91	1433.5	1452.08	1226.82	1211.55	1379.4	1443.41	1482.5	1585.27	1461.5	1680.65	1393.01	0.828994	-0.270567	0.000151577	0.0111044	#N/A
VIPAS39	512.051	471.095	451.607	474.312	415.56	535.327	557.633	589.288	532.584	538.453	583.319	549.644	566.409	518.952	565.493	605.468	598.313	560.782	536.914	465.002	498.438	529.84	464.925	550.126	1.18312	0.242598	0.000151702	0.0111044	#N/A
HSD17B7	252.303	238.631	248.964	230.39	201.183	361.397	397.578	381.522	350.304	330.343	377.583	377.88	355.332	233.621	209.639	265.666	283.947	396.4	328.305	302.317	288.716	305.334	234.294	327.534	1.39771	0.483069	0.000152709	0.0111131	#N/A
CDKN2C	478.212	607.387	622.062	556.758	761.936	592.331	444.131	479.452	512.632	412.524	410.299	407.115	406.529	469.117	474.631	431.203	480.92	528.261	497.683	528.032	463.906	503.101	605.271	471.173	0.777588	-0.362923	0.000153685	0.0111195	#N/A
DSTYK	639.998	594.084	774.146	689.531	700.54	492.799	605.511	599.192	542.751	543.997	522.147	549.507	483.344	517.152	509.949	437.307	437.156	505.131	549.068	600.635	694.016	570.855	679.66	536.854	0.790841	-0.33854	0.00015588	0.0112135	#N/A
PTPRJ	1637.36	1695.08	1736.45	1741.53	1642.95	1053.69	1173.14	1445.29	1492.98	1338.54	1259.42	1342.28	1310.94	1328.15	1220.04	1012.18	992.263	1525.17	1391.81	1424.48	1661.84	1401.22	1690.67	1310.76	0.775776	-0.366288	0.000159464	0.0114058	#N/A
PCDH18	244.652	237.986	241.125	197.426	371.193	121.924	119.378	201.648	152.37	177.184	159.763	154.368	160.373	176.08	190.134	151.609	126.123	286.965	217.58	153.856	142.372	189.72	258.477	168.233	0.651003	-0.619264	0.000161955	0.0115181	#N/A
RSAD1	610.332	562.467	588.924	658.65	464.747	724.443	760.154	599.3	599.566	771.515	722.259	680.695	673.949	734.622	644.182	678.564	705.969	719.743	760.334	758.483	672.025	670.996	577.024	700.363	1.21639	0.2826	0.000162948	0.0115233	#N/A
ADI1	1633.97	1686.39	1696.15	1757.93	1865.87	1242.62	1119.92	1596.03	1519.43	1414.39	1499.02	1440.19	1433.16	1399.61	1438.67	1413.08	1410.77	1458.95	1574.32	1623.96	1583.71	1514.67	1728.06	1447.99	0.838431	-0.254236	0.000173483	0.0121513	#N/A
TMEM206	411.904	436.656	416.801	394.76	434.457	421.384	416.563	480.983	489.321	506.583	481.978	520.491	503.451	466.793	473.764	534.808	492.155	516.592	493.609	528.09	496.69	472.278	418.916	488.953	1.16825	0.224352	0.00017377	0.0121513	#N/A
PRRX1	1936.75	1782.27	1518.41	1475.26	2231.09	1720.34	2157.7	2202.98	2082.4	2322.57	2519.65	2289.97	2480.1	2128.31	2155.1	2137.43	2215.29	2441.87	2467.2	2183.7	2334.35	2132.51	1788.76	2239.94	1.25146	0.323609	0.000176067	0.0122087	#N/A
SLC20A1	3514.28	3356.26	3438.54	3458.97	2096.43	5232.06	6324.19	4808.72	4492.05	4467.77	4466.07	4553.42	4611.61	4038.97	4060.97	3743.97	3818.2	2984.89	3581.99	5133.44	4936.4	4148.53	3172.89	4453.42	1.40371	0.489244	0.000176541	0.0122087	#N/A
PROCR	831.633	882.378	784.179	857.621	641.856	1290.15	1135.87	988.953	899.344	982.643	955.374	962.297	1025.42	924.713	901.292	1148.89	1141.46	845.525	892.107	1246.65	1108.29	973.65	799.533	1028.06	1.28596	0.362841	0.000181872	0.0125082	#N/A
RNF215	141.955	153.675	174.833	168.187	181.479	223.825	237.3	205.241	254.742	206.93	212.26	193.665	186.589	216.489	232.129	215.239	174.626	194.435	215.811	181.648	179.294	197.636	164.026	208.139	1.26754	0.34203	0.000184111	0.0125402	#N/A
SETD2	2207.71	2111.6	2088.03	2037.23	3118.2	1538.92	1681.87	2012.83	1984.54	1941.93	1959.37	1777.95	1858.15	1935.68	1966.18	1652.57	1716.23	1983.74	1922.56	1744.93	1993	1963.49	2312.55	1854.4	0.801658	-0.318942	0.000184821	0.0125402	#N/A
ZEB1	811.082	757.304	784.039	772.185	697.738	779.838	1052.79	921.297	821.883	859.696	933.482	913.098	1023.69	952.956	931.72	1051.25	1168.56	833.323	839.544	998.901	1139.62	906.856	764.47	951.352	1.24475	0.315853	0.000185342	0.0125402	#N/A
EREG	138.303	98.621	150.647	137.503	114.323	259.178	465.51	242.671	236.106	171.447	198.695	163.229	205.986	183.894	165.266	232.867	231.605	132.292	156.888	477.533	519.575	222.959	127.879	252.671	1.97685	0.983201	0.000187156	0.0125948	#N/A
PTGS1	57.2365	73.3101	60.101	96.2211	43.4061	253.311	211.395	118.002	125.316	77.3307	89.6848	50.9929	68.9347	122.787	124.361	130.187	98.2526	152.991	127.179	152.76	139.903	113.032	66.055	127.712	1.93556	0.952754	0.000189317	0.0126721	#N/A
LRP6	933.567	930.146	919.069	872.257	1386.47	727.477	854.22	867.78	868.828	822.485	762.045	711.976	760.412	892.586	877.244	703.525	683.74	854.233	792.253	690.971	805.086	843.637	1008.3	792.179	0.784916	-0.34939	0.000191233	0.0127323	#N/A
NEURL1B	56.357	54.2579	76.9185	86.145	80.1256	50.1115	42.011	49.1978	33.9877	41.9038	41.129	21.4283	19.7765	39.9028	32.0091	27.6547	17.0958	33.7254	58.1412	54.0415	64.549	46.689	70.7608	39.1666	0.556869	-0.84459	0.000193539	0.0128176	#N/A
SDPR	741.212	859.228	835.312	816.744	451.678	361.295	286.434	556.816	555.096	452.948	391.665	371.665	391.21	468.569	452.532	443.421	455.216	612.721	655.069	610.313	655.5	544.031	740.835	482.529	0.652267	-0.616466	0.00019607	0.012868	#N/A
MYEF2	955.47	945.536	1074.03	911.092	772.243	534.051	588.005	692.183	635.665	753.756	762.023	711.924	722.849	707.972	707.136	684.649	653.459	784.45	777.016	882.093	926.275	770.566	931.675	720.219	0.774416	-0.368819	0.000196788	0.012868	#N/A
RHBDF2	608.015	582.715	724.12	773.509	644.55	1139.09	1015.03	862.083	948.123	884.579	840.325	860.553	832.25	989.463	974.831	683.632	716.184	827.379	855.934	757.691	704.458	820.215	666.582	868.225	1.30271	0.381516	0.000197384	0.012868	#N/A
RNA18S5	2711.15	2986.28	2890.57	2863.3	3095.94	6283.42	8970.83	3741.53	4809.3	45198.4	3295.26	3976.47	4080.04	3879	4081.06	5741.49	9360.77	3453.07	3542.31	4614.52	4195.64	4410.03	2909.45	7451.44	1.6767	0.745625	0.000198812	0.012894	#N/A
BRIP1	2186.99	2075.58	2152.74	2050.5	1718.47	1397.34	1677.88	1909.41	1778.6	1863.23	1821.33	1682.56	1688.09	1685.01	1652.88	1648.1	1641.51	1860.17	1747.53	1558.15	1855.37	1792.93	2036.86	1716.7	0.84362	-0.245334	0.000203003	0.0130979	#N/A
WDFY1	1916.49	1859.57	2110.2	1971.63	2274.73	1368.75	1482.74	1627.78	1551.85	1791.57	1740.72	1735.54	1795.81	1934.8	1817.93	1736.55	1643.13	1671.16	1520.28	1692.21	1897.24	1768.6	2026.52	1688	0.833342	-0.263019	0.00020417	0.0130982	#N/A
TMEM200A	378.616	395.856	388.483	419.485	268.09	586.028	669.722	473.727	448.785	509.944	497.439	484.979	532.222	476.521	443.582	446.936	506.178	374.314	405.19	665.721	618.547	475.732	370.106	508.74	1.37576	0.460232	0.000205101	0.0130982	#N/A
PYGL	2717.22	2963.36	2616.52	2968.21	2825.23	2938.88	3149.73	3452.92	3323.81	3002.42	3132.58	3042.9	3055.07	3169.46	3302.84	3628.86	3444.5	3050.67	3295.92	3714.12	3584.49	3160.94	2818.11	3268.07	1.1599	0.213994	0.000210098	0.0133492	#N/A
RAB4B	69.5027	78.7674	102.196	93.8102	78.1286	149.421	84.8034	102.608	118.452	118.388	113.883	155.28	118.832	103.593	124.093	111.499	107.589	111.723	136.946	99.8744	103.892	108.728	84.481	116.305	1.3811	0.465819	0.000211182	0.0133503	#N/A
SLC25A28	454.854	485.763	566.3	586.995	509.791	437.576	343.295	274.089	347.413	464.155	453.677	517.04	424.275	397.435	390.761	392.834	370.742	343.092	398.361	419.876	398.349	427.461	520.741	398.311	0.765733	-0.385088	0.000215067	0.0135276	#N/A
BAX	1347.6	1501.68	1335.53	1360.3	936.434	1844.31	1588.27	1431.11	1477.12	1482.26	1662.03	1585	1590.74	1500.45	1580.71	1698.75	1619.04	1623.99	1660.7	1561.45	1430.44	1515.14	1296.31	1583.52	1.22212	0.289383	0.000223978	0.0140177	#N/A
SLIT3	213.627	187.737	251.258	249.686	123.762	162.593	156.518	142.518	117.991	132.845	138.95	136.691	124.431	183.913	154.489	165.963	140.35	171.235	145.703	135.467	106.529	159.155	205.214	144.762	0.708771	-0.496608	0.000229922	0.0143181	#N/A
DUSP6	248.511	240.147	264.303	292.285	495.581	775.994	949.696	429.119	368.105	531.948	423.542	556.422	631.965	461.717	465.185	543.757	458.992	358.561	293.086	531.819	496.452	467.485	308.165	517.272	1.67512	0.744265	0.000232755	0.0144227	#N/A
HDGFRP3	1134.1	1055.67	1106.65	1004.41	1186.32	1098.74	1189.33	1327.24	1192.41	1246.85	1425.38	1354.79	1411.29	1259.33	1269.91	1387.18	1473.92	1239.79	1168.79	1283.35	1311.32	1244.13	1097.43	1289.98	1.1749	0.23254	0.000234254	0.0144441	#N/A
GPR68	20.8624	33.4695	20.9919	30.1589	11.0482	110.851	102.944	69.7005	46.5614	20.6869	26.8171	28.2551	27.3964	43.6634	38.8866	86.252	51.2075	39.5117	39.1345	101.733	72.9813	48.7197	23.3062	56.6614	2.43733	1.2853	0.000238362	0.0146254	#N/A
TMEM154	236.095	246.578	225.273	214.986	54.7957	329.082	377.932	330.281	278.089	324.945	325.101	328.401	323.473	244.933	239.765	286.288	272.61	318.029	315.894	367.624	416.882	288.431	195.546	317.458	1.62725	0.702435	0.000254205	0.0155214	#N/A
MMP14	4587.76	4644.04	5296.18	5374.76	4206.41	7983.2	8922.23	4767.71	4870.61	6477.69	6371.28	6733.38	6852.54	6162.57	6417.8	6444.21	6927.33	5091.69	5282.58	7298.99	6909.16	6077.24	4821.83	6469.56	1.34172	0.42408	0.000256203	0.0155674	#N/A
CSF3	16.3458	19.3728	9.13715	22.9862	12.8422	294.926	229.067	60.4544	41.9531	25.3117	20.4234	23.561	25.482	40.6108	40.1274	65.8459	54.6018	17.3501	27.0591	116.611	81.7108	59.3229	16.1368	72.8185	4.50189	2.17053	0.000258925	0.0156568	#N/A
VKORC1	1390.96	1539.74	1501.75	1621.58	1678.07	1976	1776.43	1719.6	1991.9	1728.97	1690.3	1686.63	1635.98	1732.84	1866.86	1958.88	1878.32	1750.24	1721.54	1711.91	1676.1	1725.46	1546.42	1781.41	1.15122	0.203162	0.000262186	0.0157778	#N/A
GALNT6	278.484	277.847	256.65	260.581	144.076	459.505	571.605	296.312	292.994	317.469	340.389	287.125	298.61	323.056	329.45	404.37	407.869	321.972	313.78	545.626	514.866	344.887	243.528	376.562	1.54753	0.629968	0.00026665	0.0159655	#N/A
KIT	819.456	797.414	541.124	559.125	410.494	135.975	104.828	390.732	381.917	368.31	364.439	352.722	359.526	396.829	365.116	295.251	241.942	553.158	464.605	321.407	396.841	410.534	625.523	343.35	0.549498	-0.863815	0.000268011	0.0159655	#N/A
FNIP1	1027.23	913.919	818.452	700.992	2108.56	661.116	802.236	819.457	775.211	719.82	731.355	665.304	653.838	771.156	758.545	767.757	776.773	891.792	757.65	695.721	800.624	838.929	1113.83	753.022	0.675453	-0.566074	0.000269131	0.0159655	#N/A
HMGCS1	881.562	874.036	1085.81	1023.64	1204.08	1808.47	2061.67	2420.72	2114.57	2137.48	2298.08	2392.24	2407.71	897.863	793.997	864.541	967.874	2421.92	1864.41	1624.1	1695.58	1611.45	1013.83	1798.2	1.77354	0.826635	0.000276105	0.0161972	#N/A
CACUL1	1335.26	1298.1	1328.5	1258.05	1720.69	1200.99	1253.4	1198.83	1147.97	1158.05	1241.54	1120.04	1144.73	1197.16	1229.35	1055.59	1032.38	1309.45	1159.71	1149.27	1220.96	1226.67	1388.12	1176.21	0.846477	-0.240458	0.000277977	0.0161972	#N/A
MOSPD3	156.142	196.996	153.972	178.228	141.262	258.481	218.604	200.799	216.284	221.72	234.561	207.306	191.427	179.654	207.389	180.503	188.593	193.98	246.906	230.186	196.814	199.991	165.32	210.826	1.2756	0.351181	0.000277983	0.0161972	#N/A
ALS2	1417.3	1413.99	1502.01	1492	2124.62	1039.16	1172.2	1281.49	1339.4	1396.13	1387.4	1323.77	1489.47	1286.5	1378.54	1200.95	1280.54	1278.22	1144.26	1136.8	1256.2	1349.57	1589.98	1274.44	0.801246	-0.319683	0.000278783	0.0161972	#N/A
FCRLA	12.6941	10.8742	10.5906	8.34946	6.97973	26.6029	16.3814	9.0105	19.0846	21.0644	18.9205	24.2938	17.6072	25.1589	19.1006	18.8971	9.76914	15.3322	25.0283	19.9136	26.9902	17.2687	9.89761	19.5722	1.99749	0.99819	0.000279566	#N/A	#N/A
BCAP31	2103.91	2152.74	2361.21	2230.85	1987.6	2776.71	2672.34	2392.42	2358.49	2383.06	2599.01	2590.65	2416.11	2350.1	2503.42	2548.12	2688.7	2183.66	2385.68	2512.81	2339.57	2406.53	2167.26	2481.3	1.14502	0.19537	0.000279591	0.0161972	#N/A
ACAA2	819.777	855.644	776.189	886.328	670.386	870.135	892.2	1006.09	929.736	982.905	1021.41	1043.04	885.956	963.912	973.868	1203.68	1364.94	949.822	932.129	981.873	1026.69	954.129	801.665	1001.77	1.25068	0.322712	0.000280802	0.0161972	#N/A
DBF4B	935.686	970.925	1053.24	988	955.898	789.586	898.45	716.325	712.969	923.097	874.037	882.271	823.125	845.275	872.439	769.359	814.247	813.043	845.66	922.903	899.839	871.732	980.75	837.664	0.855019	-0.225972	0.000284866	0.0162556	#N/A
LINC01119	123.044	106.286	86.6548	93.8219	42.192	170.382	159.01	169.451	171.201	108.516	116.471	100.245	105.015	149.006	145.678	152.274	120.412	114.642	137.952	161.409	136.943	127.172	90.3999	138.663	1.53924	0.622215	0.000285932	0.0162556	#N/A
FAM129B	8050.14	8451.59	8625.82	9050.51	7454.86	11761.4	11407.5	9471.54	10578.2	11812.1	11200.4	11372.4	11433.6	10853.7	11213	10254.9	9721.5	9432.97	9125.85	8596.06	7664.33	9882.49	8326.58	10368.7	1.24528	0.316464	0.000287851	0.0162556	#N/A
SSX2IP	654.106	593.234	570.919	549.908	683.632	477.285	506.315	550.968	484.457	488.523	517.553	403.697	438.318	464.847	449.632	479.819	455.151	492.009	544.919	547.739	631.057	523.052	610.36	495.768	0.8121	-0.300271	0.000288162	0.0162556	#N/A
ZNF624	99.7239	86.2952	94.8401	98.6785	144.852	61.6368	94.1606	82.7264	86.9381	72.1925	73.4435	78.6635	84.3287	73.1303	83.1709	77.6315	78.4785	78.7887	72.8812	63.2922	89.5858	84.5447	104.878	78.1906	0.738506	-0.437319	0.000288307	0.0162556	#N/A
PCOLCE	645.678	738.108	722.203	765.13	779.619	1312.91	1231.4	779.969	802.267	973.4	972.147	899.435	896.94	973.034	903.539	818.099	864.81	962.264	995.301	881.448	807.969	891.699	730.148	942.184	1.28927	0.366554	0.000296865	0.0166077	#N/A
RAPGEF2	876.063	817.356	782.597	747.737	1455.97	619.418	709.598	781.947	769.241	662.675	684.651	610.665	582.042	710.062	706.502	621.62	664.229	747.15	703.313	754.16	845.71	754.891	935.945	698.312	0.745475	-0.423769	0.000297206	0.0166077	#N/A
KIAA1328	160.887	146.982	113.83	117.551	233.351	102.275	103.448	131.773	124.486	104.177	114.887	119.964	102.303	105.793	100.457	102.888	93.9349	128.403	133.603	80.9274	84.8651	119.371	154.52	108.387	0.697672	-0.51938	0.000298699	0.016617	#N/A
HSPA1A	5116.58	5571.42	3861.56	4047.5	1532.98	7992.11	7963.36	6497.82	6147.92	5513.59	5077.57	7911.48	7569.25	5703.18	5639.01	6486.78	6129.5	8600.73	7405.72	4938.03	4084.92	5894.81	4026.01	6478.81	1.60927	0.686408	0.000300296	0.0166319	#N/A
STIP1	6138.12	6107.72	5736.73	5714.4	5688.48	6027.63	6001.93	6885.58	6828.64	6644.2	6769.48	7087.43	7142.05	6311.82	6410.12	6943.44	7151.76	6913.87	6616.23	6334.63	6047.69	6452.47	5877.09	6632.28	1.12847	0.174368	0.000305775	0.0167045	#N/A
ZC3H7B	2606.41	2913.91	2951.35	2836.33	2466.14	2253.23	2245.45	2227.41	2355.17	2592.65	2438.62	2431.81	2482.97	2611.55	2649.84	2189.04	2077.36	2291.95	2328.68	2465.04	2434.48	2469.02	2754.83	2379.7	0.864519	-0.21003	0.00030646	0.0167045	#N/A
GBA2	640.614	604.094	684.895	651.76	1134.4	633.058	644.502	561.166	605.468	616.178	565.292	622.405	587.519	540.291	571.361	495.705	514.474	496.04	551.743	541.5	521.533	608.762	743.152	566.765	0.761103	-0.393836	0.000306674	0.0167045	#N/A
MIER3	705.64	716.936	743.331	622.209	1314.08	467.902	557.038	739.774	644.849	621.747	587.381	573.295	687.014	646.152	616.802	601.88	530.026	602.168	571.942	597.846	606.28	654.967	820.44	603.256	0.734641	-0.444888	0.000306946	0.0167045	#N/A
CHPF	1160.49	1262.11	1313.17	1317.16	1245.29	2176.67	1927.4	1353.32	1486.97	1602.18	1332.97	1743.76	1663.77	1493.23	1638.79	1528.67	1345.24	1596.7	1556.36	1568.7	1372.76	1508.84	1259.64	1586.72	1.25916	0.332464	0.000320174	0.017349	#N/A
FZD7	213.547	256.996	278.898	278.25	322.565	222.708	208.208	217.33	227.568	196.904	171.981	182.889	212.892	202.346	194.419	173.343	217.39	204.258	220.685	231.515	279.146	224.468	270.051	210.224	0.777072	-0.363879	0.000324837	0.0175258	#N/A
PQLC2L	41.9537	42.3926	54.5078	35.5135	13.2977	39.4302	69.8249	63.0998	58.6145	53.3624	58.4073	50.5489	71.5471	67.3463	54.2506	101.968	93.6622	53.901	46.4926	73.858	80.2504	58.2967	37.5331	64.7853	1.74569	0.803794	0.000328214	0.017632	#N/A
LSM2	698.096	679.782	659.22	692.319	429.157	751.304	716.484	757.445	775.737	889.863	934.42	936.303	839.866	701.462	785.097	941.465	858.47	727.131	794.269	738.687	732.633	763.772	631.715	805.04	1.27622	0.351875	0.000337607	0.0180591	#N/A
SMAP2	714.373	790.764	657.876	661.259	745.38	898.95	1022.65	1076.55	1073.78	791.403	837.623	799.596	810.286	807.004	885.526	834.174	858.309	917.954	829.265	785.253	790.914	837.566	713.93	876.202	1.2256	0.293483	0.000344032	0.0183245	#N/A
MRM1	104.344	112.888	110.225	144.924	71.9594	176.24	181.614	111.321	121.476	169.993	119.588	215.288	178.293	187.382	159.785	198.995	198.986	138.042	120.581	162.425	137.782	148.673	108.868	161.112	1.48459	0.570068	0.000346327	0.0183686	#N/A
ZCCHC11	649.333	610.705	719.915	648.897	1038.48	580.037	655.173	599.619	595.481	564.241	567.344	524.121	564.098	598.546	621.099	477.328	561.183	632.339	633.557	520.955	557.193	615.221	733.466	578.27	0.786937	-0.34568	0.00034785	0.0183714	#N/A
KIF11	3670.37	3647.95	3571.34	3522.29	4448.68	2611.62	2710.9	3650.2	3487.62	3377.05	3290.01	2969.63	3088.45	3054.54	3107.74	2741.73	2829.79	3356.05	3282.3	3105.8	3391.71	3281.7	3772.13	3128.45	0.829395	-0.269869	0.000351353	0.0184785	#N/A
RGS3	1134.99	1117.02	1309.17	1333.18	952.587	1673.85	1486.98	1197.94	1314.67	1684.84	1462.61	1730.95	1532.84	1406.94	1384	1543.86	1575.74	1154.25	1302.85	1706.31	1473.59	1403.77	1169.39	1477.01	1.26393	0.337917	0.000353333	0.0185049	#N/A
SERTAD2	2181.99	2172.42	1970.03	1866.71	2096.42	1394.18	1620.74	1826.12	1771.57	1714.27	1611.51	1692.32	1891.25	1792.14	1828.83	1667.61	1628.04	1895.98	1731.64	1799.01	2055.5	1819.44	2057.51	1745.05	0.848232	-0.23747	0.000355091	0.0185195	#N/A
QRICH1	2561.98	2572.33	2575.45	2577.49	3002.08	2124.25	2314.6	2420.15	2407.23	2500.29	2535.15	2459.28	2545.62	2344.98	2193.96	2161.6	2304.55	2293.08	2375.93	2165.24	2182.14	2410.35	2657.87	2333	0.877429	-0.188645	0.000361502	0.0187756	#N/A
ZNF419	147.982	123.792	112.313	153.886	186.469	155.05	116.318	102.814	106.144	116.032	88.4345	98.827	84.2103	102.036	114.152	115.342	93.9895	104.467	90.536	124.147	105.159	116.29	144.888	107.354	0.736415	-0.44141	0.000363844	0.0188155	#N/A
ZRANB1	1208.07	1197.66	1185.2	1074.62	2214.52	840.629	961.539	1070.5	1122.5	1022.89	1098.74	1041.33	1032.71	1050.84	1068.31	1001.78	948.379	1257.78	1012.13	914.252	969.34	1109.22	1376.01	1025.85	0.745037	-0.424615	0.000365278	0.0188155	#N/A
GLP2R	21.6391	38.8796	41.2879	26.613	43.0665	15.4104	15.9148	29.994	25.7574	23.7894	12.9587	19.6661	13.8245	25.5605	20.5232	20.7598	15.4401	24.3182	22.2681	19.2293	22.6313	23.7872	34.2972	20.5029	0.603372	-0.728881	0.000372987	0.0191254	#N/A
LARP1	7202.27	7180.82	7203.9	7060	7277.41	6343.99	6989.83	6621.03	6640.09	6791.7	6511.8	6588.48	6714.89	6778.93	6811.11	5832.94	6168.38	6148.37	6115.38	6462.73	6770.47	6676.88	7184.88	6518.13	0.907151	-0.140586	0.000375693	0.0191254	#N/A
UNC13A	95.9912	72.0604	75.9365	71.0224	22.716	178.013	144.58	101.667	107.264	89.3833	88.8928	121.94	120.283	124.266	93.9901	119.06	100.435	107.022	82.9696	93.7852	98.9865	100.489	67.5453	110.784	1.64417	0.717358	0.000375877	0.0191254	#N/A
WISP1	201.095	156.374	303.391	314.363	219.548	572.142	500.543	465.464	429.917	330.172	294.61	305.14	349.297	649.258	546.992	393.42	290.996	387.11	377.973	208.271	258.32	359.733	238.954	397.477	1.66496	0.735489	0.000382095	0.0193314	#N/A
IL1B	734.857	688.819	899.903	831.138	950.689	5026.57	5806.64	1422.99	1248.92	1089.43	1306.72	1415.44	1455.22	1532.92	1611.55	3423.87	3096.21	621.032	877.893	4043.15	3209.66	1966.36	821.081	2324.26	2.8305	1.50106	0.000383014	0.0193314	#N/A
MYBL1	2029.82	1917.9	1833.31	1654.16	1844.81	841.808	957.297	1434.66	1380.21	1345	1426.04	1291.42	1417.7	1532.31	1517.71	1275.94	1337.62	1641.66	1646.14	1491.5	1715.85	1501.56	1856	1390.8	0.749704	-0.415607	0.000387005	0.0194544	#N/A
KIF2C	3524.67	3485.24	3761.51	3811.11	4191.41	3210.3	2994.83	3284.99	3328.58	3487.78	3511.01	3301.04	3289.86	3122.36	3119.5	3166.08	3369.81	3238.4	3219.75	3582.53	3706.47	3414.63	3754.79	3308.33	0.881154	-0.182534	0.000392464	0.0196499	#N/A
YLPM1	1789.87	1640.36	1627.95	1706.52	1481.93	1258.59	1405.97	1450.91	1514.71	1408.08	1419.09	1303.96	1404.67	1374.71	1491.91	1057.24	1062.15	1334.81	1372.12	1443.53	1515.03	1431.62	1649.33	1363.59	0.827181	-0.273725	0.000398759	0.0198855	#N/A
RBL1	803.438	838.935	897.553	812.79	1298.09	700.032	670.527	813.701	815.9	760.407	756.584	652.985	650.309	741.964	708.455	663.644	604.56	616.699	658.703	780.759	915.833	769.613	930.161	719.441	0.773359	-0.37079	0.000413224	0.0203762	#N/A
E2F8	162.484	176.672	190.549	147.483	346.723	200.717	124.327	157.964	153.565	150.803	144.932	118.806	128.817	129.652	104.643	115.292	109.746	125.006	132.29	141.012	172.89	154.018	204.782	138.154	0.672088	-0.573279	0.000413295	0.0203762	#N/A
RAB3GAP1	2303.25	2283.44	2325.76	2303.38	2609.97	1884.41	1851.47	1961.1	1918.8	2153.27	2041.1	2064.98	2142.84	2230.1	2078.3	2035.18	2047.31	1934.75	1829.96	2269.16	2349.82	2124.68	2365.16	2049.53	0.866726	-0.206351	0.000413483	0.0203762	#N/A
CRLF2	10.9704	16.2193	11.5432	10.964	16.8842	11.7545	10.0468	4.52889	3.90768	7.31941	4.36961	1.08385	3.04769	8.56073	9.63664	2.74284	3.74694	8.9481	4.47116	2.90804	4.16367	7.51512	13.3162	5.70228	0.423437	-1.23978	0.000415174	#N/A	#N/A
ANP32A	2583.25	2668.08	2682.59	2706.57	2099.58	2687.45	2570.94	3120.69	3011.02	2890.94	3024.55	2841.34	2888.94	2795.53	2956.68	3045.36	3150.98	2991.09	3043.45	3004.69	2781.1	2835.47	2548.01	2925.3	1.14902	0.200398	0.000434459	0.0213107	#N/A
TRAF1	132.905	150.863	185.126	160.982	148.713	290.073	179.061	139.121	126.352	170.818	214.578	226.13	249.544	269.474	264.914	319.683	381.159	308.31	263.152	258.482	248.205	223.221	155.718	244.316	1.56947	0.650274	0.00043585	0.0213107	#N/A
ESM1	929.237	930.446	1039.38	952.766	191.541	1679.24	2641.79	1067	953.357	1778.51	1766.08	2063.26	2139.79	1525.02	1521.49	2482.92	2428.64	669.136	954.517	2604.67	2254.83	1551.12	808.674	1783.14	2.20552	1.14112	0.000445623	0.0217037	#N/A
IL10RB	249.134	260.865	286.214	327.55	263.624	311.973	349.99	312.835	294.495	313.668	347.376	335.23	326.188	336.449	347.66	367.146	303.051	326.658	291.79	351.309	360.466	317.318	277.477	329.768	1.19366	0.255395	0.000451128	0.0218867	#N/A
SAV1	524.855	568.084	647.906	589.519	1028.57	527.912	391.189	574.174	592.706	450.502	447.044	455.236	431.295	508.322	489.245	483.19	506.617	578.67	548.778	506.97	535.731	542.215	671.786	501.724	0.746166	-0.422432	0.000459177	0.0220741	#N/A
TTC28	421.625	409.599	406.526	380.677	869.518	353.248	413.853	383.906	395.773	345.215	355.521	312.722	365.001	354.341	391.094	303.933	287.171	403.776	352.097	275.762	271.496	383.469	497.589	347.807	0.697328	-0.52009	0.00045942	0.0220741	#N/A
IDI1	1301.29	1205.61	1386.94	1156.74	1469.31	1756.09	1918.43	2639.94	2378	2219.98	2364.82	2523.65	2467.23	1114.45	1144.55	1337.08	1436.07	2704.87	2381.59	1791.28	1810.63	1833.74	1303.98	1999.29	1.53308	0.616436	0.000460282	0.0220741	#N/A
CLIP2	783.711	943.378	1065.52	1137.83	2026.03	872.32	819.833	732.423	779.545	939.519	827.766	930.029	961.964	996.212	1022.13	789.992	778.211	796.726	810.769	793.733	713.366	929.572	1191.29	847.784	0.711174	-0.491725	0.000462287	0.0220857	#N/A
SLC25A25	823.409	900.396	837.742	889.084	2123.84	725.273	593.139	701.224	740.924	796.123	815.626	826.952	853.727	782.616	797.454	865.229	771.527	708.11	748.642	828.892	775.628	852.646	1114.89	770.693	0.690732	-0.533802	0.000474752	0.022532	#N/A
P4HA3	78.8997	101.379	102.4	108.778	50.023	160.766	170.847	102.853	135.257	91.0202	97.7094	131.596	109.076	121.962	124.042	142.65	157.46	116.552	133.555	128.74	126.019	118.647	88.296	128.132	1.45598	0.54199	0.000475229	0.022532	#N/A
PHF8	748.325	685.553	614.734	634.367	796.134	545.766	562.532	598.407	609.766	633.005	588.21	695.334	594.023	612.796	562.962	590.565	494.474	612.197	604.65	520.773	547.933	612.024	695.823	585.837	0.841038	-0.249756	0.000486209	0.0228332	#N/A
LMCD1	237.667	235.46	230.259	210.447	128.89	326.696	334.496	217.174	222.509	227.866	233.998	280.076	310.545	328.673	341.208	442.34	436.154	308.94	270.776	303.981	303.854	282.477	208.545	305.58	1.46622	0.552101	0.000488168	0.0228332	#N/A
DNM3OS	105.92	97.426	112.225	101.505	51.4197	153.249	123.247	149.783	122.034	109.287	114.24	136.108	132.125	141.314	105.829	145.243	179.994	145.678	149.748	111.312	105.769	123.498	93.6991	132.81	1.4307	0.516721	0.000488481	0.0228332	#N/A
CDCP1	5435.05	5031.46	5213.48	5140.83	3324.3	8005.42	9451.1	6589.74	6472.71	6471.11	5790.43	5638.76	6017.8	6252.26	6428.74	5859	5766.8	4819.64	5743.46	7919.53	8482.23	6183.52	4829.02	6606.8	1.36821	0.452293	0.000488878	0.0228332	#N/A
ADTRP	62.3934	55.3366	50.3884	57.8523	18.8788	105.5	186.651	52.3943	56.2227	71.0315	108.086	118.64	113.974	92.8017	100.978	170.125	134.269	29.3301	60.1323	112.653	92.0662	88.0812	48.9699	100.303	2.05122	1.03648	0.000493231	0.0228837	#N/A
FRMPD4	73.4023	59.7353	61.4129	64.3572	13.3156	119.134	104.785	105.317	101.908	62.3254	56.1052	65.8863	77.4228	90.1802	91.8273	82.087	112.012	107.019	99.1637	125.841	146.128	86.6365	54.4447	96.6964	1.78522	0.836104	0.000493616	0.0228837	#N/A
USP1	2433.42	2233.29	2636.26	2516.15	3833.6	2049.17	1892.61	2354.82	2294.04	2344.36	2281.4	2106.42	2111.83	2173.23	2295.66	2003.58	2068.07	2134.53	2182.3	2331.71	2522.65	2323.77	2730.54	2196.65	0.804285	-0.314221	0.00050756	0.0233931	#N/A
PPP1R12B	597.36	568.049	593.268	482.963	961.839	406.274	490.945	595.27	479.517	526.829	449.591	452.583	455.415	459.316	438.145	363.978	369.07	594.243	555.278	368.204	420.012	506.102	640.696	464.042	0.723234	-0.467466	0.000508342	0.0233931	#N/A
BPTF	1939.22	1758.87	1783.5	1592.8	2452.22	1238.59	1558.23	1783.85	1629.57	1459.83	1496.78	1551.46	1659.8	1638.69	1598.49	1415.75	1402.5	1740.17	1546.05	1196.99	1492.22	1615.98	1905.32	1525.56	0.800285	-0.321414	0.00051598	0.0236576	#N/A
NUAK2	532.416	557.634	556.565	519.806	583.221	476.163	403.138	432.995	447.69	544.001	463.357	469.995	476.922	487.746	535.707	428.926	430.832	516.452	477.861	447.753	398.943	485.149	549.928	464.905	0.845455	-0.242201	0.000524009	0.023938	#N/A
PLSCR4	148.401	123.398	162.163	137.487	216.955	113.025	161.589	96.5158	94.2087	89.7259	108.626	118.591	110.197	120.332	127.301	116.634	126.284	143.829	119.917	109.002	108.856	126.335	157.681	116.54	0.734547	-0.445073	0.000535815	0.0243884	#N/A
TGFBI	29219.7	30047.1	34102.8	35085.8	21335	35344.1	49218.4	38146.4	36708.6	49165.1	50624.6	49940.8	50608	45236.1	45457.2	48487.1	52025.4	49210.6	40990.3	24344.3	25559.9	40040.8	29958.1	43191.7	1.44175	0.527823	0.000542018	0.0245813	#N/A
SOCS7	766.947	780.358	692.26	656.857	1059.74	595.65	595.547	621.055	636.144	683.134	647.408	696.228	681.594	585.102	625.5	515.095	480.214	752.042	681.006	569.073	601.492	662.974	791.233	622.893	0.78625	-0.346941	0.000544255	0.0245937	#N/A
PLEKHG5	662.772	731.692	647.508	693.402	482.935	876.742	1297.37	782.44	811.068	915.689	742.508	832.993	862.274	759.165	820.222	786.619	817.814	699.765	743.59	847.104	789.288	790.617	643.662	836.541	1.29962	0.378085	0.000558418	0.025134	#N/A
IRF2BP2	2205.18	2246.21	1977.91	2018.78	1703.48	2875.55	2581.7	2842.64	2847.56	2457.26	2262.48	2293.23	2319.45	2736.38	2653.28	1987.8	1906.77	2640.72	2734.88	2571.63	2551.61	2400.69	2030.31	2516.43	1.23965	0.309935	0.000560228	0.025134	#N/A
KLF12	1085.1	973.754	883.374	786.845	1661.45	459.769	563.737	888.586	805.515	792.126	845.705	826.053	743.825	759.804	724.922	528.522	530.535	988.51	903.532	645.298	695.719	813.937	1078.11	731.385	0.678341	-0.559917	0.000566309	0.0251687	#N/A
SUPT6H	4085.56	4141.88	3901.24	3800.22	5734.2	3521.34	3737.55	3853.51	3854.14	3763.09	3730.51	3855.68	3702.34	3743.36	3860.79	3507.37	3569.06	3545.9	3522.89	3505.21	3555.56	3832.92	4332.62	3676.77	0.848237	-0.237461	0.000566447	0.0251687	#N/A
NUFIP2	4378.05	4056.2	4001.42	3640.12	5347.03	3179.13	3562.82	4089.87	3837.73	3635.09	3540.75	3780.18	3828.35	3731.56	3684.03	3785.34	3421.43	3623.24	3292.38	3121.48	3452.2	3761.35	4284.57	3597.85	0.839467	-0.252454	0.00056881	0.0251687	#N/A
CRTC3	972.924	954.789	955.381	936.023	1393.07	877.147	960.125	827.793	860.601	934.223	842.116	874.193	823.921	886.15	920.376	858.226	752.868	923.263	806.653	824.527	885.42	908.085	1042.44	866.1	0.829701	-0.269336	0.000569045	0.0251687	#N/A
LAMB3	1338.64	1290.7	1315.2	1360.99	1471.89	4140.85	3846.73	1399.55	1502.15	1728.93	1893.8	1892.14	1895.28	2207.7	2221.23	2490.91	2299.56	1511.5	1610.15	2079.34	1776.92	1965.44	1355.48	2156.05	1.5901	0.669119	0.00057334	0.0252694	#N/A
IRF3	775.016	833.496	913.075	891.573	810.751	1170.71	933.059	965.461	997.136	1023.95	1062.39	1153.97	1007.97	954.704	1082.69	929.637	955.834	1023.32	1028.01	894.2	816.522	963.023	844.782	999.973	1.18396	0.24362	0.000580454	0.0254931	#N/A
TNFAIP6	26.3094	19.9254	16.681	17.6789	23.4514	104.817	107.353	16.4584	33.3543	25.4726	48.6078	22.607	27.6387	24.838	46.4115	78.7819	71.8065	29.1542	38.5269	55.1683	50.9817	42.1916	20.8092	48.8736	2.32706	1.21851	0.000590087	0.0258256	#N/A
WLS	1815.57	1673.99	1845.02	1805.07	2427.52	2277.93	2257.28	2395.85	2282.9	2268.26	2475.6	2245.78	2336.9	2139.51	2140.5	2017.79	2087.05	2378.13	2218.03	2174.5	2209.93	2165.39	1913.43	2244.12	1.17189	0.228833	0.000599659	0.0261531	#N/A
RXFP1	9.7906	9.99584	5.2773	2.12435	8.8889	1.3421	0	3.44168	2.05727	4.47203	0	1.86063	1.32465	1.36063	2.06992	3.46064	0	0.932003	4.85026	0.767589	5.146	3.29345	7.2154	2.06784	0.277011	-1.85198	0.000605481	#N/A	#N/A
ZXDA	47.9854	41.7232	54.6878	54.3444	92.4049	44.8356	45.0934	34.5283	40.7774	27.8888	25.0476	26.5498	42.8569	38.3417	37.8073	44.2202	48.902	41.8293	39.472	44.0717	33.945	43.2054	58.2292	38.5104	0.651764	-0.617577	0.000605965	0.0263363	#N/A
ADCY2	68.6914	51.2036	43.538	75.4364	53.2568	37.8367	33.1586	51.7699	52.5716	38.5474	37.9902	37.3674	38.7105	40.4733	43.2108	32.4806	41.191	42.805	42.5031	36.8657	49.9702	45.218	58.4252	41.0907	0.705415	-0.503455	0.00060893	0.0263736	#N/A
KCNH1	6.58728	5.68912	4.46622	3.32868	0.783255	5.60614	18.5694	10.8956	13.9458	15.5817	5.17923	15.734	2.76509	14.9116	14.0441	7.21671	7.72466	9.72889	8.09515	12.0227	16.97	9.51644	4.17091	11.1869	2.75678	1.46299	0.000615032	#N/A	#N/A
RANBP10	652.043	648.604	647.341	654.367	728.284	519.822	554.387	604.221	604.139	644.715	584.713	607.697	609.675	592.169	617.883	508.07	482.597	561.295	584.989	504.829	542.172	593.048	666.128	570.211	0.855887	-0.224508	0.000624909	0.0269584	#N/A
SNAPC1	1724.81	1612.36	1668.73	1633.81	2653.88	1153.52	1080.66	1405.92	1287.79	1270.51	1325.42	1442.33	1427.91	1449.63	1495.68	1791.63	1758.32	1362.4	1236.51	1575.79	1552.7	1519.54	1858.72	1413.55	0.760292	-0.395374	0.00062674	0.0269584	#N/A
BGN	4381.24	4718.72	4397.69	4261.3	5306.4	6501.54	6913.27	5680.52	5833.09	7586.15	7842.47	7518.23	7813.93	6586.29	6583.91	5186.27	5439.54	7806.33	5948.23	4132.68	3989.61	5925.11	4613.07	6335.13	1.37317	0.457513	0.000631469	0.0270688	#N/A
RBM41	242.978	234.46	272.941	281.359	341.596	200.165	231.024	223.202	263.366	193.105	202.257	181.211	190.044	197.257	194.587	207.39	252.641	167.738	164.682	221.815	275.019	225.659	274.667	210.344	0.764483	-0.387443	0.000636188	0.027178	#N/A
HSPA1L	41.3784	50.2689	45.6979	36.5484	16.4342	75.5886	62.3188	87.4329	54.7817	41.0397	56.2445	59.9735	59.438	62.4706	56.1541	58.734	52.6918	76.8208	76.9697	48.0389	41.5078	55.2635	38.0655	60.6378	1.60422	0.681872	0.000643726	0.0274065	#N/A
ZNF621	696.439	674.612	830.461	601.191	879.337	603.035	642.441	669.132	609.718	662.535	493.955	656.4	576.609	681.546	558.129	552.997	507.648	614.869	529.474	593.285	625.371	631.39	736.408	598.571	0.812373	-0.299785	0.000651153	0.0275736	#N/A
STPG1	267.256	340.708	272.979	270.667	179.473	349.028	355.364	330.886	292.406	330.942	338.24	368.85	320.763	310.411	306.744	321.153	352.111	322.604	369.309	334.985	313.925	316.61	266.217	332.358	1.25148	0.323632	0.000652055	0.0275736	#N/A
GPATCH1	190.952	195.363	235.331	220.548	222.324	162.451	222.785	150.104	148.161	162.465	159.072	171.085	150.679	153.352	116.645	164.353	156.893	173.121	116.43	182.621	208.435	174.437	212.903	162.416	0.76303	-0.390188	0.000664537	0.0280068	#N/A
CDR2L	715.859	811.787	818.718	832.4	897.948	1168.04	1131.19	1001.44	999.481	996.079	873.918	1009.81	1083.79	958.46	995.822	974.291	929.874	966.781	886.855	843.469	812.962	938.522	815.342	977.016	1.19643	0.258742	0.000668409	0.0280754	#N/A
EEF1A2	251.023	270.347	331.902	283.311	105.61	172.085	92.8019	208.83	213.872	151.08	103.941	107.157	124.395	185.262	171.674	133.826	132.275	115.694	148.928	196.071	191.551	175.792	248.439	153.09	0.618133	-0.694011	0.000676191	0.0283073	#N/A
ASXL1	2933.41	2614.62	2872.48	2908.89	2842.4	2248.96	2350.33	2522.54	2511.79	2656.61	2549.86	2471.74	2581.14	2576.79	2460.9	2296.93	2289.56	2707.1	2576.43	2619.84	2807.09	2590.45	2834.36	2514.23	0.88765	-0.171936	0.000681915	0.0284517	#N/A
FDPS	3089.27	3084.83	2822.76	2841.74	1524.7	3612.77	3005.01	3479.85	3604.5	3619.05	4274.55	4363.07	4106.99	2779.94	2586.8	3547.87	3599.21	4138.34	3803.3	3755.19	3617.91	3393.22	2672.66	3618.4	1.35414	0.437382	0.000685363	0.0285006	#N/A
MCM5	2804.34	3192.54	3060.67	3204.1	3436.32	2782.8	2602.81	2790.52	2928.11	2998.34	2964.48	2868.9	2967.75	2792.72	2911.38	2645.72	2581.92	2631.36	2793.18	2872.74	2769.69	2885.73	3139.6	2806.4	0.893828	-0.161931	0.000691022	0.0286408	#N/A
SEMA3B	116.276	143.833	130.87	141.995	152.247	165.252	88.0606	65.046	99.2911	81.8369	59.8571	75.1264	71.2212	128.351	102.453	83.0069	57.0613	94.1432	108.91	86.8249	87.0559	101.844	137.044	90.8435	0.661513	-0.596159	0.000694793	0.0287021	#N/A
GTF2IRD1	419.898	433.165	361.957	377.682	604.251	382.56	397.315	331.523	395.092	385.937	367.657	330.025	330.058	316.152	324.367	311.204	322.839	324.521	351.083	387.052	363.465	372.276	439.391	351.303	0.796796	-0.327718	0.000709501	0.0292011	#N/A
HIF1AN	1148.02	1098.97	1276.06	1163.78	1216.32	1074.88	1086.28	1075.27	1094.31	1074.38	1031.71	1075.8	1097.73	1041.66	1133.22	1034.82	1091.61	1033.17	1035.23	1044.29	1143.64	1098.63	1180.63	1073	0.908407	-0.13859	0.00071154	0.0292011	#N/A
ARPC1B	1907.7	2011.39	2184.92	2290.31	1499.61	2731.56	2387.12	2045.89	2193.24	2525.43	2315.47	2580.26	2412.96	2328.51	2518.31	2814.31	2870.79	2099.33	2276.72	2505.54	2256.11	2321.69	1978.79	2428.85	1.22795	0.296255	0.000723911	0.0296117	#N/A
MMP1	3.64934	5.52282	2.16172	5.84251	1.65217	125.639	194.26	7.07822	3.12849	4.33605	2.74497	3.8159	7.2982	8.95436	8.38193	46.5006	57.329	3.08004	5.35015	34.9479	22.8905	26.4078	3.76571	33.4834	8.89507	3.15301	0.000739835	0.0301002	#N/A
RRAD	125.042	166.127	164.524	181.285	92.1786	598.018	340.521	147.979	150.693	203.834	169.185	217.288	219.675	262.579	273.069	277.076	257.838	182.702	252.43	262.334	201.131	225.977	145.831	251.022	1.72115	0.783373	0.000740662	0.0301002	#N/A
NEK2	1081.23	1070.07	1314.55	1284.46	1596.31	735.978	766.948	1033.81	892.401	1050.82	1050.05	1009.04	960.021	950.686	899.322	906.8	939.125	1067	1142.16	1202.87	1204.52	1055.15	1269.32	988.223	0.778973	-0.360355	0.000743982	0.0301031	#N/A
VIM	69645.1	73833.3	72856	75761.6	60246.5	83009.3	89342.8	72715.9	72641.4	83371.7	82765.2	87775.3	87388.2	80056.3	82828.4	101711	105943	74325.7	76833.9	95659.2	91048.8	81893.3	70468.5	85463.5	1.2128	0.278339	0.000747842	0.0301031	#N/A
CDCA8	2249.31	2213.35	2418.08	2624.7	2226.51	1670.51	1722.42	1771.36	1847.17	2184.11	2109.22	1978.94	1933.66	1937.99	1893.5	1930.38	2011.17	1721.45	1857.09	2320.89	2400.72	2048.69	2346.39	1955.66	0.834084	-0.261735	0.000747948	0.0301031	#N/A
CGB	4.6923	6.64542	5.54215	12.113	3.12183	2.78866	0	1.83924	0	1.64601	4.35966	0	4.14429	2.83725	0	1.81672	2.55612	1.94185	0	0.797938	1.89037	2.7968	6.42294	1.66363	0.262503	-1.92959	0.00075698	#N/A	#N/A
EZH2	1000.46	1028.68	972.193	952.778	1363.45	838.046	760.677	973.482	953.847	967.901	970.934	843.244	874.625	854.503	870.741	829.335	850.578	874.847	950.072	917.305	946.221	933.044	1063.51	892.272	0.838408	-0.254275	0.000758143	0.0304156	#N/A
DOPEY1	266.408	244.592	255.631	228.55	469.986	170.82	180.505	240.678	249.817	229.41	219.27	181.001	208.822	237.248	244.213	211.226	203.546	265.445	192.121	193.229	197.979	232.881	293.033	214.083	0.729247	-0.45552	0.000765806	0.0306249	#N/A
CXCL14	70.5103	79.682	86.8684	77.4628	88.3971	33.5761	22.5373	75.6977	75.2347	44.34	32.0511	38.3402	40.0826	33.3611	36.7096	15.3728	10.2731	59.3043	71.9335	24.808	28.3087	49.7548	80.5841	40.1207	0.49875	-1.00361	0.000786601	0.0313563	#N/A
KIRREL3	1325.4	1410.27	1448.81	1571.45	715.345	912.251	695.526	997.006	1144.11	1018.57	951.618	933.866	854.407	1022.65	975.675	781.038	769.672	1016.68	1116.78	1067.5	1017.42	1035.53	1294.26	954.672	0.738419	-0.437489	0.00079196	0.0314697	#N/A
TNFSF15	26.2178	16.82	36.3056	30.6116	21.0132	69.0516	56.2049	28.1189	18.8221	41.2203	43.6624	41.6704	53.1354	47.583	45.7032	49.3533	40.5937	34.1348	31.9129	52.0986	43.6695	39.424	26.1937	43.5584	1.67148	0.741124	0.000806073	0.0319292	#N/A
POLQ	651.216	606.832	723.575	755.663	801.296	497.568	643.306	591.927	551.367	526.479	503.203	484.807	554.404	606.411	619.028	574.595	572.951	426.133	501.883	677.306	702.351	598.681	707.717	564.607	0.797926	-0.325673	0.000811745	0.0320524	#N/A
WHSC1L1	1303.52	1268.81	1318.65	1167.16	2567.27	994.234	1077.41	1263.07	1253.52	1176.5	1230.6	1093.54	1192.18	1232.93	1200.1	1187.34	1101.32	1124.54	1052.48	990.635	1143.74	1235.22	1525.08	1144.63	0.750028	-0.414984	0.000820076	0.0322795	#N/A
DPYSL3	868.803	874.495	706.625	773.06	735.815	1289.07	1351.55	1028.77	994.545	943.779	908.222	885.655	844.764	948.274	954.199	1006.71	999.664	920.833	1005.75	875.887	876.227	942.509	791.759	989.619	1.24862	0.320335	0.000828021	0.0324901	#N/A
ARID1A	2206.51	2257.28	2181.77	2071.63	2916.87	1772.03	2186.03	1866.5	2058.47	2173.62	1908.23	1956.21	2046.58	1979.33	2066.6	1584.92	1565.32	2003.07	1795.61	1781.64	2005.09	2018.25	2326.81	1921.83	0.825564	-0.276547	0.000834122	0.0326272	#N/A
PNPLA3	63.0141	67.3384	64.6625	63.1459	34.4378	110.603	139.23	91.0351	93.4333	59.9104	76.1195	60.9585	78.7921	83.0606	72.3565	78.594	82.2719	103.083	81.0106	80.8782	99.9871	80.1868	58.5197	86.9578	1.48834	0.573704	0.000837809	0.0326693	#N/A
C18orf25	931.915	923.747	955.775	822.252	1098.21	695.855	828.891	847.992	804.709	848.84	832.6	798.205	881.266	825.543	786.954	813.57	792.703	883.854	827.029	838.974	895.053	853.997	946.379	825.127	0.871235	-0.198866	0.000846375	0.0327132	#N/A
RAB13	2213.61	2236.31	2181.06	2404.91	2265.63	2510.49	2303.76	2266.19	2525.82	2403.06	2727.78	2678.34	2552.57	2408.95	2531.95	2809.45	2892.05	2433.73	2599.92	2690.08	2585	2486.7	2260.31	2557.44	1.13151	0.178256	0.000847473	0.0327132	#N/A
TSPAN2	36.6611	17.9401	21.696	34.2025	13.5849	27.2436	30.3658	25.3644	35.2766	49.8348	52.5109	46.0092	33.031	52.4498	55.9145	46.9793	44.8085	49.383	37.2973	36.6807	32.8661	37.1476	24.8169	41.001	1.6782	0.746918	0.000850461	0.0327132	#N/A
AURKA	4600.07	4633.89	4967.16	4966.35	4720.48	2916.19	3046.01	3960.18	4070.82	4186.16	4302.99	3911.53	3819.36	3802.08	3695.53	3971.49	3763.53	3994.04	4125.75	4581.09	4746.74	4132.45	4777.59	3930.84	0.823053	-0.280943	0.00085077	0.0327132	#N/A
MMP17	104.381	110.974	110.328	88.5886	139.289	239.339	197.558	149.403	166.511	177.304	139.341	167.137	175.547	196.636	190.054	158.152	133.638	130.298	147.873	128.893	83.9633	149.296	110.712	161.353	1.44988	0.535938	0.000852003	0.0327132	#N/A
BIN1	926.136	1073.08	996.12	1011.1	1096.11	2145.15	1863.01	1399.12	1393.34	1315.19	1244.7	1301.23	1277.41	1327.7	1300.9	1381.02	1282.68	1261.66	1243.47	1120.02	932.146	1280.54	1020.51	1361.8	1.33345	0.415161	0.000864407	0.0329176	#N/A
RNF40	3088.82	3371.25	3191.07	3235.04	3658.34	3030.85	3026.1	2787.9	2907.23	3125.93	2996.03	3297.82	3107.18	2974.93	3049.04	2951.46	2865.56	2713.13	2880.65	3009.41	2731.09	3047.56	3308.9	2965.89	0.895891	-0.158605	0.000865242	0.0329176	#N/A
AP1S3	163.74	153.489	185.033	162.271	101.692	121.755	100.848	130.811	130.835	128.688	104.066	94.3102	100.826	136.905	123.023	86.588	88.6826	99.1235	101.137	128.064	126.253	122.292	153.245	112.62	0.740419	-0.433586	0.00086878	0.0329176	#N/A
ABAT	83.8475	103.499	107.406	108.822	67.4322	77.1583	61.2563	66.4304	65.5503	45.1764	51.8986	59.0773	60.9094	71.0966	49.7546	65.0692	67.0008	68.1829	72.9718	91.4646	88.7551	72.9885	94.2013	66.3595	0.708675	-0.496804	0.00086974	0.0329176	#N/A
HSPE1	3473.71	3194.36	3091.4	2973.18	2125.56	2960.9	3027.99	3763.49	3686.6	3474.13	4144.87	4048.2	3876.44	3528.3	3426.8	4325.06	4733.06	3627.73	3879.44	3795.82	3608.27	3560.25	2971.64	3744.2	1.26029	0.33376	0.000870475	0.0329176	#N/A
ZBTB10	112.087	109.079	175.601	141.033	360.13	156.394	159.45	125.743	128.924	102.106	104.665	103.278	109.279	107.635	113.45	85.4146	120.811	105.4	92.0297	90.256	111.266	129.24	179.586	113.506	0.628244	-0.670602	0.000877745	0.0330132	#N/A
HMOX1	478.368	507.575	362.738	424.541	278.367	2037.05	3798.86	1589.42	1433.64	498.633	521.261	633.038	657.842	599	630.414	1086.97	1194.46	485.98	499.7	884.598	774.014	922.689	410.318	1082.8	2.63845	1.39969	0.000878277	0.0330132	#N/A
DCAF4	696.278	648.627	607.161	644.368	591.419	604.494	620.125	784.618	738.762	830.427	814.045	734.187	775.06	790.456	749.175	710.8	766.654	694.558	800.474	780.084	726.132	719.424	637.571	745.003	1.17064	0.227298	0.000888268	0.0332888	#N/A
BCLAF1	5124.26	4885.06	4379.04	4167.71	9473.51	3229	3460.64	4817.27	4460.11	4117.44	4340.31	3875.32	3974.26	4133.79	4075.47	3730.62	4145.37	4422.44	4306	4294.45	4781.44	4485.41	5605.92	4135.25	0.737561	-0.439166	0.000894495	0.0333621	#N/A
MMAA	110.09	115.684	123.904	100.941	54.8205	147.133	111.411	122.634	118.027	119.749	140.755	131.768	139.633	128.519	135.031	146.176	131.283	136.194	143.708	133.029	154.63	125.958	101.088	133.73	1.3335	0.415222	0.000895555	0.0333621	#N/A
ANGPT2	9.22304	0.958383	8.74742	8.96709	71.85	12.7445	6.70216	3.6735	4.27396	4.02033	6.1107	4.96911	1.39724	8.35206	4.36695	9.73054	7.80364	2.86075	7.16043	4.8591	6.67094	9.30675	19.9492	5.98099	0.295044	-1.761	0.000905196	#N/A	#N/A
PHACTR4	2123.53	2124.73	1804.72	1784.66	2316.4	1486.97	1595.35	1843.2	1658.62	1861.76	1877.06	1727.37	1769.55	1774.73	1796.73	1528.45	1499.16	1938.88	1854.74	1485.91	1607.69	1783.82	2030.81	1706.64	0.840183	-0.251225	0.000917601	0.0340579	#N/A
SLC1A4	865.072	938.845	748.732	750.409	1605.74	570.96	476.749	751.682	714.759	786.131	627.082	740.894	892.59	604.552	600.531	420.858	418.878	952.44	727.435	571.047	587.704	731.1	981.76	652.768	0.664559	-0.58953	0.000919674	0.0340579	#N/A
LINC00942	33.8505	54.066	44.5673	43.1774	8.60687	68.5723	72.9211	61.9703	64.4661	46.7934	45.8835	59.971	60.8178	48.2702	59.389	53.3305	73.2282	50.5606	55.7114	62.4369	70.7608	54.2548	36.8536	59.6927	1.63321	0.707709	0.000923129	0.034085	#N/A
SON	8399.54	8004.74	8630.29	8449.2	11414.5	6566.69	6952.37	7964.47	7498.07	7787.99	8348.21	8044.68	7924.4	7618.24	7348.99	6187.62	6218.11	8032.4	7627.8	7584.65	7772.45	7827.4	8979.65	7467.32	0.831499	-0.266214	0.000928557	0.0340918	#N/A
RBM5	1823.39	1660.21	1839.54	1862.45	1738.02	1654.41	1571.32	1465.31	1549.97	1707.87	1646.82	1619.8	1631.53	1545.81	1540.97	1618.08	1610.82	1489.82	1505.68	1705.95	1768.37	1645.53	1784.72	1602.03	0.898121	-0.155018	0.000928761	0.0340918	#N/A
TFAP2A	453.414	463.373	392.083	456.167	489.856	427.779	450.927	396.827	411.916	342.683	321.485	327.525	367.996	355.343	349.493	303.649	246.269	370.436	365.732	368.613	381.606	383.008	450.979	361.768	0.800729	-0.320614	0.000934784	0.0340928	#N/A
CYLD	1895.46	1976.68	1774.28	1771.72	2271.2	863.638	1204.08	1540.82	1374.94	1531.52	1639.19	1610.55	1648.72	1381.13	1549.51	1480.21	1460.05	1638.73	1694.4	1621.97	1799.74	1606.12	1937.87	1502.45	0.775438	-0.366917	0.000938933	0.0340928	#N/A
AVPI1	311.939	367.204	292.436	258.519	276.71	378.704	254.46	223.152	252.871	161.884	137.167	162.178	156.156	224.957	201.831	196.526	215.392	173.948	217.994	213.461	183.165	231.46	301.362	209.615	0.693765	-0.527481	0.00093993	0.0340928	#N/A
ATP13A2	909.03	908.718	1025.52	1013.66	845.503	1303.69	1178.65	1133.33	1208.57	1499.81	1308.72	1388.26	1502.43	1317.95	1393.31	1099.6	1050.2	1116.31	1146.27	941.666	810.003	1147.68	940.485	1212.42	1.28944	0.36674	0.000940157	0.0340928	#N/A
PLEKHM1	672.04	763.303	739.334	704.022	739.537	616.613	705.397	574.333	631.545	697.656	666.295	644.457	683.765	651.816	654.349	648.619	642.366	577.101	623.12	583.931	586.296	657.424	723.647	636.729	0.879065	-0.185958	0.000944095	0.0340928	#N/A
LAMC2	1338.36	1343.57	1262.3	1409.39	938.932	3570.33	5146.87	1541.96	1487.53	1689.53	1702.53	1652.65	1809.26	1943.24	2105.82	3075.25	3013.6	1180.08	1689.68	2685.28	2971.48	2074.17	1258.51	2329.07	1.85054	0.887949	0.000945131	0.0340928	#N/A
MAGI3	280.091	244.287	292.876	257.924	322.346	165.373	215.663	274.808	253.325	209.204	234.265	245.125	214.466	202.862	197.256	200.595	188.306	259.639	267.144	198.952	194.99	234.262	279.505	220.123	0.787912	-0.343894	0.000964206	0.0346809	#N/A
CERCAM	1244.05	1196.51	1267.6	1331.87	938.898	1502.7	1582.98	1148.93	1331.15	1331.21	1380.13	1536.02	1351.41	1364.28	1462.78	1397.4	1393.05	1503.94	1438.42	1417.21	1382.22	1357.27	1195.79	1407.74	1.17827	0.236673	0.000993578	0.035635	#N/A
RASSF2	12.0741	6.55215	6.79291	20.2508	12.3683	20.7465	31.4206	27.8023	31.5667	25.0996	21.3129	22.9418	18.2308	13.6847	17.532	18.7063	14.3597	26.8869	22.5863	15.029	16.26	19.1526	11.6076	21.5104	1.85598	0.892183	0.000998377	#N/A	#N/A
SUPT7L	1144.44	1146.45	1122.92	1193.06	1478.52	1139.84	1019.07	1010.37	933.602	975.311	1146.94	1086.56	1170.77	1033.08	949.511	1069.58	1095.65	1100.15	1028.81	1026.7	970.733	1087.72	1217.08	1047.29	0.859099	-0.219104	0.00100779	0.0359867	#N/A
KIF20B	2231.99	2072.59	2382.94	2224.07	3748.79	1607.24	1841.59	2350.12	2152.3	1929.79	2050.54	1780.92	1840.21	2177.72	2179.18	1964.32	1922.06	2006.68	1987.2	1876.99	2205.1	2120.59	2532.08	1992	0.786569	-0.346356	0.00100913	0.0359867	#N/A
DCAF5	761.285	748.075	808.294	827.873	1153.12	763.736	769.252	696.317	686.362	684.538	719.721	674.908	711.16	748.638	795.585	716.794	715.28	736.344	720.207	641.868	743.901	753.488	859.728	720.288	0.836158	-0.258153	0.00101298	0.0360211	#N/A
TFDP2	842.955	733.738	769.774	794.592	1013.29	754.648	814.387	768.759	695.095	598.796	645.22	538.578	522.41	692.413	638.771	553.715	607.873	702.239	727.456	664.585	735.089	705.447	830.871	666.252	0.801129	-0.319893	0.00101921	0.0360872	#N/A
NDE1	615.824	629.624	729.515	704.189	873.28	658.885	678.596	522.14	615.461	621.397	642.274	607.706	639.903	593.088	516.017	523.598	505.182	578.049	589.292	589.101	579.861	619.666	710.486	591.284	0.831032	-0.267025	0.0010206	0.0360872	#N/A
FBXO41	70.5748	78.7011	61.4029	86.5346	69.7055	200.402	240.07	106.255	92.265	94.3157	75.9749	89.4857	95.3943	127.811	111.269	152.471	159.623	77.8285	96.1357	108.998	107.481	109.652	73.3838	120.986	1.64251	0.715905	0.00104832	0.0368895	#N/A
GATA2	99.1701	125.011	107.608	126.841	92.2785	99.8821	88.0746	70.6406	99.8345	78.0235	60.0687	75.9684	105.949	70.3252	66.3303	77.5125	60.4472	76.1113	81.7287	97.4062	99.0253	88.4875	110.182	81.708	0.740277	-0.433863	0.00105199	0.0368895	#N/A
FYN	1417.86	1492.33	1502.9	1465.44	1958.53	966.631	945.345	1309.46	1312.07	1226.38	1308	1252.96	1246.74	1267.47	1248.09	1059.37	1116.79	1522.48	1377.37	1417.8	1441.12	1326.44	1567.41	1251.13	0.798325	-0.324953	0.00105213	0.0368895	#N/A
DCDC2	11.3235	5.70657	9.86623	2.22436	2.35607	7.02558	3.90855	13.6738	12.9168	22.2144	42.4565	55.2287	40.2102	17.0909	16.2507	13.579	9.03357	42.9273	22.334	13.3808	2.8373	17.4545	6.29535	20.9418	3.35013	1.74422	0.001059	#N/A	#N/A
CNOT4	509.303	471.836	505.761	464.492	633.168	374.583	429.202	477.563	426.595	452.621	430.996	437.483	468.627	430.546	434.836	390.593	379.254	383.258	396.098	409.037	537.118	449.665	516.912	428.651	0.828301	-0.271773	0.00105961	0.037048	#N/A
SEPW1	863.237	983.595	835.381	932.264	767.021	1202.92	1206.5	938.753	1010.94	1009.22	1057.44	1125.92	1053.98	968.145	879.999	1304.06	1364.35	1043.61	942.56	1105.64	1003.94	1028.55	876.3	1076.12	1.22771	0.295965	0.0010744	0.0374602	#N/A
PHLDA2	1194.67	1326.23	1374.47	1431.55	1170.69	2196.08	1806.61	1738.97	1902.55	1897.84	1531.96	1864.85	1945.05	1522.89	1632.91	1729.5	1547.75	1307.84	1423.68	1469.01	1164.46	1579.98	1299.52	1667.62	1.28309	0.359621	0.00110025	0.0382551	#N/A
TOMM34	1800.46	1813.67	1892.43	2084.04	1421.49	2051.14	2058.91	1849.14	1858.11	2389.27	2479.6	2351.57	2241.89	2164.96	2118.42	2455.71	2297.64	1878.37	1991.72	2345.75	2245.71	2085.24	1802.42	2173.62	1.20688	0.27128	0.00110498	0.0383131	#N/A
EPHB2	1885.94	1930.55	1787.72	1856.42	1779.6	2079.93	2349.35	1999.47	2138.86	2185.84	2200.48	2362.79	2374.97	2427.65	2474.51	2195.12	2083.91	2157.27	2093.46	1817.48	1733.36	2091.18	1848.05	2167.15	1.17248	0.229564	0.00111154	0.038434	#N/A
CSF1R	19.9991	20.7429	31.3121	31.9641	10.898	40.3866	31.7143	40.6823	45.1302	40.7848	36.0872	31.4862	43.9826	37.4127	28.995	34.109	40.9266	48.3531	38.6068	22.8783	23.5324	33.3326	22.9832	36.5668	1.62124	0.6971	0.00113052	0.0387949	#N/A
TIPARP	1525.62	1356.67	1458.42	1376.15	1381.69	1866.48	2410.67	2399.04	2229.79	1589.86	1618.56	1458.84	1659.03	1709.51	1683.61	2189.09	2269.26	1322.6	1492.57	2030.25	2054.19	1765.8	1419.71	1873.96	1.31978	0.400303	0.00113331	0.0387949	#N/A
SMAD9	102.566	92.9356	95.4436	86.8535	133.264	82.1993	88.8601	88.5259	70.4156	65.2438	73.8469	53.9031	43.5054	61.9869	48.2488	46.6562	47.3476	69.6421	90.5661	85.2552	94.6887	77.2359	102.213	69.4307	0.67846	-0.559664	0.00113366	0.0387949	#N/A
DIO2	122.184	95.4578	82.0349	59.183	18.9219	35.2672	26.7043	39.3206	41.045	23.9435	28.6849	25.7372	45.3198	33.6216	31.5373	15.4418	16.2169	54.2347	55.0118	54.8601	67.2902	46.2866	75.5563	37.1398	0.492874	-1.02071	0.00113437	0.0387949	#N/A
LACTB	885.039	935.845	988.075	982.426	695.987	726.834	668.391	710.316	712.201	656.836	666.389	595.275	598.847	821.435	807.078	798.315	708.688	678.495	733.246	846.105	884.858	766.699	897.474	725.832	0.810179	-0.303687	0.00113932	0.0388579	#N/A
ZFYVE26	1023.9	1079.01	1060.87	908.854	1779.67	835.392	1022.67	940.44	860.263	921.719	910.517	996.173	960.882	943.709	960.425	1001.19	919.356	953.466	953.143	828.831	851.287	986.275	1170.46	928.717	0.792462	-0.335586	0.00114292	0.0388749	#N/A
DAPK1	1031.66	1158.57	1137.81	1123.85	1019.6	531.315	508.358	870.375	811.24	939.8	911.374	859.249	859.979	790.934	782.99	607.609	637.725	1085.61	1005.66	823.464	899.128	876.014	1094.3	807.8	0.738852	-0.436642	0.0011549	0.0391758	#N/A
FOXJ2	638.879	677.995	632.856	641.083	1088.53	574.482	620.706	612.357	555.834	657.827	640.818	590.983	620.738	569.451	570.358	464.736	501.92	620.641	592.062	499.232	592.139	617.316	735.869	580.268	0.787235	-0.345133	0.00117262	0.0395386	#N/A
SAMD4A	1369.16	1320.31	1543.79	1422.69	2213	915.821	1070.05	1062.47	1133	1390.64	1265.48	1299.44	1406.04	1375.25	1373.71	1313.04	1315.6	1332.9	1161.05	1205.31	1199.75	1318.5	1573.79	1238.72	0.786916	-0.345719	0.00117576	0.0395386	#N/A
TUBB2B	132.564	172.642	116.948	142.765	104.829	102.133	100.757	124.017	119.293	89.4974	79.6856	103.225	88.4589	100.084	103.653	108.505	111.73	117.639	81.0486	92.0345	114.175	109.794	133.95	102.246	0.764072	-0.388219	0.00117777	0.0395386	#N/A
REV1	911.599	868.616	913.898	846.023	1050.07	718.704	778.618	872.341	758.768	846.599	856.872	750.358	884.904	849.897	826.343	777.945	738.682	786.923	815.794	779.567	838.331	831.945	918.041	805.04	0.876536	-0.190115	0.00117823	0.0395386	#N/A
GNPNAT1	3489.24	3371.27	3366.97	3290.34	2991.61	3032.55	3413.57	4273.6	3982.34	3883.86	3949.34	3900.67	4180.44	3855.25	3961.85	4266.62	4342.8	3560.93	3698.94	3601.78	3682.61	3718.88	3301.88	3849.2	1.16603	0.221606	0.00118298	0.0395919	#N/A
XPNPEP1	1400.85	1410.59	1395.28	1475.99	1411.42	1528.86	1477.13	1607.64	1670.03	1567.06	1548.68	1562.78	1549.9	1571.92	1446.07	1667.57	1598.78	1719.06	1526.79	1448.95	1509.9	1528.35	1418.83	1562.57	1.10177	0.139819	0.00119476	0.0398086	#N/A
DYSF	1144.71	1236.06	1054.7	961.766	271.043	1158.26	1367.39	1334.28	1271.61	1282.62	1336.79	1488.88	1555.67	1633.89	1747.76	1719.22	1709.42	1228.29	1368.73	1264.62	1275.15	1305.28	933.655	1421.41	1.52315	0.607063	0.00119767	0.0398086	#N/A
COLGALT1	5552.91	6073.2	5406.61	5711.72	5203.79	6525.21	6377.38	6053.78	6305.92	6262.73	6117.16	6642.92	6772.36	6385.51	6489.09	5869.05	5884.24	6429.05	6256.48	5812.28	5473.76	6076.44	5589.64	6228.56	1.11421	0.156024	0.001199	0.0398086	#N/A
ARHGAP21	2078.69	1998.81	2012.96	1921.57	3019.31	1471.51	1697.75	2140.43	1962.2	1752.61	1742.17	1672.7	1706.04	1842.62	1850.54	1464.22	1502.31	1844.55	1953.04	1796.89	1961.04	1875.81	2206.27	1772.54	0.803241	-0.316094	0.00120602	0.0399357	#N/A
KLHDC10	1259.02	1193.81	1163.23	1208.07	1502.93	802.97	998.733	1149.87	1161.95	1084.26	1157.86	1165.27	1123.98	1043.78	1050.02	908.569	984.704	1185.89	1094.97	916.022	940.953	1099.85	1265.41	1048.11	0.828044	-0.27222	0.00122127	0.0403342	#N/A
HAS2	1690.31	1622.67	1467.67	1411.87	302.947	1309.36	2111.13	1730.45	1415.1	2560.12	2408.73	2685.23	3035.68	2142.65	2387.95	3624.98	3591.64	1963.63	2113.01	4666.29	4521.51	2322.05	1299.09	2641.72	2.03385	1.02421	0.00123213	0.0405255	#N/A
KDM3B	1323.98	1329.39	1308.42	1295.78	1947.82	1185.58	1305.13	1260.56	1287.43	1152.3	1273.47	1096.44	1258.1	1298.7	1259.6	1156.63	1145.67	1249.14	1178.94	1084.36	1130.44	1263.23	1441.08	1207.66	0.837002	-0.256696	0.00123563	0.0405255	#N/A
WAPL	2311.95	2202.72	2366.59	2192	2557.06	1608.72	1949.71	2140.87	1962.37	2104.56	2227.72	2188.94	2214.78	2095.37	2058.98	1800.03	1861.24	2066.29	2039.18	1885.71	2010.15	2087.86	2326.06	2013.41	0.865688	-0.208081	0.00123731	0.0405255	#N/A
PIGP	124.606	135.474	121.835	128.252	73.6603	192.449	123.135	159.518	141.196	130.954	163.495	164.182	109.914	155.017	139.438	198.805	191.356	165.021	138.59	175.981	173.046	147.901	116.765	157.631	1.35718	0.440609	0.00124165	0.0405255	#N/A
TMEM167B	833.276	827.036	914.149	961.541	1207.64	711.198	704.098	777.505	717.422	753.411	802.768	815.07	783.77	839.829	800.233	781.459	908.803	745.886	702.783	850.397	929.141	827.02	948.729	788.986	0.831325	-0.266515	0.00124646	0.0405255	#N/A
MICAL2	6217.22	6274.09	6752.42	6166.93	6397.61	6546.64	7593	6965.83	7179.07	8307.03	7471.87	7540.16	8179.4	8617.72	8733.71	7554.82	7419.9	7129.04	6493.03	6305.73	6988.43	7182.56	6361.65	7439.09	1.16939	0.22576	0.00124649	0.0405255	#N/A
C10orf54	286.019	318.62	285.684	268.364	131.552	273.196	171.086	179.036	200.684	164.881	137.351	169.13	153.453	172.535	158.787	105.598	119.668	226.65	180.164	181.083	197.077	194.315	258.048	174.399	0.676242	-0.564389	0.00125258	0.0406178	#N/A
ESRRA	672.451	739.13	621.091	688.619	718.606	827.544	872.949	650.797	773.523	923.261	862.076	1003.73	1031.41	777.546	856.528	841.544	786.525	758.023	873.3	819.011	696.484	799.721	687.979	834.64	1.21184	0.277205	0.00126199	0.040667	#N/A
MYLK2	54.5493	49.3183	43.4795	50.9593	58.7006	85.402	72.9298	60.0842	54.7717	101.766	101.206	105.203	103.674	92.2894	72.3564	78.5947	80.9856	72.9362	67.8467	46.4446	48.1072	71.5049	51.4014	77.7873	1.50679	0.591478	0.00126322	0.040667	#N/A
ST3GAL1	1065.58	1081.78	933.492	1019.89	1396.21	969.053	1261.88	1543.27	1461.23	1402.33	1319.7	1461.59	1552.51	1435.89	1443.62	1505.37	1459.18	1225.98	1153.94	1277.54	1348.52	1300.88	1099.39	1363.85	1.23971	0.310003	0.00126384	0.040667	#N/A
PRKAB1	662.956	613.675	703.193	690.985	829.472	645.232	647.035	572.111	628.45	599.224	600.646	553.516	634.455	587.778	603.635	639.842	632.204	578.563	623.906	654.868	600.952	633.462	700.056	612.651	0.873021	-0.195912	0.00127161	0.0407502	#N/A
ATL2	1382.51	1241.92	1303.8	1282.53	1823.37	1032.29	1095.05	1260.96	1120.46	1233.91	1326.44	1182.4	1208.71	1167.87	1085.17	1122.91	1248.53	1154.04	1147.6	1203.49	1351.07	1236.91	1406.82	1183.81	0.840909	-0.249978	0.00127597	0.0407502	#N/A
RBM25	2864.73	2564.19	2843.03	2826.26	2925.26	2066.26	2168.36	2581.7	2408.47	2406.12	2581.68	2585.09	2500.84	2598.62	2484.34	2319.87	2314.52	2129.25	2282.58	2703.17	2763	2519.87	2804.7	2430.87	0.867133	-0.205676	0.00128072	0.0407502	#N/A
MFI2	130.894	168.046	145.323	163.631	291.604	174.567	113.934	92.8	152.847	129.983	122.68	138.618	119.521	144.577	130.554	122.446	68.5711	133.782	126.909	89.2461	98.9117	136.164	179.899	122.497	0.677838	-0.560988	0.00128408	0.0407502	#N/A
FAM184B	65.8515	55.9512	75.8599	76.4908	58.7193	46.2224	37.1326	48.1947	64.4063	32.8173	41.4831	50.147	69.1207	61.0588	42.124	35.2104	42.4488	50.5782	37.4558	47.2642	43.3808	51.5199	66.5745	46.8153	0.704949	-0.504409	0.00128508	0.0407502	#N/A
ZMYM4	1651.45	1700.13	1694.73	1533.23	2124.07	1350.97	1481.54	1660.1	1594.24	1543.49	1580.78	1500.61	1591.29	1571.37	1467.03	1415.53	1388.99	1610.08	1463.28	1419.38	1530.19	1565.36	1740.72	1510.55	0.867274	-0.20544	0.001286	0.0407502	#N/A
RGS20	40.6517	43.6359	57.9896	46.0462	54.1805	94.3174	80.9895	69.2609	57.4681	58.1931	65.9318	63.3251	70.4418	57.2903	86.1547	68.68	91.9024	39.2445	63.523	70.8129	77.3896	64.6395	48.5008	69.6828	1.43055	0.516569	0.00129214	0.0407502	#N/A
OSTF1	660.436	680.363	638.026	583.118	448.601	593.765	694.417	735.746	651.173	697.779	806.891	807.91	851.227	643.614	760.853	819.878	788.219	682.121	703.782	768.138	746.91	702.998	602.109	734.526	1.22128	0.288393	0.00129526	0.0407502	#N/A
SLC39A13	1542.22	1664.6	1583.63	1734.17	1211.36	2127.5	2130.72	1513.09	1600.63	1958.53	1814.84	1857.19	1907.52	1857.76	1871.39	2024.3	1846.56	1771.68	1827.12	1790.12	1673.59	1776.6	1547.19	1848.28	1.19497	0.256971	0.00129572	0.0407502	#N/A
SOCS1	65.7496	63.5817	65.5488	66.2295	50.7874	162.007	112.633	93.4214	85.0601	102.76	70.401	87.4694	95.3433	73.0843	84.1702	77.9475	55.0841	75.7808	79.1182	118.262	94.4423	84.7086	62.3794	91.6865	1.46866	0.554504	0.00130214	0.0407825	#N/A
MEGF6	779.164	883.719	804.986	814.365	837.275	459.683	508	522.137	592.186	697.915	713.067	581.17	577.9	821.55	748.646	509.71	437.704	785.108	540.367	349.447	332.807	633.186	823.902	573.587	0.696534	-0.521735	0.00131265	0.0407825	#N/A
CDCA3	1025.09	1053.1	1166.9	1225.29	874.026	907.204	837.801	763.591	852.755	997.725	959.406	991.844	841.01	823.671	811.021	880.269	875.83	847.524	933.222	1023.71	1001.39	937.732	1068.88	896.749	0.840367	-0.250908	0.00131307	0.0407825	#N/A
ST5	518.318	558.128	663.502	647.627	658.584	551.873	514.667	459.527	548.684	532.59	574.531	538.158	505.541	518.067	510.552	439.49	435.061	580.533	546.33	501.032	504.859	538.46	609.232	516.343	0.847822	-0.238166	0.00131458	0.0407825	#N/A
LAYN	842.688	784.831	823.146	832.514	549.333	400.06	338.726	473.405	468.803	622.936	568.946	629.538	581.088	597.561	551.128	653.303	592.333	629.367	573.077	699.009	711.707	615.405	766.502	568.187	0.742531	-0.429476	0.00131691	0.0407825	#N/A
CENPL	499.528	508.374	450.278	518.929	554.656	386.997	392.052	449.519	440.688	441.782	493.791	409.38	446.902	446.691	467.182	440.067	482.285	463.35	443.807	425.215	453.113	457.838	506.353	442.676	0.873828	-0.194579	0.00132063	0.0407825	#N/A
PBX1	691.681	678.977	610.901	610.763	1706.29	605.855	537.198	817.441	819.877	423.911	442.291	380.884	393.647	511.743	499.759	362.719	352.685	627.291	694.447	423.187	563.561	607.386	859.722	528.531	0.614334	-0.702904	0.00132234	0.0407825	#N/A
SPAG5	3404.5	3360.87	3607.75	3607.2	3250.68	2241.06	2368.52	3093.64	3055.04	2992.14	3359.34	3071.75	3010.89	2907.39	2808.26	2680.54	2813.15	3006.47	3086.58	3061.73	3225.29	3048.23	3446.2	2923.86	0.848899	-0.236335	0.00132282	0.0407825	#N/A
NCOA1	307.349	310.798	314.189	310.515	608.321	258.19	294.584	294.675	301.311	278.886	303.454	278.919	270.714	325.439	279.629	263.513	278.934	312.846	263.15	254.91	266.978	303.681	370.234	282.883	0.762061	-0.392022	0.00135163	0.0415683	#N/A
LIPT2	3.75445	4.74639	6.6534	6.60998	2.34186	33.4739	19.869	9.18933	14.0168	9.05119	6.09994	3.93033	8.28897	10.6403	11.8651	9.98794	15.3432	6.79727	12.1831	11.174	14.1757	10.4853	4.82122	12.2554	2.55034	1.35069	0.00136133	#N/A	#N/A
PIP5K1A	2739.26	2682.54	2752.72	2713.41	4279.83	2065.34	2295.75	2493.57	2455.82	2727.33	2638.57	2620.24	2559.25	2468.06	2542.76	2572.73	2487.74	2531.54	2532.67	2462.62	2658.67	2632.4	3033.55	2507.04	0.826209	-0.275421	0.00138167	0.0422865	#N/A
POLE	2801.48	2930.85	2560.25	2679.58	3545.01	2454.08	2683.28	2545.95	2734.45	2561.14	2562.86	2287.33	2567.38	2468.22	2374.52	1960.24	1953.05	2571.34	2412.36	2420.57	2470.07	2549.72	2903.43	2439.18	0.83975	-0.251968	0.00138174	0.0422865	#N/A
CENPA	584.148	623.021	622.27	671.31	1087.15	525.554	491.663	475.589	494.247	609.707	587.223	638.276	525.415	560.655	543.392	560.268	598.007	518.502	561.89	632.348	649.122	598.084	717.58	560.741	0.780786	-0.357002	0.0014066	0.0429423	#N/A
PEX6	417.66	477.021	529.814	479.923	289.658	676.447	604.711	500.281	480.96	482.454	559.287	603.719	579.221	557.325	540.031	528.24	519.588	554.389	524.423	525.46	509.284	520.947	438.815	546.614	1.24774	0.319317	0.00141925	0.0431162	#N/A
HCFC2	396.132	391.622	361.65	380.456	435.424	336.294	388.608	354.3	301.513	356.792	322.114	338.268	376.039	362.832	349.997	343.798	337.204	325.89	336	309.325	351.694	355.045	393.057	343.167	0.869691	-0.201425	0.00142069	0.0431162	#N/A
ZNF367	891.795	949.284	798.708	767.073	2594.53	777.341	677.661	858.509	808.337	801.589	766.642	814.146	815.618	847.006	765.782	794.539	664.987	856.895	902.004	790.643	912.905	897.904	1200.28	803.413	0.668906	-0.580125	0.00142354	0.0431162	#N/A
C3orf14	369	333.408	276.062	331.833	203.534	288.732	369.758	437.813	503.607	360.46	449.397	433.868	459.972	329.913	332.94	551.75	531.097	401.855	391.314	401.045	339.581	385.569	302.767	411.444	1.36168	0.44539	0.00142607	0.0431162	#N/A
ESPL1	1603.43	1653.68	1788.42	1758.35	1506.86	1240.21	1420.52	1409.57	1348.61	1587	1459.15	1418.98	1343.81	1393.14	1365.46	1208.99	1242.18	1252.05	1440.04	1649.35	1710.29	1466.67	1662.15	1405.58	0.846566	-0.240306	0.00143443	0.0431615	#N/A
EMILIN2	2334.03	2438.11	2172.2	2365.85	2608.01	1239.66	1384.53	1952.1	1936.38	1806.53	1740.39	1909.54	1866.27	2316	2240.17	1633.11	1766.25	2239.1	2008.37	1887.45	2108.63	1997.75	2383.64	1877.16	0.787757	-0.344177	0.00143535	0.0431615	#N/A
ZNF594	143.011	134.654	168.514	159.692	184.019	135.9	159.151	129.954	108.389	128.786	114.023	118.981	142.394	122.124	132.863	137.184	119.671	130.349	104.251	108.972	145.213	134.671	157.978	127.388	0.80237	-0.31766	0.00144177	0.0431615	#N/A
SHOC2	1703.96	1664.2	1626.64	1470.03	2172.54	955.475	1101.2	1559.2	1456.81	1460.38	1538.93	1433.62	1565.52	1346.82	1348.18	1309	1336.62	1584.46	1460.47	1340.37	1440.85	1470.25	1727.48	1389.87	0.804512	-0.313814	0.00144201	0.0431615	#N/A
DYRK3	307.616	285.015	258.813	270.816	470.016	274.827	281.211	273.734	246.763	255.923	225.981	230.251	260.434	270.949	213.884	261.937	227.586	230.77	233.295	261.434	275.882	267.483	318.455	251.554	0.786775	-0.345977	0.00144481	0.0431615	#N/A
ZSCAN12	123.747	107.675	128.149	122.879	245.493	129.329	118.819	95.5	117.336	86.2468	94.4406	72.857	101.615	110.866	95.2403	112.284	106.673	97.4403	109.836	96.176	124.544	114.15	145.588	104.325	0.711377	-0.491313	0.00145877	0.0434749	#N/A
GCLM	1921.22	1870.24	1682.65	1588.96	1301	2260.23	2867.3	3936.2	3356.79	2016.17	2186.21	1970.29	2115.31	1998.72	1996.72	2025.99	2163.36	1778.28	2043.49	2108.65	2251.47	2163.77	1672.81	2317.2	1.38525	0.470147	0.00147515	0.0438063	#N/A
BAP1	2342.37	2447.65	2377.16	2504.07	2549.12	2169.55	2276.99	1998.03	2114.77	2327.64	2275.73	2308.71	2413.68	2078.82	2312.47	2152.48	2100.43	2204	2377	2218.93	2136.08	2270.75	2444.08	2216.58	0.906496	-0.141628	0.00147689	0.0438063	#N/A
EEFSEC	229.429	265.588	307.508	312.199	215.169	229.504	253.234	185.918	159.019	223.297	209.512	176.963	197.658	198.759	207.32	188.92	220.965	138.069	175.239	236.937	251.91	218.244	265.979	203.327	0.765618	-0.385304	0.00148064	0.0438137	#N/A
RAB22A	1181.97	1272.45	1258.43	1071.9	1584.57	996.53	1027.96	1130.31	975.091	1165.31	1167.83	1148.59	1151.67	1011.16	1029.55	953.458	1035.16	1149	1172.75	1095.71	1121.88	1128.63	1273.86	1083.25	0.849702	-0.234972	0.00148747	0.043912	#N/A
GDNF	36.808	48.8216	45.9427	52.4977	11.2855	214.942	184.425	52.1845	48.433	35.408	50.5232	52.53	55.5122	90.6524	110.179	143.252	157.557	39.1151	76.0934	132.799	128.182	84.1497	39.0711	98.2367	2.51744	1.33195	0.00149233	0.0439518	#N/A
POPDC3	198.547	222.044	152.001	174.522	96.0527	302.61	328.187	273.112	215.742	219.613	166.729	219.436	210.641	228.298	207.121	304.226	316.554	166.941	192.99	306.697	311.338	229.21	168.633	248.14	1.47153	0.557315	0.00149828	0.0440235	#N/A
NBPF14	3537.58	3167.81	3361.36	3317.02	5148.73	2764.13	3099.86	3041.77	3264	3184.98	3042.14	3216.67	3156.4	3285.6	3216.2	2538.1	2786.47	2904.2	2990.93	3106.96	3356.1	3213.67	3706.5	3059.66	0.825245	-0.277105	0.00150224	0.0440365	#N/A
CDCA2	1315.12	1354.22	1212.57	1272.55	1782.67	991.641	1087.44	1357.77	1350.44	1146.18	1208.29	1031.45	1067.22	1148.75	1152.46	1060.88	1007.14	1172.03	1153.06	1239.24	1238.26	1207.11	1387.43	1150.77	0.829206	-0.270197	0.0015089	0.0440594	#N/A
TM2D2	1155.54	1069.52	1192.97	1039.31	937.153	1127.64	1153.69	1265.49	1269.3	1234.69	1268.53	1298.9	1318.17	1249.92	1270.88	1385.83	1279.55	1164.31	1146.82	1125.76	1135.23	1194.72	1078.9	1230.92	1.14204	0.19161	0.00151158	0.0440594	#N/A
LZTS1	799.774	850.576	781.3	745.339	761.97	313.862	251.996	647.795	674.944	681.615	551.867	498.549	568.203	590.041	518.507	291.476	308.872	737.375	640.643	439.13	505.393	579.011	787.792	513.767	0.652654	-0.61561	0.00151358	0.0440594	#N/A
SNX1	1848.43	1748.81	2079.24	1891.07	2280.32	1626.03	1754.52	1738.89	1722.85	1803.88	1796.96	1717.19	1543.87	1869.27	1755.33	1710.77	1763.09	1789.76	1824.88	1703.84	1831.74	1800.04	1969.58	1747.05	0.887172	-0.172715	0.00152673	0.044339	#N/A
SAR1A	3647.07	3583.48	3775.14	3737.11	4424.55	2981.97	2895.16	3694.39	3511.07	3359.01	3544.44	3525.24	3490.12	3315.93	3259.01	3578.99	3514.95	3363.1	3195.37	3483.76	3344.71	3486.88	3833.47	3378.58	0.881334	-0.182239	0.00153295	0.0444166	#N/A
FAM65B	41.5661	47.8432	48.4539	40.155	31.9702	13.8018	9.08013	35.3029	21.3664	17.1779	18.6201	30.5636	32.9505	18.8721	16.8385	17.5759	15.7256	44.2427	36.5235	21.6475	32.8194	28.2427	41.9977	23.9443	0.571743	-0.80656	0.00154257	0.044592	#N/A
SUPT3H	215.704	206.883	208.81	203.786	196.758	189.678	229.602	285.757	214.818	259.427	265.652	263.721	229.657	240.162	212.615	286.481	280.682	274.189	271.122	245.08	241.047	239.125	206.388	249.356	1.21229	0.27773	0.00155856	0.0449503	#N/A
CENPF	5027.36	4757.86	5271.03	4879.6	10316.3	3477.62	3918.28	5341.81	4868.61	4258.36	4714.59	4122.38	4024.66	4986.28	4670.37	3743.07	4172.03	5131.26	5183.51	4134.63	4760.73	4845.73	6050.44	4469.26	0.738609	-0.437116	0.00157245	0.0452468	#N/A
MICAL3	2472.85	2456.85	2506.23	2509.39	2939.97	1815.64	2099.09	2314.6	2428.39	2419.94	2205.66	2339.05	2320.93	2442.52	2390.59	1935.47	1943.95	2314.59	2146.54	2062.45	2242.71	2300.35	2577.06	2213.88	0.859149	-0.219019	0.00157643	0.0452573	#N/A
RNF185	1041.23	1105.98	1020.15	972.196	1508.58	958.667	915.915	973.473	935.221	948.144	1049.73	982.995	980.65	895.015	911.205	938.31	975.846	974.551	1030.11	886.046	992.813	999.849	1129.63	959.293	0.847774	-0.238249	0.00158015	0.0452604	#N/A
ZNF100	227.678	163.105	177.42	165.217	181.659	110.672	114.055	170.884	173.866	145.2	120.089	161.262	160.364	150.522	126.379	159.765	151.823	146.881	136.647	129.795	156.535	153.801	183.016	144.671	0.791079	-0.338106	0.00158485	0.0452913	#N/A
SCUBE3	1565.89	1638.47	1512.85	1531.13	800.471	1046.92	1859.54	1926.81	1946.03	2763.72	2846.13	2351.2	2501	2087.65	2105.52	1707.72	1955.55	2128.65	1868.99	1576.59	1747.97	1879.47	1409.76	2026.25	1.43787	0.523935	0.00158869	0.0452974	#N/A
LOC101927550	38.5669	37.9344	40.1522	25.491	54.7987	23.8078	29.1743	23.6519	33.282	31.1799	25.9349	21.6315	26.2652	33.3683	36.7217	18.0604	20.5766	29.1779	26.3231	17.6215	23.5784	29.3952	39.3886	26.2722	0.660764	-0.597794	0.00159826	0.0454668	#N/A
IL15RA	237.543	244.883	206.782	222.717	194.051	257.43	257.51	247.852	241.92	238.529	286.553	230.837	252.201	310.815	275.845	266.725	268.751	272.898	283.533	262.264	241.46	252.433	221.195	262.195	1.18817	0.248742	0.0016035	0.0455125	#N/A
ECE2	120.716	131.298	123.408	133.65	72.0892	195.757	130.119	145.456	159.418	124.519	176.366	156.598	155.091	150.739	158.939	205.771	202.546	136.423	136.342	152.026	123.278	147.169	116.232	156.837	1.35368	0.436883	0.00161391	0.0457043	#N/A
SPECC1L	2378.15	2303.24	2193.79	1982.89	3053.86	1707.68	1652.84	2210.03	2061.41	2139.31	1958.57	2100.9	2179.33	1991.73	1906.98	1856.06	1802.57	2169.66	2158.72	1919.47	1977.91	2081.2	2382.39	1987.07	0.833833	-0.26217	0.00163088	0.0460807	#N/A
PLAUR	4368.5	4424.2	4575.13	4502.21	2272.12	4928.71	5194.66	4557.48	4579.51	5304.15	5479.85	5710.46	5609.96	5012.85	5101.86	5268.76	5025.01	4306.59	4625.55	6055.12	5464.46	4874.62	4028.43	5139.06	1.27602	0.351656	0.00164442	0.0462287	#N/A
RALA	1644.95	1611.38	1556.37	1580.87	1430.74	2048.27	2553.87	1746.04	1658.17	1750.53	1852.81	1975.25	1864.75	1879.16	1824.03	2735.42	2766.4	1545.28	1695.14	2407.13	2369.5	1928.38	1564.86	2041.99	1.3048	0.383826	0.00164832	0.0462287	#N/A
RABAC1	878.86	1000.85	1052.6	967.591	754.938	1624.13	1410.18	929.317	1116.42	1183.49	1151.51	1299.67	1196.11	1153.09	1250.7	1422.63	1264.73	1026.83	954.191	1108.15	931.477	1127.5	930.968	1188.91	1.27702	0.352781	0.00164889	0.0462287	#N/A
PERP	700.895	754.844	620.379	615.368	1037.47	539.33	675.041	706.331	655.783	626.756	648.877	579.161	548.829	560.904	533.593	521.746	518.484	605.023	640.741	563.228	648.785	633.408	745.79	598.288	0.801123	-0.319904	0.00165089	0.0462287	#N/A
SLC16A13	17.8594	17.0761	23.3765	25.4395	9.38511	61.5355	60.9777	29.2089	30.1045	27.1029	33.8058	27.5248	42.8446	23.4221	23.7507	26.236	29.5212	25.2739	32.4282	29.6009	21.7069	29.4372	18.6273	32.8153	1.76325	0.818236	0.0016555	0.0462328	#N/A
BSDC1	949.028	968.967	986.618	1092.56	1398.35	931.495	964.531	806.091	831.493	925.635	937.582	970.591	999.707	843.486	918.001	845.263	934.459	969.156	999.674	813.108	839.33	948.815	1079.1	908.1	0.840003	-0.251534	0.00165843	0.0462328	#N/A
SH2B2	8.46245	15.1766	11.1412	19.9269	94.673	33.5852	11.9324	7.29131	11.8193	7.38862	13.8527	8.84813	1.38222	11.3576	15.117	5.42372	6.42318	14.5846	8.10368	4.00223	10.3785	15.2795	29.876	10.7181	0.352829	-1.50296	0.00168218	#N/A	#N/A
CKAP2	4394.88	4344.94	4400.49	4085.24	5363.09	2520.7	2849.6	4139.36	4005.68	3705.72	4001.84	3745.88	3720.16	3555.84	3630.15	3528.59	3450.73	3813.86	4041.41	3931.88	4234.2	3879.25	4517.73	3679.72	0.814618	-0.295805	0.00168599	0.0468967	#N/A
SLC37A2	241.806	242.792	226.343	239.289	107.278	537.964	546.451	307.323	245.821	264.192	232.464	243.882	232.274	354.327	329.476	375.574	338.381	241.253	281.438	305.091	371.59	298.334	211.502	325.469	1.53942	0.622383	0.00169615	0.0470394	#N/A
SIRT1	799.806	797.386	755.594	660.576	1492.67	545.718	627.839	765.848	606.595	674.011	706.3	720.56	702.747	666.645	658.42	738.735	709.762	633.165	697.654	762.861	751.45	736.874	901.207	685.519	0.759863	-0.396188	0.00169863	0.0470394	#N/A
HEYL	15.0524	15.1729	20.0828	19.9564	46.978	14.0079	13.2619	15.4557	16.1002	10.6651	6.91279	8.84959	5.52972	12.07	14.0417	9.93007	14.1512	23.3445	10.1226	12.8183	15.0884	15.2187	23.4485	12.6469	0.532487	-0.909181	0.00172179	#N/A	#N/A
RNH1	2655.08	3085.37	2912.58	2818.41	2468.3	3268.31	2973.5	2968.46	3319.02	3321.93	3064.08	3396.94	3229.57	3094.38	3165.15	3201.54	2974.73	3016.62	3156.45	3010.25	2784.85	3042.17	2787.95	3121.61	1.12008	0.163598	0.00174062	0.0480094	#N/A
RAC2	397.506	427.899	462.764	486.327	182.167	633.233	548.726	481.603	477.609	464.188	462.443	524.895	460.2	511.686	512.722	596.573	546.414	487.89	533.213	624.561	558.849	494.356	391.333	526.55	1.34843	0.431286	0.00174133	0.0480094	#N/A
DCAF10	594.021	534.742	541.872	515.529	936.562	540.242	571.275	535.507	545.337	477.028	462.686	438.969	441.97	495.751	482.197	417.419	418.52	477.716	466.561	509.068	570.983	522.569	624.545	490.702	0.784112	-0.350868	0.00174726	0.048067	#N/A
RNF145	3055.29	2866.25	3109.92	3032.86	3161.33	3230.25	3444.35	3810.57	3601.9	3179.98	3311.76	3481.61	3316.24	3571.65	3653.08	3104	3184.44	3457.76	3179.45	3265.43	3300.27	3300.88	3045.13	3380.8	1.11026	0.150901	0.00175228	0.0480992	#N/A
PRPS2	800.099	786.066	877.207	727.809	793.572	784.184	880.195	958.224	891.289	932.624	936.328	932.87	998.057	873.942	879.11	926.918	983.245	822.538	821.341	1068.95	996.281	889.088	796.95	917.881	1.15244	0.204691	0.00175992	0.0482032	#N/A
ZNF664	2448.84	2391.7	2158.69	2308.49	3197.58	1836.92	1952.51	2350.9	2225.19	2064.5	2228.06	2010.06	2198.82	2103.29	2194.17	1776.02	1785.23	2368.88	2226.98	1988.65	2167.81	2189.68	2501.06	2092.38	0.83632	-0.257873	0.00177982	0.0485725	#N/A
MRPL18	1132.97	1227.38	1174.52	1117.28	939.943	1249.84	1140.52	1322.89	1302.33	1358.39	1380.89	1417.89	1382.9	1150.6	1181.16	1472.54	1474.47	1251.73	1290.3	1251.62	1187.85	1257.52	1118.42	1300.99	1.16396	0.219041	0.00178116	0.0485725	#N/A
ERBB2IP	4942.69	4769.75	5064.01	4660.67	4042.91	2384.39	2754.73	4195.14	3886.93	3781.07	3863.39	3794.26	3924.38	3896.91	3868.22	3440.76	3442.47	4200.85	3849.67	4056.39	4543.23	3969.66	4696.01	3742.67	0.797236	-0.326921	0.00178506	0.048573	#N/A
CXCL5	62.0663	56.9086	79.1311	55.3732	21.1291	426.919	315.568	69.2242	56.9323	72.2317	60.5755	64.889	84.3185	95.8348	120.946	186.151	199.19	81.6817	75.9589	228.177	239.618	126.325	54.9217	148.639	2.70737	1.43689	0.00179254	0.0486403	#N/A
MAPK8	846.436	913.437	853.008	856.342	960.14	622.272	635.264	743.548	718.849	807.362	809.09	780.967	852.772	740.418	739.166	751.204	785.603	850.066	854.193	780.485	781.414	794.383	885.873	765.792	0.864624	-0.209855	0.0017974	0.0486403	#N/A
PPID	1145.91	1122.24	1012.07	959.155	1030.9	1107.79	1064.5	1293.87	1228.73	1076.62	1301.6	1337.93	1248.05	1200.24	1148.72	1284.42	1350.54	1367.78	1307.14	1134.57	1094.71	1181.79	1054.05	1221.7	1.15873	0.21255	0.00179919	0.0486403	#N/A
EHD3	868.308	871.507	908.113	925.676	335.096	843.225	1027.78	1108.43	1109.91	1061.63	1088.03	1134.7	1078.29	1129.59	1061.75	1150.17	1135.86	1154.55	1155.04	906.848	861.95	996.021	781.74	1062.98	1.36131	0.444992	0.0018077	0.048765	#N/A
KLF15	18.8083	18.9694	20.0622	22.1502	25.825	9.79843	10.6074	9.1078	9.66745	9.02878	10.3838	15.7307	15.205	7.09892	12.9586	12.6505	12.8515	19.4482	16.2042	16.8135	16.9805	14.7786	21.163	12.7835	0.599534	-0.738086	0.00180792	#N/A	#N/A
WHAMM	339.606	341.397	281.129	258.296	640.433	375.383	305.018	252.793	257.624	261.718	252.354	294	215.657	293.935	265.706	253.694	243.117	303.469	264.214	250.742	233.879	294.484	372.172	270.206	0.723617	-0.466701	0.00181799	0.0488136	#N/A
BACE1	935.923	885.844	968.444	850.326	1272.09	664.176	741.12	904.508	916.086	881.54	871.17	816.97	799.235	860.212	831.735	640.333	696.708	854.687	798.272	795.955	828.291	848.268	982.525	806.312	0.820449	-0.285514	0.00181903	0.0488136	#N/A
NRF1	413.351	396.47	411.141	500.662	484.406	325.117	302.761	397.216	370.638	415.192	408.939	379.647	410.851	401.283	397.478	380.684	324.848	336.85	386.148	348.386	358.134	388.105	441.206	371.511	0.84357	-0.245421	0.0018212	0.0488136	#N/A
BRPF1	737.21	701.135	744.151	702.677	1081.56	747.036	716.701	681.211	660.408	684.126	661.74	710.572	635.96	671.339	653.488	690.674	604.647	613.158	571.884	612.277	675.438	693.209	793.346	661.916	0.832721	-0.264095	0.00184651	0.0491822	#N/A
IP6K1	1767.66	1923.58	1853.05	1838.2	3171.72	1639.07	1738.45	1746.41	1784.77	1935.29	1606.42	1678.17	1789.12	1684.9	1663.07	1411.98	1369.92	1833.56	1825.1	1567.3	1627.27	1783.57	2110.84	1681.3	0.796095	-0.328988	0.00184753	0.0491822	#N/A
STIL	1534.71	1496.93	1539.4	1467.62	2080.78	1140.51	1157.39	1554.5	1483.28	1415.67	1398.32	1371.83	1411.38	1335.43	1380.3	1378.14	1305.48	1513.61	1394.73	1272.32	1415.66	1430.86	1623.89	1370.53	0.843724	-0.245157	0.00185341	0.0491822	#N/A
SNAI1	55.456	69.2542	72.3482	53.0853	43.0129	125.859	80.8601	90.3816	115.051	76.3849	70.2221	70.7771	69.1035	87.2992	92.8416	76.9062	87.2709	79.7078	86.1417	59.1981	60.4041	77.2174	58.6313	83.0255	1.41655	0.502385	0.00185781	0.0491822	#N/A
PPAP2B	1186.14	1190.2	1097.43	1007.39	991.047	1016.69	872.569	877.022	852.484	864.854	771.188	780.696	789.334	1041.51	987.153	941.899	902.75	727.492	805.913	1067.67	1093.12	945.931	1094.44	899.521	0.822176	-0.282481	0.00185943	0.0491822	#N/A
FIGNL1	634.825	615.26	549.887	478.19	447.976	546.911	529.307	711.256	705.732	638.261	598.713	605.068	708.33	721.403	656.29	733.725	752.173	635.568	647.25	658.026	684.771	631.377	545.228	658.299	1.20859	0.273327	0.00186204	0.0491822	#N/A
CREBBP	2126.55	2198.61	1987.74	1896.8	3573.71	1770.7	2053.3	2042.59	1953	1923.46	1772.45	1817.12	1982.82	1960.34	2061.79	1556.1	1484.7	1931.95	2010.9	1569.41	1692.13	1969.82	2356.68	1848.92	0.784107	-0.350877	0.00186556	0.0491822	#N/A
FRMD4B	63.9864	61.634	63.6319	52.1394	36.0265	75.673	86.2121	56.3119	62.228	80.3757	65.6201	64.9013	73.2734	95.8577	68.0569	78.4954	92.6789	91.4469	89.0546	61.7096	79.1982	71.3577	55.4836	76.3184	1.38329	0.468106	0.00186916	0.0491822	#N/A
CECR2	88.0727	90.6988	70.0655	77.1971	277.142	63.1728	85.9582	109.247	82.7472	75.0672	82.5525	66.4807	66.8371	65.7254	82.2266	43.6071	52.976	84.0733	78.3156	54.4206	54.3113	83.3759	120.635	71.7324	0.59152	-0.757502	0.00187391	0.0491822	#N/A
RAD54L2	146.772	161.207	186.361	201.823	255.272	165.316	212.199	129.056	145.954	136.171	120.941	120.947	127.186	158.334	146.904	138.092	124.812	98.2467	101.217	139.416	172.562	151.847	190.287	139.835	0.732513	-0.449074	0.00187424	0.0491822	#N/A
BARD1	524.967	553.732	587.52	496.243	853.299	453.419	419.538	517.598	528.929	551.967	529.467	460.393	427.717	504.579	464.899	473.949	450.792	524.609	486.513	467.687	549.61	515.592	603.152	488.229	0.808965	-0.305851	0.00189174	0.0493708	#N/A
TRIM37	1490.83	1374.74	1463.27	1373.97	2747.28	1251.35	1157.45	1457.39	1317.27	1240.61	1397.14	1273.49	1334.95	1367.14	1345.44	1334.19	1309.11	1437.32	1389.86	1281.38	1334.2	1413.26	1690.02	1326.77	0.784559	-0.350045	0.00189326	0.0493708	#N/A
LOC730101	1061.98	1044.6	1110.98	1108.48	601.564	945.962	942.93	1413.37	1309.67	1359.26	1369.1	1221.16	1233.47	1296.81	1359.08	1144.01	1133.09	1321.38	1470.96	1376.17	1381.03	1200.24	985.52	1267.34	1.2877	0.364798	0.00189326	0.0493708	#N/A
ZNF204P	9.73929	11.7381	17.7796	12.4714	17.6238	4.74929	8.94657	4.09908	6.05278	8.31529	2.92121	9.9623	4.68657	2.82702	6.07926	7.11885	10.1314	10.1884	1.61227	11.7204	8.49548	8.44088	13.8704	6.74414	0.478985	-1.06195	0.0019007	#N/A	#N/A
SC5D	770.755	733.986	652.055	616.9	690.077	845.138	878.137	1255.2	1136.77	925.207	1000.5	1237.91	1092.31	650.484	645.666	712.804	660.445	1187.98	1053.55	895.315	949.918	885.291	692.755	945.458	1.36455	0.448425	0.00190306	0.0493901	#N/A
DAP3	1941.74	1916.19	1904.78	1889.29	1486.36	2038.36	2043.58	2104.96	2054.84	2095.79	2295.18	2146.53	2030.08	1992.27	1945.58	2442.17	2446.5	1926.94	2013.34	2101.31	2037.2	2040.62	1827.67	2107.16	1.15361	0.206161	0.00190326	0.0493901	#N/A
FAM111A	1346.35	1340.48	1538.75	1451.43	1265.51	1262.99	1252.3	1247.81	1159.71	1224.66	1175.67	1119.48	1216.97	1246	1089.41	1111.88	1225.16	1269.27	1168.85	1251.03	1467.84	1258.64	1388.5	1218.06	0.878016	-0.18768	0.00190584	0.0493901	#N/A
DAZAP1	2478.67	2800.65	2743.26	2760.66	2413.19	2997.87	2975.64	2797.58	2806.87	3257.18	3074.09	3326.32	3197.94	2931.53	3054.85	2973.37	2971.57	2707.69	2905.16	2855.71	2640.41	2889.06	2639.28	2967.11	1.12452	0.169305	0.00191031	0.0494036	#N/A
CEP97	1123.96	981.725	1031.68	923.669	1556.67	608.736	923.987	918.583	945.258	915.533	949.879	881.731	857.171	917.308	928.088	844.712	783.742	1019.25	991.94	819.244	1006.57	949.02	1123.54	894.483	0.795849	-0.329433	0.00191927	0.0495331	#N/A
AFF4	4316.75	3880.84	3982.13	3556.6	8868.56	2860.78	3904.98	4089.5	3953.8	3654.91	3615.34	3434.97	3510.33	3872.11	3934.61	3484.36	3611.73	4007.47	3655.75	3102.09	3424.95	3939.17	4920.98	3632.36	0.737986	-0.438334	0.00192397	0.049552	#N/A
PLP2	2607.29	2640.55	2713.36	2760.79	1983.53	2664.03	2809.91	2921.91	2898.74	3100.1	3152.9	3280.16	3231.6	2670.33	2794.18	3319.91	3335.91	2762.23	2865.01	2870.7	2816.42	2866.64	2541.1	2968.38	1.16868	0.224883	0.00194697	0.050041	#N/A
PKD2	1335.11	1305.75	1455.32	1272.06	1901.32	1029.8	1267.91	1164.94	1059.16	1212.36	1281.8	1139.67	1258.05	1254.62	1141.77	1023.41	1064.23	1281.13	1245.92	1282.06	1475.68	1259.62	1453.91	1198.91	0.824349	-0.278673	0.00195546	0.050041	#N/A
DNAJA4	376.338	380.706	317.416	333.695	227.491	430.877	365.403	423.639	357.367	367.838	373.056	428.286	446.944	380.837	368.751	464.996	348.733	532.928	499.57	418.631	412.906	393.162	327.129	413.798	1.26651	0.340863	0.00195749	0.050041	#N/A
CES2	471.577	540.596	487.063	511.085	540.519	720.534	699.994	572.114	597.789	561.108	544.248	541.995	642.107	618.588	637.806	508.456	518.685	634.372	612.217	591.872	601.16	578.756	510.168	600.19	1.17377	0.23115	0.00195894	0.050041	#N/A
IL16	56.7698	71.5098	35.9181	35.6927	70.0858	46.4979	40.0095	34.7084	29.1297	37.937	30.3895	28.6745	20.8521	25.7026	34.759	18.1457	22.0019	40.1059	50.9334	45.1256	42.663	38.9339	53.9952	34.2272	0.629623	-0.667439	0.00196321	0.0500478	#N/A
CDK12	1826.47	1839.83	1785.99	1567.22	1938.36	1341.99	1435.24	1766.51	1591.5	1661.94	1597.1	1575.29	1784.81	1643.56	1664.41	1511.56	1522.5	1501.97	1537.29	1448.19	1548.27	1623.33	1791.57	1570.76	0.876526	-0.190132	0.00197169	0.0501618	#N/A
EMILIN1	463.789	543.387	660.453	624.146	763.365	1060.34	925.67	617.397	768.559	775.295	690.484	768.925	793.509	918.727	919.176	708.695	576.297	790.779	779.47	806.716	710.116	745.966	611.028	788.135	1.28894	0.366188	0.00200728	0.0507612	#N/A
CWC25	775.37	727.432	731.306	674.578	1012.64	726.475	676.844	628.435	637.719	683.481	681.592	760.36	674.885	679.729	622.65	676.209	593.659	609.881	653.391	693.572	688.607	695.658	784.266	667.968	0.850132	-0.234241	0.00200878	0.0507612	#N/A
MFSD10	1125.78	1187.43	1133.89	1259.83	940.767	1507.92	1382.45	1192.6	1425.02	1380.31	1176.08	1423.82	1426.84	1353.53	1393.54	1287.62	1126.07	1183.4	1254.96	1414.5	1222.02	1276.11	1129.54	1321.92	1.17093	0.227653	0.00201139	0.0507612	#N/A
PLCE1	280.629	270.162	220.75	226.123	206.581	167.867	108.448	197.666	205.116	192.134	226.533	209.322	170.381	177.611	199.081	160.007	137.877	211.731	202.822	186.429	208.963	198.392	240.849	185.124	0.771406	-0.374438	0.00201147	0.0507612	#N/A
ZNF280D	361.508	382.388	400.099	398.522	374.636	265.735	288.089	355.944	346.492	323.511	357.585	291.814	336.622	328.602	338.855	318.946	326.364	345.136	299.225	363.188	369.74	341.572	383.431	328.491	0.859922	-0.217722	0.00202079	0.0508035	#N/A
IRS1	1991.29	2137.19	1930.64	1841.99	1055.86	1077.83	1207.03	1431.71	1462.09	1523.68	1312.82	1469.17	1484.86	1535.91	1521.1	1480.24	1372.5	1498.27	1488.45	1389.08	1432.04	1506.85	1791.39	1417.92	0.792118	-0.336213	0.00202126	0.0508035	#N/A
RBM4	1681.39	1727.59	1556.9	1519.41	1707.76	1461.45	1292.82	1472.17	1413.11	1495.31	1452.16	1488.29	1305.51	1370.16	1438.91	1565.22	1569.53	1411.57	1413.19	1644.64	1554.12	1501.96	1638.61	1459.26	0.89055	-0.167232	0.00203549	0.0509228	#N/A
ANTXR2	2535.1	2284.99	2119.99	2160.75	1479.84	2038.13	2836.19	2600.32	2347.96	2496.94	2629.21	2345.42	2520.91	2550.56	2368.2	2711.35	2494.31	2779.69	2929.53	3093.05	3088.84	2495.77	2116.13	2614.41	1.2362	0.30591	0.00203716	0.0509228	#N/A
IER3	2229.02	2208.23	2505.62	2549.08	4230.47	6786.74	5867.67	3775.38	3954.38	3278.25	3156.18	3547.97	3596.84	3877.8	3885.97	3720.17	3757.74	2971.1	3002.25	4150.7	3409.21	3640.99	2744.49	3921.15	1.42829	0.51429	0.00204148	0.0509228	#N/A
C17orf58	136.814	151.109	137.981	157.678	162.379	202.775	149.502	179.283	178.642	201.695	181.245	163.474	178.431	166.75	176.861	185.305	231.215	196.204	208.745	169.409	155.199	174.795	149.192	182.796	1.22108	0.288152	0.00204228	0.0509228	#N/A
KDM4A	1097.94	1157.86	1046.68	984.659	1653.74	1031.08	1070.27	1002.56	1022.8	995.065	990.933	992.154	955.274	964.197	958.105	885.466	981.713	1038.87	1080.01	968.665	1001.44	1041.88	1188.18	996.163	0.836971	-0.25675	0.00204872	0.0509817	#N/A
CIB1	936.931	849.178	930.137	951.557	653.151	1239.35	1099.51	971.26	1023.1	1027.87	1131.42	1117.34	1025.92	920.752	1023.46	1176.75	1192.14	938.122	945.459	943.1	898.593	999.767	864.191	1042.13	1.20638	0.270689	0.00206168	0.0512024	#N/A
FAM35BP	1.88127	0	0	0	0	5.60157	0	0	0	4.10274	6.91659	4.91621	6.91185	1.41991	5.40017	3.6123	0	8.75322	4.04984	6.40758	8.48842	3.26008	0.376253	4.16128	10.5043	3.39291	0.00206767	#N/A	#N/A
THAP8	39.4814	52.1754	60.1217	43.1445	46.1475	64.3406	88.8184	61.1372	65.5761	53.3799	51.1296	75.6947	44.2276	83.0441	79.892	87.7401	92.4307	76.7976	100.316	65.6092	44.3549	65.5028	48.2141	70.9056	1.47256	0.558328	0.00207913	0.0515335	#N/A
WDR82	3060.42	3011.79	3033.82	2847.31	3056.02	2555.16	2815.54	2771.71	2870	2927.05	2891.01	2707.01	2782.85	2891.85	2895.87	2532.91	2537.09	2637.97	2687.47	2697.56	2776.2	2808.89	3001.87	2748.58	0.915779	-0.126929	0.00208782	0.0516466	#N/A
NLRC5	1068.96	1144.49	1168.86	1190.37	1130.15	1053.84	1019.96	905.481	965.584	1135.08	1041.24	999.09	916.612	1072.19	997.094	923.871	924.245	1174.23	995.776	896.009	933.397	1031.26	1140.57	997.107	0.874817	-0.192947	0.0021108	0.0519052	#N/A
ZNF791	250.147	227.634	231.823	205.99	545.446	176.368	246.621	218.6	214.837	230.648	172.206	251.691	196.283	217.226	212.735	220.488	174.775	225.598	176.224	179.34	207.542	227.725	292.208	207.574	0.708333	-0.497501	0.00211454	0.0519052	#N/A
UTRN	2261.55	2088.76	2108.63	1899	3504.75	1021.91	1488.29	2130.9	1991.7	1794.93	1689.52	1449.54	1690.9	2107.59	2041.91	1762.23	1620.05	2109.38	1818.13	1557.6	1937.22	1908.31	2372.54	1763.24	0.743175	-0.428226	0.0021146	0.0519052	#N/A
LIF	470.382	412.266	703.373	679.673	665.197	1361.5	1396.56	790.575	827.505	831.642	750.35	738.427	842.679	939.059	924.679	782.446	737.946	534.245	505.739	1020.33	786.525	795.29	586.178	860.638	1.46785	0.553705	0.00211778	0.0519052	#N/A
TRMT2B	368.049	353.483	325.872	315.517	229.82	420.244	354.748	395.143	393.726	395.14	370.113	362.42	375.99	363.35	377.978	365.191	408.803	338.501	382.988	349.135	419.449	365.031	318.548	379.557	1.19331	0.254973	0.002119	0.0519052	#N/A
SYNRG	1354.75	1323.01	1261.23	1217.5	1203.15	1004.8	952.439	1155.11	1136.8	1220.68	1215.48	1118.68	1175.91	1184.19	1153.34	1022.3	1064.67	1194.37	1195.73	1076.73	1121.12	1159.62	1271.93	1124.52	0.885039	-0.176187	0.00214242	0.0523764	#N/A
RAMP2	10.3161	20.8919	17.7033	13.1897	11.6963	32.0287	29.1285	23.9852	19.4397	18.9457	16.6079	18.6642	27.6227	22.692	26.9527	34.5761	24.2399	18.4384	24.392	31.0856	19.8614	22.0218	14.7595	24.2913	1.64646	0.719366	0.00214363	#N/A	#N/A
MREG	240.798	240.888	221.927	228.284	143.251	193.248	206.868	242.025	277.016	292.943	312.997	312.669	306.885	294.63	278.646	291.707	333.046	251.895	256.158	286.731	274.463	261.289	215.03	275.745	1.28735	0.364407	0.00215581	0.052601	#N/A
RRAGC	956.341	1062.1	965.281	932.594	1602.65	821.674	836.577	842.05	780.687	886.249	1015.45	983.057	1003.41	851.625	864.905	841.882	913.803	903.296	942.658	923.928	959.643	947.137	1103.79	898.181	0.812762	-0.299094	0.00216076	0.0526191	#N/A
HMGB2	3557.22	3657.43	3871.25	3952.02	6421.88	3271.49	2656.05	3215.66	3099.76	3196.63	3533.81	3007.71	2976.66	3036.01	2852.15	3038.45	3166.89	3816.81	4042.47	4013.77	4174.54	3550.41	4291.96	3318.68	0.77317	-0.371142	0.0021698	0.0527122	#N/A
ATAD2B	192.474	182.971	203.322	188.698	365.924	139.924	189.65	195.255	181.271	174.656	172.618	162.945	182.71	190.341	197.773	177.688	164.838	158.673	132.793	163.489	168.881	185.09	226.678	172.094	0.75651	-0.402569	0.002173	0.0527122	#N/A
HMGA1	9008.79	9536.41	9020.86	9488.66	8298.09	13751.5	12956	9997.55	10400.6	11250.9	10742.6	10659.2	10804.7	9542.12	9999.17	10062	10182.2	8492.39	11181.2	11765.3	10593.6	10368.3	9070.56	10773.8	1.18773	0.248204	0.00219195	0.053069	#N/A
GSS	1072.64	1036.84	1156.97	1156.24	919.11	1403.06	1395.95	1070.06	1103.92	1227.64	1316.95	1226.87	1178.96	1178.97	1189.78	1236.32	1318.63	1123.82	1158.11	1281.9	1317.36	1193.81	1068.36	1233.02	1.15475	0.207586	0.00221753	0.0535847	#N/A
ZNF266	464.684	396.017	475.352	451.485	592.561	372.37	350.014	431.213	413.285	449.161	469.529	418.784	427.008	349.761	417.551	354.314	358.451	397.684	399.158	357.828	370.111	415.063	476.02	396.014	0.83103	-0.267028	0.00222395	0.0536363	#N/A
SIK3	832.767	894.275	855.216	756.125	1308	822.741	850.123	854.923	857.809	718.103	717.3	768.916	710.346	760.704	738.956	676.067	656.083	806.052	799.971	689.478	661.606	796.931	929.276	755.574	0.811751	-0.300892	0.00223032	0.053684	#N/A
SORCS1	76.0099	90.6025	62.3122	75.0157	51.0119	27.8386	23.619	82.2763	68.2355	37.697	38.9022	25.3378	45.1412	47.8442	45.2458	32.2592	14.1583	45.3062	47.104	37.5286	50.5029	48.7595	70.9904	41.8123	0.590411	-0.760209	0.00223451	0.053684	#N/A
LIN52	437.105	392.742	387.427	372.789	758.674	352.46	290.314	384.201	346.171	363.816	387.404	347.013	375.932	313.01	362.748	343.744	379.97	441.336	418.503	322.433	322.759	385.74	469.747	359.488	0.763434	-0.389425	0.00224553	0.0538454	#N/A
HTT	1827.72	1617.52	1766.95	1693.75	1820.57	1505.58	1725.74	1598.05	1699.91	1674.36	1555.68	1494.78	1563.71	1609.82	1596.81	1368.06	1502.92	1504.22	1556.05	1511.14	1654.39	1611.8	1745.3	1570.08	0.899308	-0.153112	0.00225511	0.0539043	#N/A
SPICE1	418.705	373.609	406.275	422.58	692.272	255.012	328.92	410.666	365.908	321.532	404.186	362.849	371.889	371.35	362.955	357.353	335.898	429.973	391.673	316.526	377.159	384.633	462.688	360.241	0.777802	-0.362525	0.0022566	0.0539043	#N/A
ATAD5	617.292	543.323	588.346	545.829	1257.04	423.224	497.383	605.753	560.031	560.976	553.414	474.962	551.627	614.204	516.374	538.614	464.706	556.472	497.884	477.663	554.378	571.405	710.367	527.979	0.742558	-0.429424	0.00228998	0.0545152	#N/A
DNAJC22	189.561	223.076	230.224	233.491	277.081	179.692	212.705	204.162	204.277	198.226	180.118	215.515	181.699	198.157	179.022	143.019	150.614	185.526	196.971	185.01	206.732	198.804	230.686	188.84	0.818151	-0.289561	0.00229407	0.0545152	#N/A
TXNDC5	10285.5	10337.1	9759.64	9755.6	7528.26	10655.5	10361.8	11476.7	11051.4	10709.3	11123.1	11305.1	11065.7	10564.9	10155.3	9601.1	10019.6	11733.9	11407.4	11335.4	11413.1	10554.5	9533.23	10873.7	1.14079	0.190033	0.00229524	0.0545152	#N/A
BRPF3	1112.2	1195.72	1122.96	1003.88	2185.01	1116.82	1277.25	1081.88	1082.61	1012.12	877.329	943.027	945.633	1009.69	964.663	911.334	903.55	930.015	994.817	1055.43	1120.12	1087.91	1323.95	1014.14	0.765192	-0.386106	0.00231406	0.0548118	#N/A
UPF1	3122.18	3235.38	2978.73	2957.79	3709.21	2943.75	2826.84	2806.14	2941.4	2986.81	2651.18	2957.04	3172.04	2820.08	2906.24	2777.92	2624.95	2565.24	2651.33	3023.52	2889.04	2930.8	3200.66	2846.47	0.888745	-0.170158	0.00231789	0.0548118	#N/A
CTDSPL	480.725	503.361	490.57	516.984	895.57	365.97	459.334	497.179	498.471	486.508	521.892	411.833	425.871	462.279	470.862	351.763	427.456	498.494	382.034	440.405	460.602	478.484	577.442	447.56	0.774226	-0.369174	0.00232238	0.0548118	#N/A
CACYBP	3407.09	3139.74	2940.34	3062.27	2875.45	3198.59	2797.68	3793.55	3576.08	3619.81	3806.78	3822.7	3649.65	3265.61	3440.48	3850	3962.99	3530.75	3632.02	3420.38	3354.71	3435.56	3084.98	3545.11	1.14932	0.200783	0.00233008	0.0548118	#N/A
LSS	1803.75	1900.85	1863.92	1962.95	1392.23	2014.41	2225.89	2274.66	2492.25	2484.94	2187.45	2424.52	2362.2	1861.93	1887.44	1906.55	1880.08	2319.06	2259.07	1943.21	1871.22	2062.79	1784.74	2149.68	1.20499	0.269019	0.00233164	0.0548118	#N/A
CPA4	548.586	572.835	424.759	458.632	118.965	176.402	141.878	283.107	281.365	295.439	271.597	240.879	230.841	330.105	262.429	141.825	132.404	330.637	363.524	274.66	277.314	293.247	424.755	252.15	0.594676	-0.749825	0.002334	0.0548118	#N/A
PPM1B	884.694	934.514	943.041	840.56	1074.13	589.989	650.602	851.945	764.827	835.748	908.254	817.988	838.895	739.952	725.895	682.945	669.444	903.619	836.277	777.251	820.844	813.877	935.389	775.905	0.829807	-0.269152	0.00234439	0.0548894	#N/A
HECTD4	812.23	820.13	790.812	774.77	1421.08	716.37	931.191	770.372	765.736	781.403	706.608	639.22	712.039	745.62	800.577	572.627	668.43	747.254	681.895	583.633	627.807	765.229	923.805	715.674	0.773546	-0.370442	0.00234608	0.0548894	#N/A
C2orf42	237.925	194.437	248.548	256.942	230.859	219.765	209.497	143.903	139.641	187.963	165.276	180.904	171.402	237.814	151.184	173.493	169.64	162.393	129.634	214.572	219.804	192.647	233.742	179.805	0.770425	-0.376274	0.00239412	0.0558294	#N/A
CCL2	1839.57	1712.38	1901.85	1764.02	1762.44	830.964	264.771	1229.29	1347.4	881.655	915.149	778.925	765.092	1394.71	1151.25	777.543	571.164	1741.63	1495.51	1125	1120.06	1208.11	1796.05	1024.38	0.570515	-0.809664	0.00239668	0.0558294	#N/A
TSPO	1899.51	2286.92	2095.78	2173.48	1375.83	2349.56	2082.53	2257.22	2455.53	2735.25	2425.14	2792.84	2642.33	2336.6	2525.67	2809.63	2548.96	2008.87	2299.32	2468.05	1964.28	2311.11	1966.3	2418.86	1.23073	0.29951	0.00239963	0.0558294	#N/A
SLC7A1	9656.7	10012	9312.5	8884.69	12493.3	6867.17	8037.8	9546.66	9389.22	9320.62	8638.09	8361.56	8759.73	8800.59	9102.56	7689.03	7644.29	8678.97	8726.88	8467.61	9166.84	8931.28	10071.8	8574.85	0.851336	-0.232199	0.00242789	0.056382	#N/A
ATXN7	710.128	692.574	647.623	593.651	1426.21	577.205	743.762	692.407	726.915	576.299	532.553	525.695	566.008	686.702	647.329	592.95	513.586	604.629	535.816	527.722	564.615	651.637	814.038	600.887	0.737162	-0.439947	0.00244109	0.0564833	#N/A
UCK2	2259.96	2144.98	2282.22	2171.4	1852.73	2265.49	2144.56	2365.48	2456.43	2776.67	2643.21	2670.69	2673.7	2448.87	2558.98	2473.79	2577.47	2350.18	2192.29	2306.05	2268.71	2375.42	2142.26	2448.28	1.1435	0.19345	0.00244128	0.0564833	#N/A
LANCL2	474.166	356.558	442.976	430.211	479.979	295.585	358.078	381.789	382.088	329.782	327.454	338.255	348.376	344.353	344.568	356.55	361.53	255.823	315.813	455.074	442.265	372.442	436.778	352.336	0.807038	-0.309292	0.0024713	0.0570719	#N/A
LPCAT2	478.921	417.229	453.147	436.992	296.015	498.811	472.159	578.761	556.916	486.403	437.876	400.215	508.755	504.126	462.334	494.525	522.501	553.515	513.126	545.702	568.57	485.076	416.461	506.518	1.21897	0.285669	0.00247584	0.0570719	#N/A
BET1	657.465	610.767	650.1	595.025	630.118	778.535	702.807	786.267	678.633	615.457	754.066	785.597	753.379	650.306	660.958	806.563	713.596	773.168	797.877	656.716	682.882	701.918	628.695	724.8	1.15183	0.203922	0.00248668	0.0572165	#N/A
ABL2	2793.3	2494.38	2548.83	2454.33	7000.13	1873.33	2617.76	2264.8	2185.28	2509.97	2437.67	2545.96	2571.62	2487.23	2585.61	2795.95	2803.72	2226.29	2096.43	2256.01	2632.86	2675.31	3458.19	2430.66	0.702682	-0.509057	0.00250359	0.0574999	#N/A
CCNL2	2168.73	2192.01	2227.44	2142.12	2932.07	2297.93	2331.99	1932.83	1987.03	2006.26	1953.56	2055.46	2016.21	2102.57	2061.81	1932.01	1874.43	2045.27	1974.59	1795.25	1822.11	2088.18	2332.47	2011.83	0.861835	-0.214516	0.00251309	0.0576123	#N/A
TRABD2B	10.351	10.4302	11.1643	4.43773	5.48249	1.40142	7.95815	5.44885	1.07284	0	4.31668	0.983361	2.76506	4.26039	4.32114	1.80437	1.2873	1.94572	5.05974	5.61021	1.88562	4.38032	8.37316	3.13255	0.376365	-1.4098	0.00253148	#N/A	#N/A
NFIB	1102.39	1057.61	1050.38	908.491	993.19	589.279	663.132	935.918	900.962	767.399	777.465	820.096	774.537	765.66	827.5	526.856	487.552	983.335	935.671	864.703	869.109	838.154	1022.41	780.573	0.763912	-0.388523	0.00254006	0.0581241	#N/A
KCNK3	7.52605	7.58653	5.57826	6.65177	8.61241	30.8162	34.4807	7.27394	5.36696	17.2286	19.0116	13.7659	12.4418	14.1998	14.0415	19.8612	9.00481	11.6721	14.1721	12.0168	13.2026	13.5482	7.191	15.5348	2.11499	1.08065	0.00254072	#N/A	#N/A
B3GALNT1	223.914	216.398	194.444	171.753	141.451	231.746	155.209	316.624	258.14	206.641	237.576	255.817	222.774	227.326	210.412	277.805	256.16	290.605	293.358	247.019	247.817	232.523	189.592	245.939	1.30048	0.379048	0.00254687	0.0581736	#N/A
GRK5	535.102	501.738	514.949	507.259	537.638	615.917	566.175	806.901	673.482	706.695	707.794	649.879	682.847	609.8	604.739	565.641	547.493	647.633	702.847	519.628	482.053	604.105	519.337	630.595	1.21421	0.280016	0.00256872	0.0585159	#N/A
AHSA1	2687.22	2572.31	2615.33	2574.23	2657.7	2476.31	2424.01	3126.7	3073.11	2991.11	3169.47	3521.74	3207.44	2852.07	2906.6	3492.07	3437.41	3119.42	3184.7	3013.3	2858.85	2950.53	2621.36	3053.39	1.16497	0.220288	0.00258042	0.0585159	#N/A
RAB30	453.873	457.733	408.21	336.549	597.082	207.516	232.737	418.633	400.191	347.529	338.6	341.509	339.91	300.68	317.895	297.24	298.574	503.173	357.07	247.255	298.96	357.187	450.689	327.967	0.727498	-0.458984	0.00258499	0.0585159	#N/A
NSMCE1	485.424	547.654	511.655	553.543	292.86	574.994	586.9	541.33	529.057	600.412	642.322	589.611	594.102	530.669	539.43	655.929	644.987	558.485	604.838	615.704	581.968	561.042	478.227	586.921	1.23012	0.298795	0.00259277	0.0585159	#N/A
DRAM1	1189.03	1260.35	1527.02	1429.83	1597.83	1116.23	842.091	973.233	874.945	1023.15	932.691	1018.66	1162.59	1290.73	1210.76	1159.39	1043.06	1173.95	1070.09	1475.48	1401.46	1179.65	1400.81	1110.53	0.793091	-0.334443	0.00259426	0.0585159	#N/A
MIR100HG	1267.91	1188.34	1323.64	1172.34	1221.89	1288.24	1392.36	1398.68	1211.22	1472.16	1478.7	1412.9	1445.94	1391.49	1240.92	1460.46	1317.92	1269.17	1416.52	1450.39	1529.87	1350.05	1234.82	1386.06	1.12339	0.167855	0.0025949	0.0585159	#N/A
NKX6-1	131.469	130.024	112.142	112.518	165.595	129.828	84.7957	108.192	122.801	121.704	107.866	104.169	110.535	95.0718	89.5532	85.2482	56.3304	88.3959	98.4198	90.2609	92.5733	106.547	130.35	99.1091	0.757126	-0.401395	0.00259624	0.0585159	#N/A
PHLPP1	1086.82	1047.78	1008.05	1043.88	1127.78	788.954	775.907	991.839	983.856	887.419	915.244	1018.75	1020.3	954.315	941.991	850.828	854.694	915.439	1034.25	928.041	993.754	960.471	1062.86	928.474	0.873763	-0.194687	0.00259925	0.0585159	#N/A
AJUBA	1242.6	1238.36	1151.89	1146.51	1577.85	1314.53	1195.46	985.392	1036.64	855.871	804.877	729.29	790.4	995.968	1045.24	1063.86	1009.04	1025.9	1009.1	1091.31	1188.66	1071.37	1271.44	1008.85	0.792799	-0.334973	0.00262066	0.058892	#N/A
ANKRD52	3819.76	3850.55	4142.65	3962.47	3918.73	2808.79	3607.81	3161.23	3286.77	4079.82	3665.75	3677.84	3861.47	3605.08	3417.07	3023.64	2992.19	3443.11	3296.66	2980.93	3090.36	3509.18	3938.83	3374.91	0.856956	-0.222708	0.00264319	0.0592918	#N/A
ATOX1	718.608	713.285	620.396	684.649	416.711	936.367	975.154	711.099	701.504	723.234	790.962	814.397	785.002	733.625	694.951	1084.39	1117.22	676.585	725.889	845.542	820.825	775.733	630.73	821.047	1.302	0.380725	0.00264978	0.0593333	#N/A
LOC101929705	1.91725	2.59561	3.40695	6.77057	2.39299	38.5168	10.8142	9.29803	14.2443	8.37201	10.5979	1.79353	8.45584	7.23754	7.70637	6.45378	13.0946	7.98208	8.26401	4.89605	4.81061	8.55338	3.41667	10.1586	2.97123	1.57106	0.00265156	#N/A	#N/A
LAMA3	115.599	98.5489	99.2238	115.672	99.1851	113.119	113.072	67.1869	56.4886	88.0927	44.2612	55.9357	57.0222	65.7281	79.9186	57.7898	51.3501	62.2336	97.384	63.5173	97.2228	80.8834	105.646	73.1452	0.686722	-0.542202	0.002669	0.059657	#N/A
SLC39A8	21.5472	16.3115	20.4264	22.8177	15.2547	68.9949	111.183	35.4733	12.3031	18.3223	22.7946	21.3861	28.5421	32.6575	23.5081	59.0873	56.0528	33.4331	26.789	46.7729	56.9358	35.7425	19.2715	40.8898	2.12112	1.08483	0.00271513	0.0602386	#N/A
SERPINB2	115.072	96.1332	69.1855	86.4857	50.9515	865.241	1137.33	127.979	135.719	93.8088	70.3253	102.454	79.3367	181.529	173.109	376.593	360.27	37.02	69.0428	678.787	628.45	263.563	83.5656	319.812	3.82621	1.93591	0.00271933	0.0602386	#N/A
TGM2	3494.14	3416.56	4808.33	4634.36	2391.11	5252.75	3947.97	3775.82	3866.27	5433.54	5216.01	5839.58	5954.75	6282.36	5805.73	5215.03	4833.93	4803.5	4260.59	4595.73	4320.95	4673.76	3748.9	4962.78	1.32412	0.405032	0.0027205	0.0602386	#N/A
TMCC3	96.9234	61.6393	71.4439	45.4815	56.3903	198.991	242.386	111.743	103.013	111.555	99.3143	83.5897	102.312	87.3416	92.9072	99.2634	110.696	53.5083	71.8593	117.008	86.7499	100.196	66.3757	110.765	1.66141	0.732407	0.00272175	0.0602386	#N/A
SDCCAG8	231.35	233.32	214.018	231.493	199.566	281.374	247.953	264.082	216.965	256.077	315.799	314.618	254.341	275.442	292.655	345.148	331.6	219.771	237.989	275.437	249.04	261.335	221.949	273.643	1.23436	0.303764	0.00272187	0.0602386	#N/A
IRX2	124.452	115.638	111.588	97.3796	347.932	101.683	125.541	131.75	116.947	97.7123	106.191	111.568	122.081	113.25	110.368	77.7686	73.1947	61.8025	76.3266	97.4109	91.4031	114.857	159.398	100.937	0.630461	-0.665521	0.0027239	0.0602386	#N/A
LOC101928673	0.940028	7.58916	10.0201	8.85003	1.56431	4.19609	17.2334	10.0377	9.67526	8.21235	14.7325	18.6779	11.0569	15.6151	15.1147	8.14093	10.2699	16.526	11.1463	11.2015	11.3247	10.5774	5.79273	12.0726	2.18828	1.12979	0.00274967	#N/A	#N/A
GON4L	1257.74	1193.97	1202.29	1151.31	1848.56	914.766	1177.16	1110.57	1176.08	1130.51	1068.24	1126.51	1091.74	1232.87	1097.31	1030.46	1033.1	1167.11	1045.43	1027.26	1256.79	1159.04	1330.77	1105.37	0.830042	-0.268743	0.00276437	0.0610259	#N/A
GPI	7950.26	8202.03	8323.4	8110.93	8988.01	11112.8	10192.6	11715	12050.1	8713.77	8775.07	8816.48	8663.29	9375.01	9999.35	9835.71	10039.2	10208.1	10083.2	8639.25	8475.24	9441.37	8314.93	9793.38	1.17769	0.235964	0.00278014	0.0612658	#N/A
STX16-NPEPL1	20.6968	19.9145	16.7352	26.6079	24.2717	5.60305	18.5666	3.63679	12.8804	10.6652	6.91303	9.83285	12.4418	9.93993	10.8012	13.5413	14.1508	0	9.11048	7.21018	24.5189	13.2399	21.6452	10.6133	0.486062	-1.04079	0.00280211	#N/A	#N/A
SAYSD1	209.411	187.834	166.518	211.239	155.38	229.826	174.903	246.693	237.579	270.9	222.11	297.124	226.208	216.816	235.561	265.786	207.682	233.804	261.362	210.184	179.876	221.276	186.076	232.276	1.25117	0.323273	0.0028373	0.0623219	#N/A
ITGAV	2602.1	2478.93	2602.18	2238.64	3497.2	2761.37	3694.51	3239.59	3060.76	3021.17	3326.47	3037.15	3332.5	3584.53	3542.89	3561.96	3542.34	3838.19	2901.08	2669.34	2987.71	3120.03	2683.81	3256.35	1.21283	0.278377	0.00283802	0.0623219	#N/A
DHX8	1254.11	1288.5	1260.65	1289.42	1837.16	1042.02	1178.25	1248.04	1143.14	1194.77	1162.47	1135.01	1209.8	1250.48	1249	1285.36	1186.86	1159.92	1275.25	1120.67	1206.95	1237.04	1385.97	1190.5	0.858205	-0.220606	0.00285041	0.0624844	#N/A
BIVM	463.892	532.324	539.166	498.127	399.951	440.431	588.994	533.121	508.527	524.405	578.564	621.534	621.007	597.206	587.116	548.889	592.823	571.311	576.535	641.336	647.713	552.999	486.692	573.72	1.18165	0.240797	0.0028575	0.0625303	#N/A
EIF3A	10840.1	10560.7	10079.5	10103.9	12705.8	7382.59	8086.35	9732.95	9595.39	9588.7	9624.87	9887.36	10035.4	10096.7	10003.9	9421.4	9263.28	9384.42	9189.79	9586.14	10173	9778.2	10858	9440.77	0.869478	-0.201779	0.00286935	0.06268	#N/A
CDKN1B	742.926	756.88	706.634	661.182	1419.59	760.077	669.593	738.647	713.245	646.79	593.609	609.566	573.644	656.649	585.296	555.722	475.504	668.047	594.494	771.817	739.598	697.119	857.442	647.019	0.753861	-0.40763	0.0028781	0.0627617	#N/A
RRAGA	1362.83	1423.07	1411.14	1395.49	1412.28	1609.42	1406.39	1951.47	1795.85	1505.63	1559.08	1521.68	1637.73	1657.23	1665.69	1685.84	1704.1	1831.26	1673.3	1363.83	1401.64	1570.24	1400.96	1623.13	1.15853	0.212292	0.00289005	0.0629126	#N/A
DUSP3	1357.54	1409.18	1394.64	1413.59	2826.51	1274.72	1403.11	1441.92	1433.99	1222.38	1135.42	1178.96	1114.24	1357.52	1381.49	1396.52	1344.37	1286.87	1249.13	1301.86	1329.66	1393.03	1680.29	1303.26	0.775089	-0.367566	0.00291431	0.0631472	#N/A
LINC00472	153.715	120.89	99.2294	115.861	253.084	88.024	103.351	101.16	100.672	90.3457	77.9811	87.653	86.0555	128.616	118.651	98.3657	105.417	137.413	138.7	89.6353	120.729	115.026	148.556	104.548	0.700813	-0.512898	0.0029146	0.0631472	#N/A
TOP2A	15599.7	14794.4	14456	14078	17258	10088.8	10773.6	14727.9	14410.3	12800.2	13444.9	12029.2	12132.8	12750.3	12468.1	11863.2	11665.8	14012.3	14636.2	13402.8	14765.5	13436.1	15237.2	12873.2	0.844885	-0.243173	0.00291596	0.0631472	#N/A
ADGRL4	369.694	332.868	354.719	330.315	288.101	572.835	712.136	333.787	349.968	387.264	370.809	353.975	411.955	428.115	451.473	717.821	641.809	351.119	394.824	695.3	679.973	453.755	335.14	490.823	1.46432	0.550234	0.00293943	0.0635166	#N/A
FAM3A	366.769	437.047	450.747	436.957	334.808	631.357	531.344	444.292	452.448	499.561	449.974	494.51	472.318	439.367	546.439	537.551	488.003	463.009	451.08	488.838	402.808	467.582	405.266	487.056	1.20239	0.265902	0.00294317	0.0635166	#N/A
MYO1B	4018.19	3676	3863.75	3633.72	4229.97	3563.3	4122.24	4974.84	4558.27	4217.31	4418.41	4013.28	4394.26	4686.72	4584.03	4777.45	4875.93	4594.26	4432.16	4127.28	4503.65	4298.34	3884.33	4427.71	1.13985	0.188841	0.00296002	0.0637703	#N/A
RBM20	146.798	168.78	131.742	99.8516	222.435	89.6928	94.172	143.48	145.903	86.1127	101.007	118.987	85.7169	97.9893	86.4233	48.7167	74.6654	143.984	125.48	91.3677	121.622	115.473	153.921	103.457	0.670918	-0.575791	0.00298358	0.064104	#N/A
ZNF593	277.301	314.48	324.374	314.517	199.323	558.677	457.847	303.185	318.187	376.963	350.153	440.909	474.959	385.602	341.541	451.634	426.162	276.358	304.306	346.112	320.942	360.168	285.999	383.346	1.34035	0.422613	0.0029943	0.064104	#N/A
SLC38A5	33.8454	40.7894	61.2556	63.0793	16.4281	89.5386	66.2868	60.1895	58.0366	49.2658	45.0425	42.2727	45.6114	70.2716	78.8183	100.372	118.146	64.166	79.0241	88.0305	80.2068	64.3179	43.0795	70.9549	1.66194	0.732865	0.0029952	0.064104	#N/A
TOP3B	382.404	430.984	482.148	569.239	515.6	473.265	479.62	316.674	342.73	437.879	403.869	388.707	424.168	401.589	369.182	379.608	343.051	341.204	337.044	409.144	379.678	409.895	476.075	389.213	0.817049	-0.291505	0.00299599	0.064104	#N/A
YTHDF2	1988.19	1885.45	2131.11	2131.31	2102.78	1815.61	1622.48	1788.23	1783	1924.54	1957.69	1884.72	1786.53	1813.26	1763.82	1949.1	1899.6	1639.04	1723.74	1974.5	2024.91	1885.22	2047.77	1834.42	0.896427	-0.157741	0.00300311	0.0641466	#N/A
LRRC17	582.822	562.483	422.856	443.51	557.04	532.392	662.207	778.46	778.417	519.806	635.28	543.265	524.875	644.44	637.797	721.181	722.095	940.8	865.582	587.315	598.26	631.471	513.742	668.261	1.29995	0.37846	0.00302119	0.064423	#N/A
WAC	2918.4	2897.39	2810.56	2832.7	6320.2	2479.63	2682.26	2833.57	2868.83	2693.24	2933.15	2654.6	2851.3	2759.65	2665.71	2661.24	2596.93	2931.46	2753.38	2594.6	2738.93	2927.51	3555.85	2731.16	0.76782	-0.38116	0.0030265	0.0644263	#N/A
C17orf85	1071.85	980.422	1241.63	1219.43	1167.84	957.258	1229.56	860.731	918.265	984.918	956.412	927.323	944.279	962.865	997.131	786.61	817.539	767.612	785.224	1056.4	1082.3	986.457	1136.23	939.652	0.827032	-0.273984	0.0030464	0.0645413	#N/A
PSRC1	690.223	692.442	785.504	871.039	564.246	641.697	554.879	511.217	571.119	639.181	617.379	594.318	670.104	594.442	572.376	535.555	503.986	517.967	576.54	714.126	695.241	624.456	720.691	594.383	0.826158	-0.275511	0.00305071	0.0645413	#N/A
ZNF263	541.804	577.558	631.238	631.689	1160.91	691.793	575.523	595.006	557.234	538.281	517.882	553.565	547.419	601.333	547.577	540.041	510.522	499.905	500.156	524.62	532.884	589.378	708.64	552.109	0.777719	-0.362679	0.00305605	0.0645413	#N/A
KIF7	647.29	684.66	759.916	798.385	707.072	689.263	686.989	512.628	515.149	652.981	538.22	640.132	622.104	585.761	644.86	610.159	604.734	535	613.386	702.669	654.424	638.371	719.465	613.029	0.852083	-0.230933	0.0030565	0.0645413	#N/A
GTPBP6	1085.81	1219.92	1123.58	1157.36	818.209	1349.92	1179.87	1101.96	1280.18	1343.42	1194.76	1316.33	1419.46	1230.79	1283.72	1300.51	1231.34	1154.94	1385.06	1293.12	1131.45	1219.13	1080.98	1262.3	1.1686	0.224776	0.00305768	0.0645413	#N/A
ANKLE2	2154.48	2092.87	2604.41	2553.66	3628.5	2392.77	2303.66	2095.14	1965.11	2340.42	2217.75	2178.02	2257.54	2263.52	2302.9	2009.24	1985.28	1966.84	2043.63	2129.61	2221.67	2271.76	2606.78	2167.07	0.830975	-0.267123	0.00307277	0.0646881	#N/A
LOC103611081	116.654	89.1416	143.92	156.318	81.4268	75.6402	90.1803	86.3768	84.7974	91.8856	82.0945	77.6794	69.1212	83.0692	73.4481	47.8469	48.8837	77.814	105.278	102.544	114.108	90.3918	117.492	81.9229	0.702591	-0.509244	0.00307497	0.0646881	#N/A
POLD3	768.419	785.201	995.54	937.746	1419.67	931.35	793.217	765.823	793.461	786.876	785.918	731.999	777.558	801.23	829.418	778.537	814.995	693.462	785.467	848.386	884.12	843.257	981.316	800.114	0.814436	-0.296127	0.00308891	0.0648722	#N/A
SCN5A	413.643	420.792	290.178	300.324	122.451	311.19	252.375	198.358	180.341	134.53	105.788	120.773	109.95	204.555	176.536	185.921	142.355	195.464	229.723	249.024	264.32	219.457	309.478	191.325	0.618315	-0.693585	0.00310024	0.0650012	#N/A
BRD8	1737.38	1705.21	1859.83	1823.67	2339.01	1509.49	1589.13	1606	1636.48	1607.17	1793.31	1599.27	1519.47	1693.18	1514.68	1577.81	1442.67	1778.36	1902.69	1675.84	1746.36	1697.95	1893.02	1636.99	0.864732	-0.209675	0.00312157	0.065339	#N/A
SNAI3-AS1	12.8403	20.3023	12.9213	23.6113	6.28127	47.1422	73.9808	24.3735	37.3166	28.5513	29.3308	45.1205	33.5887	19.2186	23.2019	13.7018	9.16851	15.3197	33.4222	32.9913	25.0004	27.0183	15.1913	30.7143	2.03288	1.02352	0.00313347	0.0654784	#N/A
PDE5A	101.849	87.4651	84.6967	80.8652	96.6556	50.6641	59.0336	70.6547	83.3693	85.6563	64.6279	71.2628	64.3307	61.0707	69.9364	62.9242	69.8069	95.6103	82.9161	51.0166	60.0873	74.0238	90.3063	68.9355	0.762488	-0.391214	0.00314231	0.0655539	#N/A
RBM47	21.277	29.4674	26.5519	35.9842	39.2669	37.1945	22.1681	19.6549	13.3772	14.5168	9.34148	11.6018	6.79633	13.9622	17.1498	18.6336	24.0401	17.6267	11.9414	20.4839	29.9137	20.9976	30.5095	18.0252	0.583001	-0.778429	0.00315239	#N/A	#N/A
CHD4	3270.55	3225.72	3804.06	3886.49	4174.07	3056.24	3510.35	3076.08	3057.26	3350.04	3422.92	3103.86	3204.42	3442.81	3384.52	3093.58	3381.4	2781.4	3027.58	3331.42	3445.89	3334.79	3672.18	3229.36	0.879403	-0.185403	0.00315983	0.0658096	#N/A
MIR22HG	741.753	695.21	726.779	697.456	1805.97	829.614	887.762	586.241	622.87	570.455	582.624	584.801	558.395	562.41	613.428	607.716	749.526	685.468	644.514	737.512	744.996	725.5	933.433	660.521	0.706881	-0.500461	0.00316939	0.0658698	#N/A
EXO1	1400.03	1367.64	1255.47	1159.53	2002.4	1012.17	1075.14	1307.24	1345.93	1124.72	1247.46	1144.08	1162.67	1277.69	1175.99	1155.08	1162.93	1261.86	1113.19	1215.7	1285.29	1250.11	1437.01	1191.7	0.828786	-0.270928	0.00317324	0.0658698	#N/A
TMEM191C	0	3.79563	0	0	2.34457	8.3824	13.2522	3.66061	3.22902	1.64379	6.94874	6.87999	13.8186	4.25763	2.15843	5.4358	0	5.83004	2.02822	7.19368	9.4427	4.77628	1.22804	5.88511	4.43397	2.1486	0.0031743	#N/A	#N/A
EPHX1	358.97	409.095	407.102	409.338	337.899	310.29	361.859	344.842	392.684	328.141	283.471	323.634	269.107	325.591	325.494	276.4	278.398	296.587	297.832	348.903	377.865	336.357	384.481	321.319	0.837693	-0.255506	0.00319094	0.0661275	#N/A
ZDHHC11	81.8186	86.3096	75.7971	70.8869	100.174	135.786	128.617	110.188	128.891	85.3595	97.7693	139.612	145.14	132.041	100.431	80.4149	83.5418	115.72	100.26	98.484	103.767	104.81	82.9972	111.626	1.33375	0.415488	0.00322151	0.0666507	#N/A
HMGA2	3209.76	3046.37	3016.1	3095.99	2085.56	2876.22	3372.58	3469.78	3415.47	3456.25	3537.98	3267.13	3324.06	3771.52	3677.97	3264.97	3356.6	3172.81	3400.5	4384.66	4528.52	3368.13	2890.75	3517.31	1.21729	0.283678	0.00322959	0.0667076	#N/A
B4GALT1	2993.58	2941.63	2996.9	3190.92	3008.99	2930.52	2578.14	2719.14	2518.02	2196.15	2212	2060.98	2357.05	2663.21	2617.17	2191.77	2053.27	2483.29	2574.15	3046.01	3144.95	2641.8	3026.4	2521.61	0.833271	-0.263142	0.00325421	0.0671053	#N/A
DCLRE1A	184.858	166.258	223.752	204.312	180.049	164.535	161.139	129.777	133.905	144.584	154.131	126.436	138.568	129.447	161.387	162.678	128.293	96.1344	106.588	184.222	210.323	156.732	191.846	145.759	0.761106	-0.393832	0.00326635	0.0671786	#N/A
GEM	437.36	420.324	315.017	320.669	959.32	398.52	386.161	331.692	374.507	321.527	336.699	330.416	336.254	361.572	321.848	446.973	354.359	264.627	339.733	330.802	306.969	380.731	490.538	346.416	0.70458	-0.505165	0.00327238	0.0671786	#N/A
HMGXB4	770.989	838.067	902.421	808.691	1062.44	674.303	701.375	762.412	704.771	810.616	786.056	763.137	735.477	762.963	775.376	698.104	697.877	809.618	793.709	755.524	893.475	786.067	876.521	757.8	0.864597	-0.209901	0.00327412	0.0671786	#N/A
PLEK2	390.902	378.574	352.572	438.718	175.115	517.145	601.722	404.051	371.164	469.979	465.16	457.062	465.719	418.706	404.764	570.417	609.155	369.301	373.078	547.731	540.947	443.904	347.176	474.131	1.36729	0.451321	0.00328664	0.0671786	#N/A
KDM5A	1286.5	1253.46	1287.64	1178.6	2499.61	911.126	1176.55	1325.17	1326.8	1198.03	1155.51	1182.04	1106.06	1300.19	1195.96	1072.38	1116.44	1248.28	1157.49	951.512	1072.8	1238.2	1501.16	1156.02	0.769657	-0.377713	0.00328857	0.0671786	#N/A
PAIP1	1269.23	1161.56	1292.86	1318.54	1633.55	1139.52	1014.04	1214.82	1124.75	1155.66	1255.54	1176.39	1111.23	1139.14	1130.15	1157.65	1155.75	1120.44	1095.94	1251.42	1355.87	1203.53	1335.15	1162.39	0.870233	-0.200527	0.00329029	0.0671786	#N/A
ARL13B	601.058	564.603	603.121	521.025	1119.05	492.838	464.713	583.499	535.998	534.658	516.159	535.643	571.405	581.577	557.818	574.469	489.971	566.963	514.882	510.92	538.924	570.442	681.771	535.652	0.784546	-0.350069	0.00329533	0.0671786	#N/A
KMT2A	1397.38	1296.86	1453.22	1207.73	3548.11	1156.59	1789.66	1437.3	1354.62	1214.42	1138.84	1011.02	1067.36	1364	1359.15	979.267	1010.82	1252.4	1224.12	1097.53	1339.66	1366.67	1780.66	1237.3	0.694503	-0.525948	0.00331025	0.0673729	#N/A
SUMF2	1535.84	1602.65	1506.27	1604.56	1336.61	1669.15	1699.1	1578.11	1605.27	1632.81	1763.95	1703.16	1672.68	1700.53	1673.62	1607.99	1638.88	1666.4	1739.67	1695.97	1518.02	1626.25	1517.19	1660.33	1.09544	0.131511	0.00331824	0.0674259	#N/A
FAM212A	26.2882	24.6783	27.7422	26.4595	7.80894	53.027	43.7179	39.4649	30.1741	34.5472	34.8225	34.3933	38.6849	26.249	25.8916	52.6281	44.783	34.9643	21.3132	39.1262	25.5099	32.9654	22.5954	36.2061	1.61699	0.693312	0.00332388	0.0674311	#N/A
TRHDE	140.197	123.272	95.9901	95.3876	50.1198	103.688	83.5567	67.2303	83.6962	53.3147	82.9074	61.9501	78.802	61.0634	70.2148	54.1432	78.5066	71.9869	55.6636	45.6765	60.345	77.0339	100.993	69.5466	0.685424	-0.544931	0.00333456	0.0675382	#N/A
PRDM1	102.045	123.605	93.2841	86.0769	49.8688	101.828	135.075	103.072	97.1667	132.222	109.148	132.273	129.308	129.997	162.301	184.086	207.142	120.993	120.821	112.422	106.377	120.91	90.9758	130.264	1.43424	0.520288	0.00334814	0.0676088	#N/A
MPP7	105.38	90.0842	123.885	87.6165	75.1769	16.8134	25.1993	60.8788	56.8737	65.6206	68.233	47.1996	51.1518	46.1521	44.2886	31.5858	36.033	83.6586	76.9198	83.3357	103.721	65.7051	96.4284	56.104	0.585981	-0.771075	0.00334884	0.0676088	#N/A
MICU1	959.669	970.757	1020.39	1087.03	1051.77	820.431	928.097	876.768	846.293	888.454	996.302	884.554	868.514	864.076	873.407	904.418	935.45	949.605	950.617	1007.29	998.508	937.257	1017.92	912.049	0.896941	-0.156914	0.00336189	0.0677629	#N/A
NT5C2	1462.49	1422.89	1378.62	1388.98	1912.57	1254.85	1129.21	1196.35	1306.52	1184.89	1243.34	1155.27	1203.1	1314.04	1254.66	1299.68	1229.83	1462.52	1378.58	1491.63	1490.03	1340.95	1513.11	1287.16	0.850369	-0.233839	0.00337452	0.0679082	#N/A
GOLGA2	1776.22	1844.44	1851.07	1910.38	3105.33	1608.17	1712.13	1655.42	1788.13	1858.13	1696.1	1867.28	1834.5	1654.31	1694.74	1574.29	1479.52	1971.67	1828.1	1638.39	1638	1808.87	2097.49	1718.68	0.818939	-0.288172	0.0034057	0.0684117	#N/A
HPCAL1	2171.05	2281.09	2120.31	2343.83	1548.5	3355.5	2985.48	2851.75	2877.68	2459.89	2313.95	2479.06	2394.64	2365.51	2457.77	2435.02	2164.73	1989.09	2588.34	3039.53	2621.3	2468.76	2092.96	2586.2	1.23599	0.305667	0.00341047	0.0684117	#N/A
MVD	703.162	736.139	686.993	659.383	399.698	987.537	949.177	793.776	954.568	956.701	895.982	1083.33	1082.2	660.811	686.65	662.078	605.976	790.35	804.528	868.159	717.21	794.496	637.075	843.689	1.32474	0.405709	0.00343306	0.0687546	#N/A
PTBP2	492.494	437.939	468.606	443.572	604.287	389.132	357.945	474.155	414.211	413.503	451.305	447.03	414.089	409.64	395.941	429.374	447.029	426.428	407.205	440.17	444.805	438.517	489.38	422.623	0.862561	-0.213301	0.00344901	0.0689637	#N/A
RHOBTB2	1011.45	1057.54	935.167	969.301	788.54	888.094	814.717	871.977	997.691	754.166	714.02	683.11	686.822	848.192	821.658	661.38	594.192	826.161	793.866	783.762	837.741	825.693	952.399	786.097	0.825877	-0.276001	0.00348763	0.0696246	#N/A
PLK2	3887.14	4181.57	4585.56	4644.1	2023.24	1464.47	1787.45	1867.03	1646.32	2943.76	2993.11	2836.53	3060.44	2324.98	2359.69	3143.66	3225.39	2528.47	2589.25	3546.67	3717.39	2921.72	3864.32	2627.16	0.679994	-0.556405	0.00350132	0.0697058	#N/A
MTSS1L	1144.1	1250.76	1199.72	1157.8	1708.66	937.308	1059.68	1191.34	1239.47	1146.75	1038.26	1092.47	1126.71	1066.46	1143.93	824.886	844.155	1127.43	1177.11	935.09	925.019	1111.29	1292.21	1054.75	0.815769	-0.293767	0.00350283	0.0697058	#N/A
RHOC	3616.96	3865.9	3826.43	3793.83	2241.95	4334.65	4322.3	3661.64	3825.53	4345.97	4626.08	4616.53	4407.74	3883.26	3901.37	4907.83	4973.8	3745.43	3884.59	4289.27	4049.05	4053.34	3469.01	4235.94	1.22135	0.288478	0.00351182	0.0697738	#N/A
PRPF39	968.744	918.07	937.656	918.436	1802.55	779.854	645.768	862.933	898.858	893.708	984.291	940.93	1024.3	930.002	880.168	860.877	815.049	848.019	773.631	804.004	858.363	921.248	1109.09	862.547	0.777124	-0.363784	0.00354027	0.0702275	#N/A
VPS13D	751.242	635.468	796.798	787.619	1067.94	677.663	872.193	719.195	726.183	644.174	616.902	533.924	597.757	728.147	682.276	517.116	547.81	554.071	548.778	608.347	694.093	681.319	807.813	641.789	0.79377	-0.333207	0.00354824	0.0702742	#N/A
PLAGL2	271.927	294.902	420.803	392.65	396.264	406.351	364.733	228.938	240.355	242.785	179.627	201.584	194.932	230.764	218.207	183.181	195.627	126.464	132.579	292.494	336.61	264.37	355.309	235.952	0.663451	-0.591938	0.00357316	0.070656	#N/A
FOXC1	380.029	426.76	310.072	290.384	681.862	334.716	250.635	376.593	381.125	262.564	243.779	264.495	294.448	259.848	223.572	168.86	106.744	371.535	356.37	235.492	230.123	307.143	417.822	272.556	0.651573	-0.618001	0.00357956	0.070671	#N/A
COL12A1	4206.01	4161.37	4092.28	3822.12	3783.56	2615.13	2925	3845.38	3749.09	3195.65	3210.28	3021.09	3087.69	3603.5	3497.57	2615.77	2545.86	3936.02	3669.69	3338	3887.62	3467.08	4013.07	3296.46	0.821646	-0.283411	0.00361604	0.0712787	#N/A
KITLG	1228.84	1205.7	1260.12	1122.97	3731.9	832.469	842.51	1331.92	1149.31	1163.79	1076.93	1109.75	1225.56	1262.58	1207.28	1117.7	1048.35	1387.41	1290.83	1161.4	1328.36	1289.79	1709.9	1158.51	0.677321	-0.562089	0.00362976	0.0714367	#N/A
NSD1	2780.71	2680.33	2643.64	2588.66	2643.42	1948.94	2324.51	2581.01	2510.8	2537.24	2253.84	2375.74	2485.93	2470.58	2448.88	2075.46	2076.53	2526.24	2453.13	1945.41	2227.99	2408.52	2667.35	2327.64	0.872753	-0.196355	0.00365694	0.0718587	#N/A
LINC00211	0.950601	1.91821	1.12616	2.23799	0	1.41462	5.36183	1.84398	2.17326	2.49055	0.875746	9.93999	5.09762	7.17695	5.45847	6.39963	5.19404	5.89808	6.53768	8.90101	2.86218	3.99327	1.24659	4.8516	4.1621	2.05731	0.00368718	#N/A	#N/A
KIF18A	1564.33	1442.45	1580.49	1456.37	1806.04	879.509	911.041	1417.21	1262.54	1329.22	1480.81	1297.9	1248.29	1263.03	1313.35	1260.57	1346.53	1381.1	1471.03	1256.76	1453.35	1353.43	1569.94	1285.77	0.819332	-0.287479	0.00369072	0.072311	#N/A
MPG	450.826	471.045	476.676	545.649	311.352	715.344	614.268	499.126	555.43	574.596	543.749	482.326	554.154	536.018	576.536	573.624	560.985	457.143	532.849	529.535	506.498	527.035	451.11	550.761	1.22222	0.289505	0.00369152	0.072311	#N/A
RGL2	759.071	798.871	729.368	712.313	818.355	1274.96	997.527	812.752	899.687	857.6	844.477	872.278	944.869	916.353	913.415	861.896	810.383	1039.62	1065	882.813	734.178	883.133	763.596	920.488	1.20371	0.267488	0.00369793	0.0723234	#N/A
PARG	661.893	714.75	763.77	708.853	663.493	650.208	614.539	606.984	612.104	665.35	642.181	617.795	658.392	630.626	700.562	615.438	655.463	602.818	633.139	562.306	656.241	649.377	702.552	632.759	0.901174	-0.150123	0.00371965	0.0726348	#N/A
TGFBR3	392.894	402.485	282.196	262.238	415.931	164.837	220.764	376.459	335.948	229.739	256.091	245.581	260.39	246.21	252.993	231.196	225.768	248.15	330.327	290.274	305.319	284.561	351.149	263.753	0.750899	-0.413309	0.00373325	0.0727637	#N/A
RANBP9	1121.19	1112.46	1122.94	1008.37	1544.4	1053.01	1072.78	1044.65	994.3	1011.79	1052.35	928.169	978.706	973.334	941.765	861.629	847.346	940.455	977.078	1090.01	1193.14	1041.42	1181.87	997.533	0.843247	-0.245972	0.0037429	0.0727637	#N/A
ZBTB43	462.445	422.526	383.858	387.641	1015.66	361.338	454.562	417.65	341.882	404.501	375.266	441.544	380.334	423.728	398.315	413.834	375.467	358.541	405.331	358.706	384.309	427.021	534.427	393.457	0.734773	-0.444629	0.00375344	0.0727637	#N/A
NUCB2	1180.44	1202.04	1158.39	1158.72	2082.35	1029.06	919.903	1096.02	1038.88	996.413	1094.46	1022.31	1066.93	1109.3	1028.75	981.019	1089.32	1110	1178.77	1249.36	1357.33	1149.99	1356.39	1085.49	0.799795	-0.322297	0.00375499	0.0727637	#N/A
ELOVL6	1196.66	1205.9	1162.15	1197.44	682.341	973.818	1098.32	1502.78	1503.73	1311.32	1437.69	1432.51	1445.81	1289.62	1325.47	1232.55	1243.55	1509.54	1547.98	1671.71	1788.43	1321.87	1088.9	1394.68	1.28206	0.358461	0.00375825	0.0727637	#N/A
NIPBL	1634.53	1390.44	1509.69	1335.75	3260.25	1063.16	1460.68	1662.88	1462.05	1313.18	1413.45	1252.9	1308.21	1540.14	1539.14	1227.41	1189.56	1488.82	1400.86	1098.54	1274.74	1467.92	1826.13	1355.98	0.742221	-0.43008	0.00376113	0.0727637	#N/A
MN1	137.389	140.333	113.883	124.265	61.8757	162.572	193.651	169.804	164.137	185.344	136.395	164.223	168.669	197.4	199.856	133.515	132.6	189.711	189.229	113.811	93.3364	151.048	115.549	162.141	1.40648	0.492084	0.00378351	0.0729779	#N/A
SHISA2	678.125	723.642	537.405	559.491	182.37	1279.7	1498.4	1574.71	1418.61	652.426	708.362	720.693	785.162	719.156	752.736	784.081	712.216	525.152	683.504	1017.03	989.47	833.45	536.207	926.338	1.72783	0.788957	0.00378387	0.0729779	#N/A
PPFIA1	1813.1	1878.93	1841.55	1789.57	3209.2	1459.46	1684.64	1890.87	1790.16	1810.57	1711.89	1697.78	1701.15	1741.05	1766.77	1619.61	1602.43	1886.97	1843.02	1612.95	1700.2	1811.99	2106.47	1719.97	0.816127	-0.293135	0.00382338	0.0734514	#N/A
SRCAP	3544.2	3658.94	3149.25	3096.25	4936.51	2775.39	3545.56	3200.49	3386.23	3321.88	2923.82	2855.78	3211.71	3349.52	3254.03	2569.61	2478.78	3008.32	3152.79	2633.26	2765.93	3181.82	3677.03	3027.07	0.822956	-0.281113	0.00382469	0.0734514	#N/A
PPIG	1413.54	1303.16	1319.89	1289.39	1984	909.971	1007.74	1203.67	1194.31	1093.21	1276.89	1324.36	1213.66	1240.21	1221.4	1367.83	1350.94	1183.49	1218.25	1122.62	1347.04	1265.98	1462	1204.72	0.823699	-0.27981	0.00382602	0.0734514	#N/A
ANKRD20A1	0	0	0	0	0	5.60207	2.65224	0	3.2207	0	0	5.89954	0	8.51963	2.16013	0	0	4.86307	0	5.60707	3.77246	2.01414	0	2.64356	14.9147	3.89866	0.00384567	#N/A	#N/A
TBC1D22B	455.452	481.473	478.082	433.713	885.331	377.725	351.693	429.752	446.707	470.308	446.912	465.227	474.18	421.783	405.1	401.949	386.136	483.574	484.811	401.173	396.947	456.097	546.81	427.749	0.781021	-0.356566	0.00385729	0.0739382	#N/A
C21orf91	441.832	403.602	393.931	362.349	721.53	360.894	353.314	395.206	365.57	362.995	412.006	364.773	392.513	392.298	332.4	420.557	358.729	401.653	362.791	328.733	348.832	394.12	464.649	372.079	0.798761	-0.324165	0.0038717	0.0739975	#N/A
CLPP	928.813	1024.02	1075.03	1124.35	977.278	1189.59	1095.77	1134.64	1225.65	1243.22	1093.1	1230.41	1168.94	1174.96	1164.25	1407.2	1290.77	1101.62	1126.12	1113.64	983.276	1136.79	1025.9	1171.45	1.14262	0.192343	0.00387734	0.0739975	#N/A
AKAP13	1309.21	1189.24	1290.52	1139.87	2784.57	892.192	1162.53	1309.06	1278.61	1061.79	1179.84	1122.34	1071.44	1163.24	1156.55	873.835	917.876	1513.27	1322.81	882.226	970.858	1218.66	1542.68	1117.4	0.7239	-0.466138	0.00387811	0.0739975	#N/A
CREB5	426.93	357.885	406.688	363.97	666.079	305.52	368.461	436.133	416.657	374.34	325.911	333.241	318.663	324.329	414.343	271.52	282.492	331.117	333.187	327.963	372.823	369.441	444.311	346.044	0.777542	-0.363008	0.00389993	0.0742072	#N/A
SHTN1	359.462	322.204	325.917	374.059	266.029	350.098	405.842	382.233	398.075	367.241	335.042	401.926	348.691	387.629	390.835	465.99	424.456	450.773	355.075	357.815	406.882	375.061	329.534	389.288	1.18315	0.242628	0.00390096	0.0742072	#N/A
TUBA4A	437.852	423.426	513.164	489.047	184.128	655.803	643.053	595.55	552.119	426.437	412.852	491.531	469.592	521.5	547.422	617.124	710.394	486.743	591.503	627.615	602.427	523.775	409.523	559.479	1.36796	0.452022	0.00391012	0.0742686	#N/A
RHBDF1	413.847	450.492	485.042	516.326	403.892	618.885	731.973	475.078	474.632	613.831	590.669	592.881	587.494	534.581	484.913	478.722	464.135	559.202	554.882	527.759	491.42	526.222	453.92	548.816	1.20964	0.274574	0.0039202	0.0743471	#N/A
ACADVL	4469.36	4547.66	4535.25	5013.87	4939.06	6180.18	5690	4685.92	5030.4	5201.98	5269.07	5353.29	5095.83	5355.7	5258.8	5346.02	5440.27	4783.66	5062.83	5297.29	4815.23	5112.94	4701.04	5241.65	1.11473	0.156689	0.00394082	0.0746252	#N/A
CCNG1	2589.41	2479.45	2387.62	2300	5616.92	2204.32	2118.53	2687.22	2534.35	2163.55	2257.06	1908.42	2120.29	2187.73	2178.04	2153.84	2372.31	2507.63	2559.26	2404.5	2596.41	2491.76	3074.68	2309.59	0.750926	-0.413258	0.00396567	0.0749823	#N/A
G0S2	1192.99	1273.93	1735.48	1945.6	343.478	2336.25	2997.59	1403.14	1340.19	2117.95	1842.11	2032.97	2041.86	2565.04	2568.27	3697.25	3858.94	1187.59	1731	4739.47	4025.85	2237	1298.29	2530.34	1.94937	0.963005	0.00397964	0.0750347	#N/A
NMT2	872.44	862.508	919.59	1044.59	837.369	737.361	681.781	771.334	799.501	765.665	689.413	697.598	698.802	751.985	703.937	703.324	667.774	767.694	812.233	974.558	973.394	796.802	907.299	762.272	0.84148	-0.248999	0.00398562	0.0750347	#N/A
PHLPP2	767.161	711.464	719.09	694.988	1330.58	524.118	589.244	828.047	795.332	677.24	648.601	612.776	613.321	684.894	684.219	579.198	556.498	620.897	655.346	684.08	755.573	701.556	844.658	656.837	0.777213	-0.363617	0.00398642	0.0750347	#N/A
GYPC	174.443	205.946	208.664	199.407	303.033	612.435	435.602	277.567	287.47	273.299	252.001	241.139	251.485	271.91	263.489	389.123	385.412	292.821	319.288	282.478	219.019	292.668	218.299	315.908	1.44259	0.528662	0.00402144	0.0755517	#N/A
TCERG1	2682.21	2644.4	2608.25	2460.09	3730.83	2004.73	2285.21	2631.87	2522.62	2554.62	2487.04	2459.8	2457.36	2477.13	2405.03	2443.57	2373.39	2606.98	2473.24	2342.67	2395.11	2526.01	2825.16	2432.52	0.860748	-0.216337	0.00402597	0.0755517	#N/A
STAG3	44.9348	27.1597	37.8838	44.9256	48.8644	35.9719	26.1778	44.8874	30.7393	22.6776	37.5182	14.5566	21.543	24.0534	23.9313	22.7266	19.0597	28.408	27.5236	32.4205	19.5439	30.2622	40.7537	26.9837	0.662834	-0.593281	0.00404293	0.0757565	#N/A
PTGDS	1.87596	1.89912	4.42768	5.49811	32.7568	2.78597	1.32413	0	2.15929	5.76488	4.36793	0	6.90598	2.83667	1.07821	1.81909	1.27632	0.970555	0	3.18908	3.78255	4.0342	9.29153	2.39129	0.25365	-1.97909	0.00406067	#N/A	#N/A
ZNF233	4.70507	4.74478	7.80811	3.32517	13.3126	7.0039	2.65344	4.55456	1.07457	0.821158	5.19309	2.95122	0	0.710308	0	2.71173	1.28616	0.973012	1.01321	2.40359	3.77523	3.38195	6.77916	2.32032	0.335209	-1.57687	0.00406717	#N/A	#N/A
SAMD4B	1598.21	1828.28	1680.96	1720.82	2887.97	1440.45	1619.6	1456	1582.41	1784.55	1644.27	1608.63	1771.3	1581.85	1612.39	1368.81	1277.41	1594.37	1809.92	1572.73	1486.42	1663.21	1943.25	1575.69	0.810399	-0.303296	0.00407206	0.0761884	#N/A
STK40	1082	1194.78	1009.68	1106.32	1428.11	958.805	1016	1067.29	1111.26	1134.44	1029.34	1102.37	1071.4	1018.36	969.362	952.92	863.811	956.914	975.621	924.609	866.041	1039.97	1164.18	1001.16	0.859208	-0.218921	0.00408485	0.0763134	#N/A
P3H4	561.444	622.189	580.737	610.29	448.433	828.715	790.266	599.209	728.238	668.103	596.137	698.058	601.295	668.016	721.375	533.993	609.21	737.105	695.742	695.792	647.129	649.594	564.618	676.149	1.19804	0.260677	0.00409949	0.0764479	#N/A
EDC4	2252.41	2417.14	2317.86	2506.23	2108.76	2000.65	1891.24	1969.36	2165.65	2195.12	2089.6	2285.22	2332.22	2116.57	2050.19	1766.27	1783.46	2039.85	2061.75	2103.3	2033	2118.37	2320.48	2055.22	0.886125	-0.174418	0.00411202	0.0764479	#N/A
LOC440434	196.175	223.847	171.153	178.444	433.764	167.116	208.381	185.949	173.614	196.763	175.918	178.962	174.395	185.402	180.633	178.278	171.873	199.325	187.315	163.253	162.698	194.917	240.677	180.617	0.747449	-0.419953	0.00411605	0.0764479	#N/A
ARID4A	325.476	269.888	269.065	260.096	749.406	219.701	259.928	311.184	259.902	241.212	273.876	276.389	280.343	282.931	298.424	268.287	254.497	260.366	304.553	221.146	274.435	293.386	374.786	267.949	0.7132	-0.487622	0.00413425	0.0764479	#N/A
E2F2	132.665	165.945	145.09	145.288	431.483	224.178	157.827	149.018	167.402	120.578	124.375	86.5326	100.921	133.486	125.304	70.3915	75.9265	131.325	127.525	96.1564	136.723	145.149	204.094	126.729	0.618555	-0.693026	0.0041358	0.0764479	#N/A
FHL1	2838.11	2719.96	3003.62	2789.42	2975.25	1865.74	1864.85	2754.52	2593.5	2586.58	2723.03	2483.09	2553.29	2372.88	2428.12	2156.64	2104.44	2758.58	2578.62	2478.46	2480.45	2529.01	2865.27	2423.93	0.846284	-0.240787	0.00413659	0.0764479	#N/A
AGTRAP	265.974	331.864	381.865	332.156	301.864	744.368	548.363	366.71	397.859	371.498	350.232	351.482	347.035	435.984	452.309	463.444	419.249	338.85	414.496	444.19	396.837	402.697	322.745	427.682	1.32434	0.405268	0.0041412	0.0764479	#N/A
ZNF451	1072.47	1030.4	1092.66	1010.89	1717.15	810.316	965.73	1115.35	963.909	928.548	1044.16	983.939	888.314	1067.57	998.409	982.823	989.289	964.051	971.483	985.249	1040.8	1029.69	1184.72	981.246	0.827832	-0.272589	0.00414669	0.0764479	#N/A
LZIC	508.322	452.596	419.221	419.844	361.922	394.093	499.648	534.046	554.139	449.482	516.505	517.008	496.111	554.946	471.664	576.865	668.013	570.441	509.991	498.893	484.337	498.004	432.381	518.511	1.20022	0.263301	0.00415127	0.0764479	#N/A
NCOA6	1589.17	1613.59	1435.08	1404.83	2319.04	1282.47	1297.1	1492.27	1537.01	1506.05	1488.87	1368.35	1372.24	1466.69	1394.48	1217	1159.59	1475.97	1572.73	1237.04	1289.75	1453.3	1672.34	1384.85	0.827659	-0.272892	0.00415663	0.0764479	#N/A
KIF15	916.395	815.512	774.486	843.92	1035.2	736.937	665.779	821.543	820.969	785.022	723.881	707.003	825.332	839.246	736.687	787.008	752.763	786.955	720.649	778.022	827.908	795.296	877.103	769.732	0.876823	-0.189642	0.00416599	0.0764479	#N/A
AHR	1744.54	1676.46	1567.29	1318.96	4961.38	1116.85	1050.45	1757.6	1654.45	1491.08	1524.02	1468.14	1616.16	1672.88	1639.83	1382.29	1330.92	2131.47	1656.65	1052.24	1105.96	1662.84	2253.73	1478.19	0.655718	-0.608853	0.00416738	0.0764479	#N/A
PAGR1	1205.08	1350.42	1121.16	1258.21	576.23	1487.51	1517.13	1345.83	1449.15	1472.68	1324.02	1458.2	1382.41	1302.11	1341.49	1465.3	1314.62	1351.02	1497.22	1236.07	1236.36	1318.68	1102.22	1386.32	1.25853	0.331743	0.00417144	0.0764479	#N/A
FILIP1L	371.874	383.061	297.643	338.806	735.893	231.495	175.49	292.64	306.859	308.058	305.647	279.056	352.379	301.18	282.419	334.225	297.142	409.685	381.115	284.745	349.392	334.229	425.455	305.72	0.717748	-0.478451	0.00419508	0.0767456	#N/A
NKIRAS2	601.276	654.72	836.335	838.341	754.357	747.965	658.724	504.195	569.803	711.111	652.051	701.975	621.928	634.221	610.597	556.98	566.079	598.768	527.982	591.623	606.061	645.004	737.006	616.254	0.83646	-0.257632	0.00420657	0.0767456	#N/A
ANKHD1	1506.41	1513.95	1491.65	1182.54	2774.59	1094.58	1551.37	1397.31	1396.6	1389.1	1403.47	1336.88	1276.69	1394.23	1277.27	1280.43	1300.49	1413.65	1271.16	1116.87	1317.99	1413.68	1693.83	1326.13	0.782037	-0.354692	0.00420735	0.0767456	#N/A
KAT6A	1144.58	1164.92	1120.51	985.686	1991.78	832.984	1070.98	1128.93	1092.91	1073.81	996.093	933.377	971.425	1164.88	1131.06	879.838	884.123	1150.66	1027.35	861.6	989.834	1076.06	1281.5	1011.87	0.789105	-0.341711	0.00421997	0.0767456	#N/A
DCP1A	1148.33	998.329	1021.25	966.078	2316.74	965.058	973.108	1077.49	973.535	1033.43	1003.35	1025.8	1015.22	1059.58	1021.98	937.164	837.947	1059.24	981.598	812.938	929.044	1055.11	1290.15	981.655	0.760247	-0.39546	0.00422858	0.0767456	#N/A
CTIF	1689.12	1855.23	1761.95	1828.05	2088.71	1317.47	1296.4	1549.62	1644.93	1773.73	1646.72	1693.44	1642.53	1705.9	1654.44	1391.25	1306.97	1847.47	1596.18	1230.08	1318.44	1611.36	1844.61	1538.47	0.834148	-0.261625	0.00423734	0.0767456	#N/A
ALDOA	19827	21942	21314.9	22671.6	24752.5	30207.2	26053.9	28784.5	30588.7	23019.5	22864.4	23390.6	23287.1	25747.3	27513.2	28171.7	27628.4	28190.7	27381.1	22942	20968.6	25107	22101.6	26046.2	1.17843	0.236868	0.00424099	0.0767456	#N/A
LOXL3	2581.66	2539.76	3275.96	3521.77	2314.29	3333.69	3031.63	3266.04	3304.74	3364.92	3298.65	3337.15	3183.9	3490.74	3528.28	3089.09	3089.1	3602.78	3137.92	3365.66	3248.45	3186.01	2846.69	3292.05	1.15736	0.210842	0.00424175	0.0767456	#N/A
ZMYND11	1177.03	1115.23	1154.88	1015.04	1396.34	765.51	933.928	1084.9	931.812	1034.48	1082.24	990.528	990.542	1053.73	1017.86	925.813	977.286	1144.04	1010.67	1075.18	1079.56	1045.55	1171.7	1006.13	0.858877	-0.219477	0.00424286	0.0767456	#N/A
GFPT2	3401.09	3345.96	3577.09	3633.17	4920.31	4721.5	4785.68	5501.49	5519.41	4148.25	4154.49	4047.92	4066.85	5130	4850.23	4085.34	4106.56	4420.14	4843.03	4142.02	4156.77	4359.87	3775.53	4542.48	1.20289	0.266502	0.00425745	0.0768983	#N/A
ARHGAP26	551.38	492.903	451.767	473.919	856.142	492.418	424.414	523.51	451.798	393.515	377.323	380.664	391.276	509.18	412.065	398.194	332.684	565.678	510.215	401.581	425.335	467.427	565.222	436.866	0.771917	-0.373482	0.00427617	0.07696	#N/A
AGAP4	274.926	276.489	317.823	297.244	327.13	273.63	234.483	256.554	232.249	298.589	250.072	283.045	279.854	211.994	257.436	194.8	188.05	227.768	272.279	252.81	253.499	260.035	298.722	247.945	0.829518	-0.269654	0.00428042	0.07696	#N/A
ABHD12	1707.92	1884.19	1791.45	1912.9	1482.78	1735.11	1417.4	1538.66	1627.2	1554.38	1521.53	1535.26	1563.98	1468.35	1508.45	1422.47	1443.02	1552.84	1676.18	1608.11	1734.88	1604.15	1755.85	1556.74	0.887147	-0.172755	0.00428196	0.07696	#N/A
ARHGAP18	1095.89	1039.39	1052.94	989.773	546.436	1006.97	1023.77	1039.67	998.421	1298.85	1245.65	1211.37	1314.65	1214.05	1168.63	1239.78	1296.4	1161.3	1083.27	1218.33	1347.71	1123.49	944.885	1179.3	1.24943	0.321268	0.00429017	0.07696	#N/A
AGMAT	96.8821	85.3547	105.941	108.597	51.6635	102.222	118.02	112.831	122.406	101.752	102.897	130.77	107.824	115.721	115.561	99.3466	119.583	100.173	114.413	142.561	146.194	109.558	89.6875	115.767	1.30401	0.382959	0.00429161	0.07696	#N/A
PARD3	816.975	898.916	919.971	841.826	1215.92	833.104	798.958	775.683	800.871	735.982	834.233	713.851	767.837	869.278	820.956	855.977	862.327	835.432	867.883	814.515	808.306	842.324	938.721	812.2	0.864001	-0.210896	0.00430296	0.0770531	#N/A
PPIC	175.653	179.354	231.112	203.127	162.529	233.252	239.847	204.206	185.179	208.797	227.683	235.876	236.288	250.477	250.358	335.321	308.761	243.866	223.142	205.375	228.542	227.083	190.355	238.561	1.25603	0.328867	0.00432151	0.0772748	#N/A
BEND7	73.3727	71.3312	82.5665	88.239	81.0089	51.8519	83.3714	46.8266	54.4571	62.0469	74.5909	72.9761	70.5723	58.6275	53.1091	55.7713	47.5399	67.4717	67.5846	61.7419	58.9185	65.9036	79.3036	61.7161	0.77889	-0.360508	0.00433268	0.077364	#N/A
RNF41	1149.77	1141.96	1085.78	1046.19	1606.76	842.094	837.452	1022.94	941.865	1158.53	1148.93	1045.41	1043.54	1021.77	1043.23	922.996	975.635	1129.36	1077.98	971.43	962.148	1055.99	1206.09	1009.08	0.836309	-0.257891	0.00434552	0.077411	#N/A
PWWP2B	60.8	68.8647	58.7595	59.4894	67.1612	132.462	127.971	77.8932	82.2598	96.3287	62.8203	65.8198	74.242	81.3609	103.389	97.0564	88.2061	67.7042	63.458	109.104	75.9988	81.9594	63.015	87.8796	1.38534	0.470243	0.00435298	0.077411	#N/A
COIL	563.331	605.113	597.475	615.848	730.182	512.358	576.791	608.283	537.036	556.471	552.852	587.944	508.684	557.984	548.594	591.802	546.25	506.642	531.673	568.495	558.449	569.631	622.39	553.144	0.888188	-0.171063	0.00435722	0.077411	#N/A
PTGES3	9787.14	9530.06	9042.82	9077.09	10867.3	10163.2	9770.45	12276	11443.7	10110.6	10983.8	11041.7	11193.2	10449.2	10328.1	11162.8	11360.3	11466.2	11623.6	10086.4	9758.54	10548.7	9660.89	10826.1	1.12046	0.164091	0.00436005	0.077411	#N/A
SPOCK1	851.475	878.098	911.748	894.93	649.936	1896.98	2559.67	871.53	770.532	1008.96	978.712	1008.88	1126.71	1411.52	1392.36	1891.71	2029.24	1108.93	1052.64	830.904	892.972	1191.35	837.237	1302.02	1.55481	0.636734	0.00439021	0.077734	#N/A
SMARCD1	1212.57	1367.22	1455.21	1444.64	1344.51	1306.49	1421.43	1015.45	1065.12	1303.74	1225.66	1147.72	1054.77	1150.23	1149.28	1032.11	1112.03	1011.37	1002.19	1279.68	1316.89	1210.39	1364.83	1162.13	0.851596	-0.231759	0.00439066	0.077734	#N/A
LOC101928567	0.938576	0	0	0	0	1.39465	1.32457	0	4.31317	4.11438	2.61462	0	2.76296	0.709346	1.07862	2.72424	1.27848	5.82607	2.03062	3.19239	1.89016	1.72347	0.187715	2.20339	8.35827	3.0632	0.00441389	#N/A	#N/A
CRYZ	689.974	615.684	627.651	657.115	498.549	582.567	610.477	737.094	714.116	710.486	787.327	787.155	809.707	727.733	682.581	828.893	815.341	685.872	775.106	705.719	658.069	700.344	617.795	726.14	1.17729	0.235467	0.00446915	0.0787865	#N/A
HLA-DPB1	21.6376	23.7078	22.3137	25.4993	18.008	43.4237	53.0475	28.185	27.9075	24.6119	32.8368	28.5153	26.2661	19.8799	36.7242	50.5542	65.6085	23.3443	30.3682	43.2612	45.2656	32.9032	22.2333	36.2375	1.62371	0.699292	0.00447611	0.0787865	#N/A
NHS	172.03	171.109	149.388	187.575	137.823	187.515	196.738	126.183	93.8279	68.8967	64.8447	61.1924	73.1272	109.625	102.476	89.02	96.1369	78.0881	118.589	123.028	132.966	120.961	163.585	107.641	0.656264	-0.607652	0.00449072	0.0787865	#N/A
STOML2	2321.3	2386.38	2334.16	2553.51	1874.06	2541.36	2556.68	2420.4	2508.3	2871.2	3045.48	2885.34	2727.84	2457.43	2456.82	2953.2	2970.31	2376.48	2535.94	2579.39	2435.32	2561.47	2293.88	2645.09	1.15367	0.206227	0.00449166	0.0787865	#N/A
METTL10	209.68	197.161	269.377	236.72	279.142	153.463	206.121	147.717	172.283	168.453	183.941	176.89	172.479	172.109	226.922	178.59	190.102	105.613	107.316	232.634	238.781	191.69	238.416	177.088	0.742738	-0.429075	0.00449329	0.0787865	#N/A
FAM193A	752.65	799.937	702.527	730.215	1246.96	777.244	753.999	654.216	775.712	737.618	719.435	690.66	695.418	735.796	703.185	642.847	604.995	683.559	685.678	663.86	646.915	733.496	846.457	698.196	0.823288	-0.280532	0.00449791	0.0787865	#N/A
SLC12A8	131.608	125	112.122	135.972	69.8457	168.966	155.958	144.855	143.176	123.12	126.468	131.132	156.973	137.081	132.497	140.195	135.602	166.653	146.102	153.478	139.602	136.972	114.91	143.866	1.25692	0.329896	0.00450132	0.0787865	#N/A
EDEM2	403.829	400.473	392.453	412.273	305.44	615.656	481.37	448.486	422.971	403.132	449.818	458.621	404.158	417.383	452.203	450.553	445.561	398.983	471.815	550.631	462.891	440.414	382.894	458.389	1.19806	0.260701	0.00450295	0.0787865	#N/A
LINC00886	51.7354	43.6249	36.8048	36.5727	17.2221	40.6122	57.0222	60.953	60.124	40.2063	45.8206	51.1288	49.7655	51.1171	50.7619	65.9228	63.0136	41.8213	46.5725	64.0769	52.8163	48.9378	37.192	52.6084	1.42672	0.512705	0.00450676	0.0787865	#N/A
TNPO2	2695.34	2819.59	2985.29	2959.41	3636.69	2345.53	2387.69	2469.39	2558.09	2952.04	2706.89	2904.28	2776.18	2969.42	2857.65	2448.37	2579.57	2565.68	2530.33	2589.01	2590.73	2729.87	3019.26	2639.43	0.874173	-0.19401	0.00457195	0.0798146	#N/A
ZNF609	1519.81	1465.88	1437.08	1408.11	3093.16	1234.8	1485.57	1592.43	1510.37	1436.76	1351.68	1371.81	1407.44	1447.86	1487.61	1221.37	1190.95	1430.17	1367.03	1153.41	1348.14	1474.35	1784.81	1377.34	0.771221	-0.374784	0.00458853	0.0799925	#N/A
NR4A3	46.5235	31.882	54.0853	39.331	142.56	55.4255	47.3859	41.3263	46.4249	22.6344	7.68604	14.5862	15.0385	45.9795	18.1599	46.4021	22.7676	29.8218	21.0171	34.0752	38.2288	39.1115	62.8763	31.685	0.501839	-0.994703	0.00462159	0.0804569	#N/A
TET1	82.8154	75.8533	73.7018	67.692	135.512	46.2547	49.0775	62.6361	60.0685	63.9629	77.6751	49.1694	67.7456	80.24	92.9094	54.1189	46.3538	76.8609	54.639	47.2929	61.2777	67.8979	87.1148	61.8927	0.708635	-0.496885	0.00464995	0.0808381	#N/A
ZNF597	126.083	105.255	129.474	122.006	173.069	123.304	67.6411	116.292	119.107	95.1467	107.09	124.883	99.5393	100.826	99.3808	116.409	108.106	102.143	97.1587	100.969	87.6891	110.551	131.177	104.105	0.790807	-0.338603	0.00466521	0.0809909	#N/A
TTC17	2018.87	1998.81	1914.44	1656.86	2393.43	1555.11	1516.87	1900.99	1811.18	1748.23	1739.34	1746.59	1779.78	1770.08	1648.04	1627.77	1530.92	1914.19	1865.11	1741.69	1883.3	1798.17	1996.48	1736.2	0.869464	-0.201802	0.00468715	0.0812591	#N/A
DNAJC6	528.677	551.226	504.021	534.121	1176.06	227.406	264.814	472.785	483.372	503.807	473.939	449.044	503.517	417.532	408.606	404.918	327.107	686.384	587.922	398.189	520.639	496.385	658.82	445.624	0.676292	-0.564282	0.00469844	0.0813052	#N/A
PTDSS1	3230.65	3236.48	3150.39	3058.47	3308.51	3168.56	3197.6	3492.83	3491.31	3484.58	3431.85	3534.43	3645.75	3486.33	3547.83	3769.66	3814.25	3266.7	3337.36	3411.75	3533.1	3409.45	3196.9	3475.87	1.08705	0.120419	0.0047028	0.0813052	#N/A
ZUFSP	249.173	248.516	260.707	276.765	463.195	193.116	222.739	226.939	212.746	254.496	245.017	280.191	239.123	246.318	248.351	251.297	287.76	203.212	222.851	208.117	242.478	251.576	299.671	236.547	0.787221	-0.345159	0.00472517	0.0814769	#N/A
MAP3K1	223.963	256.961	178.639	139.797	299.979	121.929	139.269	199.771	154.482	165.662	152.798	130.788	163.139	184.618	189.052	154.265	144.186	230.571	180.122	180.335	164.989	178.825	219.868	165.999	0.754025	-0.407315	0.00473019	0.0814769	#N/A
IFNGR1	1011.68	1003.57	915.689	885.521	1413.75	807.369	840.551	975.434	933.811	798.843	902.316	901.513	868.019	868.84	845.448	923.05	887.567	992.688	968.451	882.021	860.507	927.935	1046.04	891.027	0.850694	-0.233287	0.00473226	0.0814769	#N/A
KIAA0232	542.118	526.449	554.341	491.712	1008.43	443.048	579.235	589.525	540.886	444.665	465.464	435.802	490.992	388.56	430.128	313.153	350.313	507.067	406.944	509.15	566.832	504.039	624.61	466.36	0.745637	-0.423455	0.0047462	0.0816047	#N/A
NPIPA1	404.721	380.586	416.327	356.273	876.363	417.376	352.426	314.544	342.574	351.15	322.771	406.846	385.488	366.092	353.889	360.071	281.625	429.34	398.771	392.172	371.25	394.317	486.854	365.399	0.748977	-0.417007	0.00478291	0.082123	#N/A
ADNP	2315.24	2142.32	2155.84	2029.09	2946.92	1948.72	2006.61	2173.45	2022.24	2020.11	2050.02	2060.4	2061.56	2056.29	2011.77	1784.28	1722.12	2220.6	2014.57	1970.9	2154.64	2088.94	2317.88	2017.39	0.869913	-0.201057	0.0047986	0.0822795	#N/A
HTR7P1	118.542	116.64	122.74	137.492	62.6404	120.476	171.082	158.166	141.672	136.998	152.925	119.963	129.95	158.332	126.378	129.079	177.551	125.48	141.71	141.01	161.252	135.718	111.611	143.251	1.29306	0.370789	0.00482783	0.0826676	#N/A
GPATCH2	407.874	338.475	364.007	358.639	523.667	268.508	308.727	341.909	301.161	336.031	361.388	368.729	385.848	334.653	312.528	332.17	337.212	351.952	339.884	355.902	333.031	350.585	398.532	335.602	0.841106	-0.249641	0.00486426	0.0831775	#N/A
ADAMTS4	751.701	804.154	844.661	839.349	718.009	969.4	992.008	704.5	754.52	838.405	833.764	998.047	970.475	957.088	991.577	927.037	891.595	980.49	963.637	1001.48	976.003	890.852	791.575	921.877	1.16513	0.220485	0.00487358	0.0832232	#N/A
COL6A2	13503	14945.3	13155.3	13376.2	30369.9	29436.7	31563.1	21838.4	23864.3	26134.2	23298.5	25163.9	25365.2	23470.5	24424	21419	20007.3	23804.3	22498.5	17084.6	15372.6	21909.3	17069.9	23421.6	1.37201	0.456289	0.00488156	0.0832459	#N/A
FADS3	1325.41	1397.37	1315.9	1366.14	585.818	1802.85	1532.43	1291.34	1469.63	1473.34	1508.9	1665.27	1652.99	1625.38	1665.83	1703.36	1680.32	1405.66	1279.83	1540.95	1365.6	1459.73	1198.13	1541.48	1.28722	0.364259	0.00488914	0.0832618	#N/A
STAC2	51.7347	41.7284	71.3764	78.6836	32.878	32.2089	37.1305	40.0314	46.1679	45.9509	33.7188	34.4135	29.0298	48.277	43.2013	27.9956	21.861	51.5466	38.4736	32.8387	22.6358	41.042	55.2802	36.5926	0.671772	-0.573956	0.00489598	0.0832649	#N/A
RFWD3	2396.39	2299.54	2515.48	2320.02	3967.03	1833.98	1960.21	2356.36	2509	2458.39	2296.8	2191.82	2332.23	2141.44	2161.47	1874.51	2058.9	2388.12	2320.82	2110.56	2359.23	2326.3	2699.69	2209.61	0.818238	-0.289407	0.00490956	0.0833826	#N/A
CEP152	742.362	646.899	746.423	718.679	1303.24	469.078	624.412	749.656	718.144	702.802	666.943	638.003	635.259	724.484	749.752	629.038	567.114	721.188	639.866	553.227	643.504	694.765	831.52	652.029	0.78375	-0.351535	0.00491695	0.0833949	#N/A
KLHL21	2366.17	2704.51	1982.9	1958.23	1522.98	2221.87	2400.48	2585.01	2703.49	2611.12	2388.77	2592.97	2804.99	2485.04	2582.67	2485.8	2496.1	2558.27	2766.33	2300.28	2164.14	2413.43	2106.96	2509.21	1.19107	0.252254	0.00496171	0.0840402	#N/A
MALAT1	3496.05	2927.02	3091.94	3007.11	5144.58	3269.93	3471.2	3163.92	2699.99	2584.01	2515.16	2487.95	2411.17	3389.22	3130.79	2240.65	2312.4	2657.98	2466.92	2900.79	2979.1	2968.95	3533.34	2792.57	0.790139	-0.339822	0.00496846	0.0840408	#N/A
SGK223	238.975	287.327	241.043	266.142	167.572	170.921	224.136	203.579	206.052	198.514	189.185	197.646	229.489	181.055	204.154	150.727	118.379	205.248	185.226	170.665	198.964	201.667	240.212	189.621	0.790771	-0.338667	0.00502721	0.0849198	#N/A
FBXO38	744.361	672	738.329	805.731	1113.03	647.58	641.716	678.806	657.566	703.035	817.322	693.061	743.227	712.738	677.822	680.958	669.752	724.571	689.819	626.522	678.483	719.83	814.691	690.186	0.846244	-0.240855	0.00504103	0.0850039	#N/A
ANTXR1	2081.43	2017.92	2189.95	2056.28	1994.62	1547.99	1880.42	1852.45	1918.77	1703.54	1596.55	1656.55	1890.21	1994.98	1882.73	1886.25	1886.04	2046.52	1875.22	1756.86	2022.47	1892.27	2068.04	1837.35	0.888854	-0.169982	0.00506107	0.0850039	#N/A
ATXN2	1080.4	1183.29	997.485	965.163	1603.47	862.271	1038.78	982.976	967.478	956.636	956.317	978.447	1032.95	970.085	969.683	875.878	905.552	1114.36	1087.4	1013.65	1018.86	1026.72	1165.96	983.208	0.842069	-0.247989	0.00506243	0.0850039	#N/A
TBC1D2B	1345.64	1449.88	1357.83	1247.58	2714.46	1260.81	1223.24	1345.82	1324.59	1325.32	1296.5	1229.13	1234.24	1463.01	1385.58	1114.94	1046.14	1391.67	1319.3	1105.09	1289.08	1355.71	1623.08	1272.15	0.783327	-0.352314	0.0050682	0.0850039	#N/A
XDH	166.544	143.184	164.082	177.471	68.1327	194.77	196.293	155.348	144.855	186.189	177.034	173.067	172.812	200.942	208.486	275.22	253.546	162.458	207.47	196.333	239.492	183.987	143.883	196.52	1.37158	0.455838	0.00507221	0.0850039	#N/A
RPRD1B	1000.95	947.375	1124.53	1067.56	1521.23	896.442	986.669	962.964	961.791	1072.3	991.256	1008.84	989.81	971.263	1004.5	963.307	949.321	955.153	989.028	973.331	980.78	1015.16	1132.33	978.547	0.863447	-0.211821	0.00507293	0.0850039	#N/A
RAB6B	42.3413	34.1367	31.2526	24.4015	31.3249	79.8679	53.0519	37.2491	45.0671	36.9102	38.8627	37.3667	42.8573	34.792	44.2894	52.3384	38.6099	53.5038	59.7118	46.4779	62.2308	44.1259	32.6914	47.6992	1.44269	0.528765	0.00508221	0.0850179	#N/A
ZSCAN9	114.866	120.082	105.468	113.839	152.96	79.222	89.3569	90.0495	89.0818	85.7986	119.663	92.349	89.0889	103.6	89.7201	117.757	117.443	108.87	81.5731	102.793	104.705	103.252	121.443	97.5669	0.801897	-0.31851	0.00508735	0.0850179	#N/A
TRIM59	1166.52	1120.92	1113.37	1075.32	1515.75	882.436	908.425	1064.8	1036.93	1101.01	1131.26	1087.5	982.898	959.194	967.776	956.986	1004.64	1038.8	1125.69	1051.84	1190.14	1070.58	1198.38	1030.65	0.85973	-0.218044	0.00510361	0.0850859	#N/A
NKX3-1	289.546	306.736	283.599	326.967	295.742	372.597	356.064	402.436	343.834	271.692	309.698	386.64	362.296	382.14	362.498	391.051	349.465	311.942	359.749	346.389	318.87	339.522	300.518	351.71	1.17017	0.226722	0.00510502	0.0850859	#N/A
PPP2R5D	1651.3	1769.19	1711.06	1792.8	2264.08	1610.41	1635.66	1634.32	1690.39	1748.31	1738.36	1599.04	1748.38	1504.01	1478.23	1483.9	1592.64	1628.28	1714.44	1647.87	1597.99	1678.13	1837.69	1628.26	0.885291	-0.175777	0.00513327	0.0854429	#N/A
S100A16	3055.31	3113.15	3111.14	3470.28	1935.26	3366.34	3594.3	3200.93	3195.79	4076.13	4175.7	4155.8	4052.35	3442.98	3450.23	4560.46	4581.67	2759.44	3255.5	3687.14	3383.11	3505.86	2937.03	3683.62	1.2545	0.327108	0.00515254	0.0856499	#N/A
ZFX	771.764	695.164	716.307	633.936	998.301	493.764	647.104	763.382	754.628	597.234	566.286	598.024	597.532	616.995	642.998	604.187	560.11	743.459	617.193	572.688	689.219	660.966	763.095	629.05	0.823675	-0.279853	0.00516028	0.0856647	#N/A
RND3	5604.63	5284.84	4819.27	4673.48	6977.98	3676.2	3806.11	4049.09	3524.26	3980.36	4185.86	4993.43	5142.67	4190.14	4376.64	5485.42	5628.65	4460.75	4018.7	4844.07	4783.82	4690.78	5472.04	4446.64	0.81248	-0.299595	0.005201	0.0862264	#N/A
CREBL2	534.335	506.407	587.906	563.142	631.816	472.024	509.246	527.426	414.351	470.932	420.024	442.473	413.341	470.72	508.727	470.38	483.652	385.171	420.115	550.344	617.708	495.25	564.721	473.54	0.838692	-0.253787	0.00521613	0.0863628	#N/A
APCDD1L-AS1	43.2498	43.6338	28.9623	37.6331	12.5177	58.767	110.04	38.2906	34.3876	41.8723	46.7636	40.3074	49.7588	59.6259	70.1835	75.0401	100.185	27.2233	37.4826	60.0273	69.8228	51.7035	33.1994	57.4861	1.73213	0.792546	0.00523226	0.0864235	#N/A
ARHGEF26	164.597	169.767	154.403	139.84	228.646	137.424	118.014	155.071	145.652	109.697	126.715	133.467	122.797	110.745	133.681	113.485	113.265	136.549	162.626	156.242	183.505	143.628	171.451	134.933	0.784346	-0.350439	0.0052336	0.0864235	#N/A
FXYD5	2089.85	2242.37	1947.89	2162.54	1394.39	2711.49	2470.38	2058.56	2141.83	2390.93	2505.59	2736.73	2561.48	2106.14	2298.63	2527.94	2733.32	1906.84	2083.76	2672.82	2227.23	2284.32	1967.41	2383.35	1.21159	0.276902	0.0052701	0.0868658	#N/A
DIS3L	686.06	627.171	716.88	667.486	446.382	462.853	402.345	449.838	529.092	430.987	418.52	405.383	491.558	501.026	494.415	531.879	536.912	463.292	565.382	662.337	653.32	530.625	628.796	499.946	0.796306	-0.328604	0.00527427	0.0868658	#N/A
SH2B3	3401.87	3189.31	3484.22	3327.07	4895.86	4237.55	4426.67	4737.23	4675.01	4725.95	4568.9	4384.62	4544.94	4641.9	4460.01	3944.56	3855.14	4024.15	3712.49	3935.53	3999.2	4151.06	3659.67	4304.62	1.17581	0.233658	0.00528246	0.0868865	#N/A
LCTL	39.0208	44.4336	53.2873	38.2357	28.1018	35.0125	32.3419	24.532	27.2477	31.2867	32.9241	31.0508	21.8039	28.9608	25.9049	24.6844	28.4814	30.3604	37.5565	26.5785	30.9128	32.0342	40.6158	29.3525	0.728753	-0.456498	0.00531819	0.0873413	#N/A
FANCC	421.568	361.399	386.381	376.595	553.616	408.677	273.145	336.163	406.298	327.453	363.875	366.5	361.472	354.653	358.68	290.876	354.086	373.546	375.619	305.013	298.273	364.471	419.912	347.146	0.824274	-0.278804	0.00532407	0.0873413	#N/A
KHSRP	4258.21	4566.43	4524.52	4488.21	5961.05	4006.45	3906.64	4264.38	4514.85	4719.85	3921.84	4186.63	4212.07	4268.24	4470.23	3791.2	3767.75	3960.32	4047.86	4422.76	4302.72	4312.49	4759.68	4172.74	0.876549	-0.190093	0.00537553	0.087989	#N/A
TBC1D8B	151.6	143.462	131.686	171.41	127.962	178.075	221.419	221.472	216.069	172.278	166.715	147.208	142.321	166.891	196.507	191.273	177.188	226.757	166.761	135.236	190.299	173.457	145.224	182.279	1.25702	0.330008	0.00538093	0.087989	#N/A
TP53I11	544.793	510.629	462.723	533.062	404.394	585.659	561.361	580.031	741.423	736.581	752.683	800.504	856.674	640.908	664.738	487.074	470.318	794.158	663.254	446.638	478.621	605.534	491.12	641.289	1.30615	0.385322	0.00538464	0.087989	#N/A
AKAP10	548.457	503.557	652.646	619.714	901.164	532.274	603.41	547.379	504.5	518.503	456.288	524.088	548.821	536.043	500.093	583.204	479.82	570.956	551.702	562.379	571.487	562.69	645.108	536.934	0.831195	-0.26674	0.00539845	0.0880996	#N/A
SERINC1	3321.25	3289.01	3497.1	3288.87	6219.13	2764.17	2999.55	3403.24	3231.99	3069.83	3178.63	3064.73	3119.97	3252.97	3379.35	3148.44	3215.83	3267.77	3123.6	3224.41	3632.23	3366.29	3923.07	3192.29	0.813512	-0.297764	0.00540583	0.0881052	#N/A
TWF2	1043.24	1108.11	1146.19	1172.03	1116.65	1830.26	1773.54	1114.22	1223.82	1377.54	1361.51	1434.18	1364.07	1314.41	1283.53	1571.02	1652.65	1232.48	1226.38	1235.8	1015.62	1314.16	1117.24	1375.69	1.23062	0.29938	0.00541895	0.0881319	#N/A
SNHG1	2949.61	2784.59	3011.21	3105.33	3009.64	2568.67	2494.86	2514.03	2427.98	2765.47	2928.85	2756.56	2764.77	2472.58	2447.08	2761.46	2971.47	2308.01	2555.85	2921.92	2809.3	2729.96	2972.08	2654.3	0.893205	-0.162937	0.00542155	0.0881319	#N/A
STARD5	57.307	55.0362	64.4704	59.6379	57.8339	46.1046	30.4802	32.9431	25.8314	46.8471	40.8215	35.383	44.2197	31.9324	26.9807	46.2025	41.0136	48.5843	64.9017	40.7652	64.2094	45.786	58.8571	41.7013	0.710024	-0.49406	0.0054564	0.0884547	#N/A
NFAT5	1529.03	1304.83	1193.29	998.002	2921.56	921.297	1199.81	1394.5	1222.5	1259.3	1189.88	1183.13	1225.85	1181.37	1149.27	869.844	959.332	1437.38	1289.1	951.936	1121.03	1262.01	1589.34	1159.72	0.729303	-0.455409	0.0054583	0.0884547	#N/A
KLHL29	424.337	472.233	424.097	414.779	1067.34	441.342	340.851	388.917	400.271	386.347	364.5	330.396	394.006	446.608	503.374	427.774	365.467	394.943	452.416	487.986	455.433	446.829	560.557	411.29	0.732663	-0.448779	0.00546261	0.0884547	#N/A
FOSB	37.6161	59.7243	81.4074	59.8399	278.101	74.2089	63.6336	49.0898	42.9237	57.4114	61.3419	68.8054	60.8051	80.9103	60.4646	65.8858	48.8621	65.1639	70.2461	47.2471	32.9962	69.8421	103.338	59.3747	0.571742	-0.806564	0.00547802	0.0885896	#N/A
STYXL1	226.446	226.771	246.871	196.671	147.742	240.375	266.393	243.232	230.258	231.722	283.847	270.3	245.983	221.412	223.421	312.42	244.904	256.555	245.359	255.848	251.135	241.317	208.9	251.448	1.20863	0.273367	0.00552241	0.0891923	#N/A
ARL2-SNX15	0	0	0	0	0	0	0	0	0	17.2373	8.65398	11.798	15.2049	0	10.7987	0	0	22.3651	34.4352	0	11.3206	6.27684	0	8.23836	46.1608	5.5286	0.00553937	#N/A	#N/A
ABLIM3	900.884	986.644	876.764	901.284	928.098	1258.9	1538.48	1252.16	1166.01	915.819	941.394	928.005	913.206	1222.52	1172.6	1240.56	1404.92	996.578	1060.53	1042.24	1008.71	1078.87	918.735	1128.92	1.22786	0.296148	0.00554807	0.0894913	#N/A
AFTPH	1028.53	1052.34	1041.09	1044.14	1362.54	698.655	686.879	1012.76	821.8	980.674	939.141	1051.99	1020.91	930.683	896.391	939.328	927.709	1057.61	992.817	935.168	908.169	968.063	1105.73	925.043	0.836684	-0.257245	0.00556483	0.089646	#N/A
TEAD1	7297.14	6896.03	7117.73	6397.37	7390.43	3962.46	5238.02	6906.45	6611.88	5835.42	5693.67	5655.46	6040.41	6573.28	6473.39	5118.8	5249.51	6916.48	6019.42	5169.32	6133.45	6128.39	7019.74	5849.84	0.83341	-0.262902	0.00557213	0.0896482	#N/A
HHIPL1	114.03	118.889	106.645	135.64	110.817	178.037	159.574	121.655	153.581	114.151	135.975	139.53	145.429	129.645	133.11	145.764	126.052	143.494	150.302	181.083	142.793	137.438	117.204	143.761	1.22468	0.292407	0.00558033	0.0896649	#N/A
ZNF829	204.815	163.382	212.648	193.798	309.545	194.468	180.112	179.999	199.963	166.275	147.49	156.217	125.623	177.683	199.548	184.935	196.838	155.417	168.78	165.626	176.073	183.773	216.838	173.44	0.79671	-0.327874	0.00561292	0.0899636	#N/A
ENTPD5	96.839	126.16	120.295	112.89	75.1033	114.729	111.364	144.978	132.185	156.822	122.984	120.921	128.543	152.612	124.168	129.296	173.383	146.808	125.622	109.644	133.044	126.59	106.258	132.944	1.26033	0.333805	0.00561531	0.0899636	#N/A
NAPB	298.468	268.243	305.076	266.314	493.953	222.081	232.359	258.878	250.579	262.063	287.56	249.942	260.375	255.656	271.723	266.084	259.254	316.689	287.499	239.26	291.992	278.288	326.411	263.25	0.80468	-0.313513	0.00562048	0.0899636	#N/A
GLIPR2	167.968	187.339	132.746	147.255	81.7374	227.772	214.302	174.704	132.777	180.995	183.314	171.022	181.266	176.585	164.94	194.586	197.859	174.398	168.151	205.242	215.833	175.276	143.409	185.234	1.29395	0.371787	0.0056475	0.0902807	#N/A
FAM45B	8.46366	18.021	24.52	22.1498	64.1705	16.7971	3.97777	9.10811	13.9643	4.10403	19.9028	12.7812	22.1164	6.38901	18.3579	17.1689	6.42562	16.5309	7.08942	14.4114	21.6975	16.5784	27.465	13.1764	0.474958	-1.07413	0.00564911	#N/A	#N/A
FGD4	93.2761	71.0821	62.5157	35.9666	174.451	38.7099	30.0922	86.5067	71.6515	56.3869	59.3503	48.2964	43.6399	54.4033	44.5682	37.3719	46.6636	83.14	60.91	43.8106	55.5624	61.8265	87.4584	53.8165	0.614302	-0.702981	0.00567706	0.0905837	#N/A
SFRP1	2613.59	2352.7	2195.99	2230.98	3511.04	2154.6	1716.14	2981.39	2789.38	1716.97	1663.11	1242.89	1331.3	1460.49	1332.92	852.982	710.221	1631.25	2218.75	1581.58	1582.33	1898.6	2580.86	1685.39	0.652991	-0.614864	0.00568815	0.0905837	#N/A
RGPD2	125.142	118.531	56.9237	72.0944	335.958	28.0236	86.2092	83.5852	65.4552	62.3376	56.9997	113.083	87.0969	90.8849	83.1773	110.995	123.55	90.4697	92.0984	72.1203	70.7171	96.45	141.73	82.3002	0.578586	-0.789396	0.00568816	0.0905837	#N/A
GOLGA6L10	33.8694	39.8281	30.1278	38.809	29.7545	30.8199	21.2196	19.9973	30.0511	25.4306	25.9187	23.5992	24.8841	24.1403	32.4048	22.5658	14.1529	29.1816	24.2929	24.8373	10.3728	26.4885	34.4778	23.9918	0.696674	-0.521444	0.00569784	0.0906225	#N/A
IP6K2	1002.84	1002.42	1080.7	1084.16	1547.64	1058.92	956.126	990.999	1002.52	990.351	1058.81	979.052	931.999	991.002	913.013	967.897	1025.55	960.04	1021.26	1019.74	978.384	1026.83	1143.55	990.353	0.865036	-0.209168	0.00571183	0.0907297	#N/A
RAB27B	223.017	157.402	128.389	124.256	552.948	183.586	232.113	179.813	167.363	97.5958	93.2407	65.8852	76.039	149.824	98.3059	147.959	121.006	132.309	168.996	142.659	168.764	162.451	237.202	139.091	0.584797	-0.773992	0.00572842	0.0908779	#N/A
NBPF10	1663.8	1473.93	1482.98	1317.46	3231.51	1033.63	1481.16	1590.1	1606.53	1294.92	1124.69	1236.24	1285.86	1611.79	1570.17	1244.02	1481.26	1641.96	1277.84	1166.55	1308.99	1482.16	1833.94	1372.23	0.747883	-0.419115	0.00577339	0.0914754	#N/A
MIPEPP3	29.7311	25.3166	20.9067	31.7068	25.9389	16.5888	22.2742	9.97961	11.9489	17.0464	15.4197	18.461	8.19638	20.3445	14.9391	16.9882	25.3751	20.1772	23.0363	21.3513	22.3872	19.9102	26.72	17.7821	0.667454	-0.58326	0.00579815	#N/A	#N/A
DHCR7	1845.23	1937.89	1693.1	1711.07	646.185	2459.57	2094.35	2663.19	2831.36	2530.94	2527.81	2618.67	2464.15	1526.88	1468.45	1507.6	1473.81	2783.39	2652.43	2203.82	2252.11	2090.1	1566.7	2253.66	1.43882	0.524881	0.00580477	0.0917502	#N/A
NAAA	175.196	200.704	213.924	193.155	123.915	201.369	229.464	217.189	236.002	204.054	204.61	243.596	207.756	218.705	224.231	179.026	252.4	193.245	218.194	264.229	239.597	211.455	181.379	220.854	1.22377	0.291336	0.0058054	0.0917502	#N/A
RIC1	979.405	1012.35	912.743	858.045	1822.44	587.696	656.982	980.748	898.172	897.512	910.781	898.251	960.513	852.082	876.583	815.834	708.867	1115.23	836.377	754.408	863.9	914.234	1117	850.871	0.76161	-0.392876	0.00581546	0.0917933	#N/A
FAM129A	1092.5	1045.87	1033.81	1017.34	2027.73	1182.8	1138.01	895.44	832.528	807.012	738.16	684.419	710.619	1043.79	931.204	885.048	798.121	747.154	829.8	1166.12	1286.94	994.972	1243.45	917.323	0.737303	-0.439671	0.00585136	0.0921824	#N/A
DNAJB12	1782.69	1854.5	1820.78	1862.01	2138.94	1671.42	1559.09	1680.09	1680.9	1752.14	1694.42	1726.97	1810.47	1728.98	1600.6	1648.26	1725.86	1786.57	1702.47	1879.3	1882.77	1761.39	1891.78	1720.65	0.909219	-0.137301	0.00585676	0.0921824	#N/A
MARCH8	302.607	311.283	348.721	359.391	401.431	353.249	308.664	293.71	317.513	297.476	263.754	238.995	236.15	239.485	302.813	200.91	238.922	297.821	352.856	244.585	276.34	294.604	344.687	278.953	0.807601	-0.308286	0.0058622	0.0921824	#N/A
C2CD5	907.553	899.336	771.225	774.73	852.137	793.78	693.616	768.783	711.581	669.798	689.698	662.474	595.077	804.104	726.267	762.746	690.479	724.865	685.321	808.724	886.02	756.11	840.996	729.583	0.867755	-0.20464	0.00594063	0.0931987	#N/A
PALMD	332.913	334.807	274.199	239.236	97.8245	134.384	95.4679	248.619	264.233	136.249	154.88	119.948	145.14	135.59	147.946	109.331	98.9621	216.851	246.095	174.546	168.859	184.575	255.796	162.319	0.635657	-0.653681	0.00594677	0.0931987	#N/A
ZZZ3	1642.94	1625.75	1600.86	1418.85	2633.87	1214.41	1362.56	1724.04	1598.74	1375.22	1569.91	1447.84	1507.86	1474.68	1456.72	1459.01	1456.17	1558.98	1393.38	1405.58	1565.84	1547.3	1784.45	1473.18	0.825186	-0.277209	0.00595097	0.0931987	#N/A
ZFP30	151.474	122.328	165.153	124.195	176.182	145.699	104.773	146.331	113.761	95.1572	95.8926	117.997	142.393	120.703	119.899	139.901	115.802	95.3278	77.9379	102.557	118.814	123.442	147.867	115.809	0.779656	-0.35909	0.00596815	0.0931987	#N/A
FAM26E	222.942	220.965	208.584	186.21	119.779	214.282	278.487	267.413	237.255	237.943	262.779	216.317	268.184	246.36	208.453	273.595	321.534	226.62	203.49	209.866	206.541	230.362	191.696	242.445	1.26673	0.341107	0.00597067	0.0931987	#N/A
MTHFD2	3849.64	3860.05	3653.09	3504.92	8740.49	3586.4	3014.8	3581.94	3391.94	3664.32	3734.92	3649.16	3806.62	3473.79	3565.59	3981.47	3820.56	3772.33	3403.52	3586.35	3814.96	3878.9	4721.64	3615.54	0.765555	-0.385423	0.00597151	0.0931987	#N/A
SUV420H1	800.029	748.579	835.051	749.035	1128.31	697.818	668.235	836.137	808.372	757.713	793.157	682.902	772.28	720	751.467	654.632	715.736	693.477	700.928	681.576	745.892	759.111	852.2	730.02	0.855269	-0.22555	0.00600536	0.0936103	#N/A
ID2	108.046	131.893	84.4965	103.837	160.232	65.6739	76.8663	83.2418	89.3195	70.6742	59.0435	63.8875	81.5319	58.8994	65.836	112.313	128.195	89.4003	69.9649	103.925	121.8	91.8608	117.701	83.7857	0.708737	-0.496678	0.00605731	0.0942336	#N/A
RAF1	2937.59	2894.43	2913.04	2904.64	2877.61	2629.92	2722.46	2622.06	2619.76	2897.37	2904.14	2779.62	2713.59	2806.45	2822.12	2539.47	2593.75	2600.67	2603.04	2739.22	2769.12	2756.67	2905.46	2710.17	0.93326	-0.0996489	0.00606175	0.0942336	#N/A
S100A13	932.953	939.147	982.472	983.972	660.712	1240.98	1035.48	874.146	981.316	1126.96	1205.46	1203.24	1068.41	964.461	1067.93	1333.76	1410.83	957.465	1031.74	1052.56	975.947	1049.04	899.852	1095.67	1.21816	0.284705	0.00606793	0.0942336	#N/A
RAD54L	914.974	947.805	945.57	938.354	1285.92	818.828	882.848	847.96	774.674	930.767	850.921	902.309	877.959	884.189	869.52	740.949	754.867	882.221	932.645	929.49	1001.39	900.674	1006.52	867.596	0.861426	-0.215202	0.00607855	0.0942816	#N/A
RELL2	422.496	441.958	379.659	379.194	501.014	584.699	676.135	436.335	547.292	478.097	373.878	544.474	506.717	533.284	488.925	503.743	516.774	602.608	518.123	503.979	447.684	494.622	424.864	516.422	1.21212	0.27753	0.00610352	0.0945292	#N/A
EPGN	50.3524	64.8	64.6444	68.2213	9.66013	90.6335	142.445	106.178	98.0336	75.05	60.5395	81.626	76.8161	53.6773	45.6254	108.599	103.2	43.7962	71.292	171.889	204.443	85.3105	51.5357	95.8652	1.86742	0.901043	0.00610962	0.0945292	#N/A
ZKSCAN5	533.087	570.027	479.708	472.371	749.241	386.654	374.725	526.963	455.334	482.648	528.395	460.32	538.92	448.832	451.569	431.15	388.591	505.112	498.108	445.953	499.702	487.02	560.887	463.936	0.82624	-0.275366	0.006129	0.0946947	#N/A
SDK1	61.0822	65.3273	54.0456	53.1908	57.099	25.1939	25.1654	58.0073	49.268	46.6727	35.3312	42.2241	46.9387	53.1792	42.0722	33.323	33.4305	63.1484	36.3718	41.6222	35.7709	45.6412	58.149	41.7325	0.72314	-0.467653	0.00613545	0.0946947	#N/A
ZNF764	179.632	220.029	202.911	220.445	200.367	182.01	197.579	165.739	178.259	201.065	168.666	194.735	168.641	172.522	194.451	167.988	163.175	153.682	146.798	155.364	182.971	181.763	204.677	174.603	0.853094	-0.229223	0.00614438	0.0947158	#N/A
TOX4	1579.58	1607.27	1555.47	1595.59	2207.25	1350.45	1388.51	1531.47	1549.68	1503.6	1552.41	1496.53	1494.92	1429.91	1516.49	1519.03	1644.29	1486.27	1590.88	1488.6	1544.53	1553.94	1709.03	1505.47	0.880095	-0.184269	0.00617135	0.0950144	#N/A
PCBP2	9815.32	9798.77	9522.8	9902.97	10774.6	8467.38	7583.58	9289.13	9389.38	9351.33	9942.46	9050.96	9067.46	8946.72	9177.89	8388.38	8948.03	9417.86	9473.52	9205.91	9344.21	9278.98	9962.89	9065.26	0.909947	-0.136146	0.00618274	0.095073	#N/A
TLN2	710.549	732.918	622.07	658.133	493.509	428.942	437.728	538.201	483.725	521.515	430.598	434.663	474.225	624.178	613.65	551.953	534.417	572.096	599.984	568.356	615.581	554.619	643.436	526.863	0.820303	-0.285772	0.00619258	0.0951074	#N/A
HSP90AA1	60130.9	57247.9	46465.5	46255.1	35876	41868.2	43610.8	68319.7	62718	58754.5	63965.8	69568.9	69805.1	58043.9	57335.7	63951.8	64218.9	73924.2	71956.6	60642.3	58719.6	58732.3	49195.1	61712.7	1.25446	0.327068	0.00622769	0.0955295	#N/A
INO80	1032.12	1076.39	1047.62	1058.17	2446.83	1074.3	1039.28	1059.3	1109.06	1013.38	1027.81	1033.89	954.11	1050.69	1006.28	1073.89	1090.78	975.597	922.803	1010.6	1010.92	1100.66	1332.22	1028.29	0.771162	-0.374895	0.00623548	0.0955319	#N/A
NIT1	302.727	301.864	345.539	306.857	185.305	361.657	375.772	320	317.266	307.335	346.45	341.193	364.138	331.83	334.508	368.278	354.086	322.244	348.766	375.113	332.406	330.635	288.458	343.815	1.19684	0.259228	0.00626269	0.0958314	#N/A
LIPG	6.46864	3.94579	10.4444	4.61275	0.769084	46.7826	33.1009	5.35798	7.38004	9.38742	7.1914	9.20533	8.14745	8.36885	6.36584	8.86701	12.6367	7.64349	13.9201	10.2302	32.9339	12.0838	5.24814	14.22	2.73628	1.45222	0.00627443	#N/A	#N/A
P3H1	2450.34	2602.99	2439.49	2423.7	1811.29	2896.61	2871.89	2696.15	2762.66	2813.81	2778.16	3086.28	2963.74	2645.22	2745.52	2509	2582.38	3271.96	2627.55	2304.59	2272.16	2645.5	2345.56	2739.23	1.16802	0.224066	0.00627521	0.0959058	#N/A
UACA	2140.9	2079.9	2115.2	2092.05	4473.46	1133.73	1257.99	1999.51	1925.23	2098.57	2241.82	2017.21	1868.16	2032.92	1982.91	1579.51	1590.58	2408.38	2350.08	1661.45	1907.39	2045.57	2580.3	1878.46	0.727968	-0.458053	0.00628701	0.095969	#N/A
CDRT1	1.91801	8.7039	4.54708	5.64791	3.19227	7.13781	17.5771	7.46975	12.678	5.858	6.17444	13.0331	12.0149	12.3484	12.1131	10.5362	19.6613	4.95807	7.22807	6.53213	9.61852	8.99753	4.80184	10.3087	2.13511	1.09431	0.00635032	#N/A	#N/A
MPZ	35.7248	55.9675	35.6371	40.9432	26.5969	62.9537	57.0058	42.8675	60.1892	45.9829	55.4423	43.2554	37.3181	43.2982	69.0999	53.3543	46.2276	87.4974	60.7898	54.4165	61.3361	51.2335	38.9739	55.0647	1.41768	0.50353	0.00636524	0.0970196	#N/A
FAM69B	140.11	145.122	176.062	174.946	157.28	207.134	106.07	134.848	142.887	127.238	129.838	128.792	150.664	107.9	105.823	93.9956	95.0796	112.793	103.313	111.274	98.1175	130.918	158.704	122.235	0.767988	-0.380844	0.00637715	0.0970196	#N/A
WNK1	3513.76	3357.23	3274.52	3029.94	4715.71	2606.18	3544.95	3439.84	3226.87	3050.25	2913.38	2860.42	3005.75	3119.86	3222.25	2610.73	2672.45	3121.08	3124.2	2846.49	3240	3166.47	3578.23	3037.79	0.848682	-0.236705	0.00637909	0.0970196	#N/A
GID4	313.283	277.852	328.034	282.729	487.016	303.981	302.375	279.09	288.721	274.004	277.359	260.573	304.136	293.941	253.833	267.198	243.154	312.236	268.244	274.8	286.675	294.249	337.783	280.645	0.827607	-0.272982	0.00640321	0.0972423	#N/A
NUP50	2708.95	2605.49	2634.79	2617.98	2774.71	2168.97	2369.67	2679.72	2504.15	2485.66	2515.7	2538.53	2589.62	2347.32	2258.41	2197.08	2140.68	2317.41	2327.89	2513.33	2631.21	2472.73	2668.38	2411.59	0.903915	-0.145741	0.00640927	0.0972423	#N/A
MATN2	3084.5	3280.27	3386.84	3455.77	2269.17	1101.75	1105.1	2491.78	2673.99	2355.41	2321.55	2184.07	2144.08	2447.05	2294.3	1388.52	1328.77	2701.18	2645.72	2655.62	2739.7	2383.58	3095.31	2161.16	0.698428	-0.517817	0.00644139	0.0975221	#N/A
CKAP5	7846.79	7801.82	7540.77	7379.9	8244.58	5338.72	6006.84	7417.05	7362.12	6964.94	7240.49	6619.38	6897.98	6959.17	6940.86	6816.68	6925.37	7364.92	7406.52	6746.87	7383.52	7105.01	7762.77	6899.46	0.888875	-0.169948	0.0064433	0.0975221	#N/A
ZNF286B	125.14	109.049	83.7082	80.9644	169.933	95.2776	80.9034	105.397	104.087	80.3841	89.8223	71.783	92.6265	91.5945	92.8986	80.3162	78.5028	106.033	84.0034	67.3107	72.6038	93.4447	113.759	87.0965	0.758739	-0.398325	0.00645747	0.0976185	#N/A
HERC2P9	379.042	363.241	403.63	352.33	582.346	302.434	319.573	343.133	314.639	392.268	371.023	357.89	324.849	364.905	312.113	299.889	302.127	365.666	374.653	388.403	372.578	361.273	416.118	344.134	0.826598	-0.274742	0.00648655	0.0979399	#N/A
ZNF658	37.6305	31.2943	33.4702	44.346	39.9306	35.0189	34.4808	27.2764	26.8344	34.4569	22.4676	23.5988	19.354	25.5598	31.3235	26.1801	21.8692	27.235	20.2456	20.8293	35.8354	29.4875	37.3343	27.0354	0.722212	-0.469506	0.00654438	0.0985969	#N/A
TSPAN14	2081.93	2112.06	2200.55	2161.88	1104.18	2109.92	2257.46	2773.38	2909.15	2768.57	2474.49	2457.65	2525.95	2433.38	2429.07	1960.72	2035.39	2107.02	2462.74	2403.59	2407.53	2294.12	1932.12	2407.25	1.24662	0.318025	0.0065505	0.0985969	#N/A
TCF7L1	312.26	277.885	279.859	278.09	356.918	233.823	230.728	235.742	292.093	280.663	226.599	268.417	234.996	251.315	253.793	168.917	169.702	294.671	288.587	182.587	181.103	252.321	301.002	237.109	0.786984	-0.345594	0.00655609	0.0985969	#N/A
ATRX	1648.24	1429.16	1421.59	1298.33	3058.11	980.836	1063.19	1635.4	1429.1	1257.55	1413.66	1231.88	1310.41	1535.36	1442.89	1252.45	1326.51	1617.97	1481.89	1099.72	1344.67	1441.85	1771.09	1338.97	0.75577	-0.403981	0.00656613	0.0985969	#N/A
CPT1B	122.516	127.994	135.869	143.214	187.789	294.125	222.279	137.506	192.583	181.402	189.579	215.297	195.768	215.148	233.558	190.956	164.515	239.161	219.201	149.49	100.762	183.748	143.476	196.333	1.36353	0.447342	0.00656945	0.0985969	#N/A
PRPF38B	1718.52	1602.39	1661.42	1613.61	3049.18	1456.31	1389.67	1674.49	1619.97	1531.07	1602.32	1735.21	1661.11	1626.27	1637.51	1464.33	1472.93	1665.74	1664.42	1479.63	1508.93	1658.81	1929.02	1574.37	0.815657	-0.293965	0.00658233	0.0986719	#N/A
CEMIP	1231.64	1182.94	1491.75	1423.12	1066.61	1257.89	672.048	1185.8	1220.89	726.796	728.776	517.327	622.981	875.385	783.312	438.519	387.292	1333.43	1072.09	883.808	877.807	951.438	1279.21	849.009	0.663828	-0.591119	0.00659382	0.0987258	#N/A
GAS2L3	916.804	918.97	989.695	890.615	1046.43	544.836	582.629	856.143	854.978	796.979	827.598	722.284	724.385	767.964	735.133	618.325	626.113	967.359	970.312	839.664	878.921	813.149	952.503	769.601	0.808671	-0.306376	0.00661267	0.0988898	#N/A
CCDC93	2875.69	2731.78	2475.1	2380.81	4628.76	2099.32	2226.95	2693.61	2605.95	2401.36	2311.19	2369.9	2530.02	2607.35	2522.46	2633.51	2581.01	2722.05	2579.47	2195.18	2417.38	2599.47	3018.43	2468.54	0.81749	-0.290727	0.00665518	0.0994067	#N/A
GPATCH3	351.647	375.627	349.794	348.679	505.416	307.839	351.336	330.91	319.147	366.989	342.042	353.92	360.754	318.717	273.179	333.595	360.94	321.823	328.218	311.351	271.738	342.079	386.232	328.281	0.846905	-0.239728	0.00666448	0.0994271	#N/A
NR2C2	2182.08	2016.79	2102.78	1867.06	3225.14	1645.18	1868.78	2097.46	2122.57	1945.01	1901.94	1777.85	1906.74	2075.77	1841.46	1738.86	1843.15	2119.25	2039.82	1668.77	1961.77	1997.54	2278.77	1909.65	0.837637	-0.255603	0.00667761	0.0994923	#N/A
SNHG7	915.373	971.881	940.567	1053.16	1718.29	1004.95	944.333	750.68	832.814	1054.8	885.248	944.533	856.227	886.253	841.254	961.263	1029.14	732.478	877.137	997.337	821.64	953.303	1119.85	901.255	0.804211	-0.314354	0.00668475	0.0994923	#N/A
MOSPD1	371.114	339.648	342.483	352.609	400.7	244.083	312.939	308.337	272.779	291.842	325.878	310.156	331.174	318.179	305.197	355.957	380.948	293.225	307.082	338.648	310.998	324.475	361.311	312.964	0.865379	-0.208596	0.0066971	0.0995577	#N/A
KPTN	283.37	373.714	321.314	319.702	260.796	399.165	338.943	379.918	363.847	390.281	332.531	419.863	370.087	346.441	323.757	375.921	358.557	393.079	467.909	330.556	318.532	355.632	311.779	369.337	1.18611	0.246233	0.00671207	0.0996618	#N/A
LAPTM5	11.2835	12.3309	10.0276	11.0711	8.60684	61.5749	45.0785	31.8968	17.191	8.20938	8.65734	10.8144	6.91111	22.7154	17.2768	40.676	37.2562	14.5848	10.1294	21.6127	23.587	20.5472	10.664	23.6357	2.20154	1.13851	0.00672717	#N/A	#N/A
ZNF503-AS2	35.5535	48.1272	29.9386	34.1562	28.0288	55.7043	60.6825	47.1261	30.9943	57.8332	34.4404	47.9307	59.1359	55.0901	50.4963	44.5544	47.306	52.5778	63.4827	38.2342	39.4213	45.7531	35.1609	49.0631	1.38951	0.474572	0.00674434	0.0999304	#N/A
SMG1P3	535.359	399.218	386.149	332.708	1239.61	369.884	435.016	582.475	423.882	411.777	280.72	313.679	297.232	430.277	389.952	388.068	460.691	374.514	354.242	286.059	440.348	434.851	578.609	389.926	0.673023	-0.571271	0.00675529	0.0999304	#N/A
TP53BP1	1733.99	1799.88	1692.43	1686.25	3031.86	1388.44	1717.47	1782.16	1690.03	1607.98	1687.35	1674.58	1779.42	1725.19	1615.1	1662.13	1623.03	1704.55	1646.65	1367.29	1534.81	1721.46	1988.88	1637.89	0.822957	-0.281111	0.0067585	0.0999304	#N/A
MSC-AS1	8.89304	15.1258	26.5934	21.6035	7.65034	88.6309	77.5205	12.4129	9.81997	13.7846	10.8903	17.0987	27.8264	53.5182	30.7884	72.5798	65.1933	16.0219	19.2616	52.4114	42.6228	32.8689	15.9732	38.1489	2.39498	1.26002	0.00677159	0.0999304	#N/A
ISPD	55.4068	57.7311	41.2181	44.2803	33.7284	30.7665	29.1222	46.2454	35.6412	22.9221	42.5694	28.4616	34.4955	37.1199	35.5786	35.2926	25.69	33.3003	35.3539	24.7935	39.525	36.6306	46.4729	33.5549	0.725753	-0.462449	0.00677767	0.0999304	#N/A
USP30	328.312	333.813	306.775	294.866	260.709	245.112	298.385	283.731	237.236	257.621	254.962	237.952	275.099	230.034	293.786	254.607	232.816	274.286	249.035	266.756	307.442	272.54	304.895	262.429	0.861152	-0.21566	0.00677805	0.0999304	#N/A
TADA3	1232.43	1403.58	1443.54	1408.79	1020.79	1738.57	1434.34	1291.37	1446.19	1464.19	1470.76	1558.13	1479.5	1369.2	1469.61	1498.19	1544.84	1483.01	1535.29	1494.51	1430.52	1438.92	1301.83	1481.76	1.13915	0.187961	0.00679416	0.10005	#N/A
SSR3	17219.6	16626.4	16177.2	15035.7	11255.2	14094.7	15709.8	18166.3	16577.7	18609.8	19181.2	19433.1	19763	17701.6	18298.8	21326	21603.4	16665.8	15878.4	19142.2	19569.2	17525.5	15262.8	18232.6	1.19464	0.25658	0.00681929	0.100302	#N/A
SYT7	14.9385	10.4536	5.59382	14.4527	11.7735	53.3674	46.5242	8.90696	22.5816	14.7959	17.3079	12.8118	11.0846	20.6371	23.8182	18.99	21.9299	14.6247	15.2137	30.8691	25.5134	19.8185	11.4424	22.436	1.93107	0.949403	0.00682708	#N/A	#N/A
CYP26B1	270.474	342.53	150.723	172.902	246.319	283.838	251.467	173.319	188.007	122.208	116.28	125.003	116.705	128.449	139.462	91.667	81.7839	211.795	182.698	106.446	131.306	173.018	236.589	153.152	0.645352	-0.631842	0.00682901	0.100327	#N/A
SYP	43.2573	52.1668	20.0601	44.2957	33.649	99.3768	45.0806	45.5472	56.9349	73.8756	64.9079	57.0233	63.584	56.7905	39.9547	54.222	44.9756	85.5698	99.2559	40.8301	35.8491	55.1051	38.6858	60.2361	1.55152	0.633683	0.00686444	0.100665	#N/A
CYBA	545.588	622.127	599.028	618.099	579.023	1184.12	978.221	637.798	695.001	696.419	635.592	723.88	673.909	679.23	716.761	803.395	691.96	599.548	697.586	779.792	654.738	705.325	592.773	740.497	1.24805	0.319674	0.00686807	0.100665	#N/A
CUL4A	3848.2	3857.05	3692.86	3681.22	3428.87	2846.28	2969.38	3859.09	3710.31	3205.82	3159.88	3100.91	3183.74	3461.03	3314.87	3133.84	3241.09	3415.61	3509.06	3280.99	3515.75	3400.76	3701.64	3306.73	0.893671	-0.162185	0.0068947	0.100937	#N/A
SPSB2	49.4652	45.5536	52.1965	65.8175	47.3627	87.488	92.163	52.76	70.594	67.7861	68.2003	72.2607	61.7813	59.2587	65.4045	73.8283	56.1626	62.8568	66.7305	61.9341	57.2344	63.659	52.0791	67.2777	1.29144	0.368975	0.00690516	0.100937	#N/A
TMEM204	27.1344	33.6737	33.3015	41.6796	13.8859	40.3318	63.8234	34.2629	48.8982	36.4661	40.0498	31.2369	46.579	41.0067	50.2594	57.1993	53.1564	39.3146	33.7272	33.1293	46.0798	40.2474	29.935	43.47	1.46223	0.548174	0.00691084	0.100937	#N/A
BCAM	318.039	363.199	429.193	470.5	407.703	417.515	244.27	320.278	352.224	332.284	281.636	287.21	302.986	334.744	333.493	206.708	194.219	331.299	340.722	376.152	292.841	330.344	397.727	309.286	0.778465	-0.361295	0.0069632	0.101583	#N/A
ADARB1	2491.9	2495.11	2336.01	2461.08	1977.88	2061.79	1959.65	2532.77	2639.7	1483.07	1455.3	1291.65	1283.3	2086.56	1964.04	1397.99	1457.5	1768.45	1741.39	1891.37	1838.78	1934.06	2352.39	1803.33	0.766703	-0.383261	0.00697313	0.10161	#N/A
THUMPD3-AS1	201.173	161.267	180.379	162.634	164.26	165.056	196.199	214.408	188.118	185.591	219.228	206.442	160.326	198.031	208.37	216.169	242.649	211.927	227.983	251.247	221.768	199.201	173.943	207.095	1.19453	0.256439	0.00699124	0.101681	#N/A
NRROS	59.2467	50.2687	53.5009	58.6999	28.1731	120.383	108.727	56.4654	55.8551	63.2005	50.1863	70.7886	64.9672	68.8598	79.9119	63.251	65.5446	51.5383	62.7905	79.265	84.9018	66.5012	49.9779	71.6647	1.43501	0.521064	0.00699426	0.101681	#N/A
ARHGEF18	979.727	1035.71	912.887	1022.47	1437.23	1002.59	1119.21	843.681	928.866	946.993	811.581	890.607	917.281	961.063	996.203	903.831	882.251	889.803	930.568	872.001	825.638	957.628	1077.6	920.135	0.85229	-0.230583	0.00701655	0.101769	#N/A
SSBP2	82.8984	103.705	96.9185	98.4104	211.191	39.116	79.3516	93.7424	87.7618	75.8884	71.5089	85.9108	71.687	81.5981	90.4804	81.2171	69.6883	110.706	124.614	76.0457	86.9675	91.4003	118.625	82.8927	0.697401	-0.519939	0.00703028	0.101769	#N/A
FAR2	363.409	362.402	321.821	322.008	329.017	320.176	315.967	472.016	428.608	427.5	449.464	407.326	411.219	377.034	384.914	392.931	368.508	489.337	459.78	378.231	354.897	387.455	339.731	402.369	1.18597	0.24607	0.00703276	0.101769	#N/A
LRP8	905.142	823.397	1075.13	1007.07	799.655	1084.77	1274.23	1376.18	1281.24	1269.41	1222.59	1162.4	1110.19	902.502	1008.75	779.985	874.646	1117.16	1179.76	1229.22	1222.56	1081.24	922.078	1130.97	1.22743	0.295642	0.00703282	0.101769	#N/A
RUFY2	382.892	327.695	350.135	346.201	635.126	284.92	391.385	310.756	326.013	326.362	360.504	299.815	340.332	349.167	343.667	303.943	380.635	309.881	271.762	297.88	347.579	346.983	408.41	327.787	0.800179	-0.321605	0.00707625	0.102132	#N/A
CXCL6	93.049	48.3841	84.5813	97.3106	125.121	788.646	550.1	87.6617	75.2739	98.5671	102.316	104.198	92.5974	166.078	148.974	282.324	259.214	130.25	128.714	283.169	226.525	189.193	89.6892	220.288	2.45284	1.29445	0.00708268	0.102132	#N/A
EPC1	367.792	334.204	332.658	346.512	794.828	400.137	314.102	329.371	276.921	320.425	337.368	302.582	299.021	327.691	315.959	293.434	332.85	357.672	384.406	377.102	320.459	355.5	435.199	330.594	0.757352	-0.400965	0.00708277	0.102132	#N/A
PHF2	548.546	547.14	628.373	592.263	1171.53	619.306	663.143	549.695	548.335	611.902	525.111	511.331	605.529	577.969	509.863	454.822	441.419	519.467	566.768	491.21	510.112	580.659	697.57	544.124	0.778683	-0.360892	0.00709417	0.102132	#N/A
ADAM19	4457.41	4657.63	5327.24	4986.55	2507.76	4091.96	5944.66	4297.84	4111.33	7510.19	6972.95	7517.74	8119.52	6028.39	6194.26	6934.63	6909.76	5903.2	4611.6	4859.84	5265.73	5581.44	4387.32	5954.6	1.35739	0.440834	0.00710671	0.102132	#N/A
PPP1R11	1008.5	942.065	940.418	990.807	808.597	1076.7	1063.09	989.833	958.123	1072.73	1122	1084.25	1147.1	975.179	1014.75	1133.81	1161.34	990.483	1087.47	949.502	988.213	1024.05	938.078	1050.91	1.12045	0.164083	0.00710689	0.102132	#N/A
CSPP1	375.397	370.776	447.491	402.539	820.63	336.237	399.2	398.981	332.689	390.467	434.521	409.057	364.97	397.61	387.784	317.702	326.83	423.142	368.428	331.714	400.757	401.758	483.367	376.256	0.777283	-0.363488	0.00712242	0.102238	#N/A
CHAF1B	855.681	880.225	889.161	815.983	803.587	719.334	644.364	802.813	793.979	785.618	826.715	792.409	821.045	805.692	786.102	738.458	664.224	670.909	745.502	756.469	778.356	779.839	848.927	758.249	0.894679	-0.160558	0.0071356	0.10231	#N/A
FEZ1	55.3256	44.7255	43.4666	46.4595	56.3726	111.358	114.243	66.9899	80.4375	57.561	51.022	73.0002	49.733	66.6739	51.8267	61.6812	84.6003	62.1022	59.7164	53.5023	75.4067	65.0573	49.27	69.9909	1.40431	0.489862	0.00714706	0.102344	#N/A
SCLY	408.14	392.667	388.985	373.232	229.295	470.326	367.282	403.474	401.736	485.912	418.812	419.814	475.503	379.082	426.554	465.359	397.112	438.558	439.54	447.559	430.173	412.339	358.464	429.175	1.20028	0.263366	0.00715436	0.102344	#N/A
ANKRD40	1145.87	1117.1	1373.47	1372.59	1235.53	1108.04	1128.59	1032.77	1059.38	1093.57	1060.22	1022.62	1065.86	1045.12	1063.93	907.229	1003.47	876.396	896.856	1251.4	1382.46	1106.78	1248.91	1062.37	0.851021	-0.232733	0.00717561	0.102408	#N/A
HNRNPUL2	2464.18	2373.49	2410.7	2539.73	3299.93	1841.04	1842.19	2400.68	2395.16	2313.96	2513.44	2306.88	2336.39	2358.01	2411.02	2027.84	2115.62	2279.2	2465.5	2154.69	2259.24	2338.52	2617.61	2251.3	0.860017	-0.217562	0.00718451	0.102408	#N/A
RIMKLB	532.276	473.506	543.604	541.828	1036.23	429.49	505.125	539.17	543.505	498.142	486.586	382.165	398.514	522.811	509.012	468.029	462.226	574.093	501.342	489.522	534.886	522.479	625.488	490.289	0.782898	-0.353104	0.00718776	0.102408	#N/A
MCM3	4614.15	4627.55	4886.39	4859.5	6722.93	4796.57	4306.37	4808.6	4766.2	4489.67	4793.2	4353.31	4261	4605.84	4594.47	4272.9	4103.01	4353.94	4859.13	4299.07	4516.61	4661.45	5142.1	4511.24	0.877106	-0.189177	0.00719722	0.102408	#N/A
FAM179B	408.064	369.729	404.924	350.693	720.067	337.321	430.826	387.482	360.526	360.102	275.95	315.338	401.269	411.518	350.651	344.403	365.878	339.06	372.796	323.85	339.802	379.536	450.695	357.298	0.790514	-0.339137	0.00719976	0.102408	#N/A
TMEM25	188.164	190.217	226.92	218.361	205.668	188.188	185.587	155.874	168.497	161.931	177.859	131.256	139.575	166.711	155.839	138.382	122.055	152.245	139.436	219.272	225.645	174.175	205.866	164.272	0.799479	-0.322868	0.00722645	0.102671	#N/A
KIFC1	2269.37	2487.76	2475.9	2627.51	2836.3	2013.13	2059.24	2180.63	2357.47	2572.98	2462.08	2496.32	2384.47	2167.36	2228.97	2081.56	2198	2289.17	2406.12	2200.41	2143.19	2330.38	2539.37	2265.07	0.892031	-0.164834	0.00723957	0.102741	#N/A
TAF1D	997.695	919.489	913.676	914.422	2347.71	681.775	710.317	908.724	866.445	844.08	941.536	876.709	965.92	989.901	896.833	942.193	1043.25	888.114	889.367	970.356	1062.3	979.563	1218.6	904.864	0.742103	-0.430309	0.00724988	0.102771	#N/A
HMGXB3	1642.82	1759	1766.83	1779.03	2326.62	1740.24	1937.71	1469.15	1639.62	1700.36	1611.58	1577.26	1645.16	1716.87	1672.18	1615.32	1527.61	1543.81	1557.59	1541.75	1606.7	1684.63	1854.86	1631.43	0.878655	-0.186631	0.00727352	0.10291	#N/A
AMN1	121.106	107.949	102.934	84.9604	88.8119	119.306	101.177	138.009	123.036	97.2671	137.492	143.96	131.395	127.422	120.595	115.67	138.341	157.67	176.767	127.24	98.4688	121.885	101.152	128.363	1.2689	0.343583	0.00728986	0.10291	#N/A
CBR1	1862.08	1898.54	1775.74	1927.1	1037.93	2118.73	1962.1	2272.34	2279.91	1973.61	1854.31	2196.09	2108.8	1859.51	1976.33	2162.37	2359.88	1956.22	1928.47	2011	1785.24	1966.97	1700.28	2050.31	1.20638	0.270679	0.00729205	0.10291	#N/A
MTRNR2L9	2613.05	2468.18	2618.58	2709.64	2368.5	2433.9	1968.43	2046.74	2137.05	2131.12	1643.47	2076.78	2303.18	2114.41	2177.38	2459.38	2382.24	2355.29	1946	2508.22	2543.1	2285.94	2555.59	2201.67	0.861563	-0.214972	0.00730328	0.10291	#N/A
KCTD20	3184.13	3087.65	3482.84	3257.2	2209.94	2049.72	2082.88	2507.33	2635.06	2872.97	2826.71	2609.78	2765.24	2742.01	2610.58	2202.52	2075.84	3007.85	2290.32	2390.75	2721.67	2648.24	3044.35	2524.45	0.82967	-0.26939	0.00730856	0.10291	#N/A
MMP15	138.3	155.519	122.742	153.018	92.3953	123.279	115.381	111.804	121.278	107.465	101.948	125.863	116.126	100.111	100.455	76.724	93.9232	98.2445	99.1963	108.963	100.9	112.554	132.395	106.354	0.804253	-0.314278	0.00730904	0.10291	#N/A
CEP57L1	325.665	323.844	345.228	334.825	340.027	269.821	279.739	293.733	271.934	320.011	310.98	246.81	278.436	301.119	320.004	307.73	308.802	292.771	310.456	287.599	324.773	304.491	333.918	295.295	0.886187	-0.174317	0.00732929	0.103079	#N/A
RSRC2	1729.93	1698.62	1504.06	1416.95	3917.49	1436.85	1379.25	1454.07	1406.57	1480.73	1635.08	1733.2	1576.56	1557.54	1534.29	1690.76	1649.3	1530.62	1508.27	1626.21	1688.19	1674.03	2053.41	1555.47	0.75712	-0.401405	0.00737382	0.103589	#N/A
PIGX	402.689	363.366	406.482	367.95	433.659	304.054	315.022	361.388	352.444	374.942	322.405	373.5	338.903	357.654	386.898	333.32	308.785	377.348	360.478	336.259	371.695	359.488	394.829	348.443	0.883345	-0.178951	0.00738298	0.103602	#N/A
TRIM44	2538.69	2317.47	2473.66	2370.51	2998.71	2019.25	2252.1	2349.04	2193.11	2285.87	2371.18	2228.26	2355.79	2510.03	2465.13	2161.92	2110.87	2447.62	2306.39	2039.54	2164.8	2331.43	2539.81	2266.31	0.892075	-0.164764	0.00739351	0.103633	#N/A
ZNF207	3736.7	3572.54	3642.44	3485.83	5420.49	2770.92	2668.33	3377.09	3322.71	3578.91	3604.66	3531.46	3621.09	3377.6	3175.27	3530.3	3508.53	3393.17	3427.29	3458.78	3567.12	3512.91	3971.6	3369.58	0.848302	-0.237351	0.00740468	0.103674	#N/A
COA6	793.356	712.262	760.889	728.726	580.928	757.948	623.146	812.671	813.418	811.3	956.85	1022.85	916.945	808.258	800.484	1093.02	1018.13	779.728	861.36	873.605	813.065	825.664	715.232	860.173	1.20383	0.267628	0.0074183	0.103748	#N/A
QPCT	322.396	314.016	371.756	303.026	368.345	475.464	463.95	346.011	348.381	341.68	351.981	383.376	333.078	371.908	410.229	442.44	428.651	396.594	387.133	474.383	478.515	386.348	335.908	402.111	1.19552	0.257633	0.00743007	0.103797	#N/A
ZKSCAN8	667.167	633.759	689.154	595.71	1602.79	506.573	713.014	730.173	620.867	568.238	540.564	506.804	532.951	682.465	652.919	503.168	523.921	787.566	765.808	471.359	602.268	661.773	837.716	606.791	0.723714	-0.466509	0.0074384	0.103798	#N/A
ECH1	604.953	712.655	647.873	682.341	550.916	927.512	828.224	682.96	719.11	716.767	691.604	747.934	747.567	693.262	805.057	894.371	768.807	837.533	753.561	617.776	624.209	726.428	639.748	753.516	1.17737	0.235573	0.00751137	0.104699	#N/A
MARCH3	320.808	323.371	294.557	290.486	126.06	330.593	334.203	306.37	284.431	376.553	343.897	381.517	363.581	353.581	320.801	419.759	391.099	314.181	321.895	388.562	348.915	330.248	271.056	348.746	1.29012	0.36751	0.0075351	0.104913	#N/A
AADAC	15.0374	26.5645	15.5784	22.1126	65.6836	22.3706	35.7886	19.181	9.67914	15.6076	15.6108	9.82984	12.4382	14.1944	18.3513	8.14513	7.69827	17.4955	23.312	15.197	9.43904	19.015	28.9953	15.8962	0.538289	-0.893547	0.00753627	#N/A	#N/A
PPRC1	2169.28	2154.83	2305.01	2338.88	1985.12	1880.47	2109.65	1830.3	2121.12	2187.12	1910.85	1937.97	2102.07	2088.38	1954.22	1710.41	1659.78	1586.93	1583.77	1888.14	1943.5	1973.7	2190.62	1905.92	0.870309	-0.2004	0.00755497	0.105073	#N/A
SDR39U1	340.599	382.291	337.254	370.302	346.06	446.256	403.988	367.399	364.92	398.012	374.696	394.026	381.948	385.421	375.391	447.308	386.516	403.886	407.089	417.818	404.307	387.404	355.301	397.436	1.11842	0.161465	0.00758448	0.105366	#N/A
SPRED2	869.701	874.197	968.371	945.267	1037.09	1032.98	1292.89	1044.05	1091.84	1215.14	1128	1139.4	1194.6	1157.33	1115.11	974.809	924.412	1033.6	1053.7	893.004	996.958	1046.78	938.926	1080.49	1.15023	0.201923	0.00760211	0.105494	#N/A
ZNF354B	67.6993	60.7064	92.471	69.7433	191.692	109.151	112.695	45.5717	49.4265	74.7076	48.4852	66.8524	37.3198	61.047	62.6274	45.1982	50.1001	36.9475	41.5316	63.2347	59.4405	68.888	96.4624	60.271	0.620439	-0.68864	0.00762506	0.105695	#N/A
SMG1P1	213.578	248.445	253.338	198.514	709.465	110.684	332.893	183.56	253.258	132.885	171.026	128.815	174.192	242.829	257.087	322.19	202.033	249.027	153.843	158.654	164.07	231.447	324.668	202.315	0.622144	-0.68468	0.00764447	0.105847	#N/A
PPP1CA	3112.69	3336.83	3289.11	3439.32	2331.77	3811.53	3425.39	3395.88	3531.99	3572.12	3801.27	3957.3	3522.42	3340.39	3487.47	3778.25	3857.9	3431.86	3543.74	3264.12	3065.47	3442.71	3101.94	3549.19	1.14457	0.194804	0.00768046	0.106228	#N/A
RCBTB2	225.346	206.342	187.104	174.286	296.129	183.923	187.485	216.956	181.942	154.32	148.944	173.498	185.35	179.987	160.174	181.184	178.954	177.784	159.621	204.876	201.18	188.828	217.842	179.761	0.820464	-0.285488	0.0077489	0.107056	#N/A
DNER	4238.48	4126.37	4012.68	4115.92	4053.39	8288.86	7739.04	5293.27	4989.37	4097.84	4122.35	4148.3	4218.99	4866.74	4959.5	5126.82	5353.37	4419.39	4990.44	5899.74	5888.15	4997.57	4109.37	5275.14	1.28351	0.360099	0.00778107	0.107382	#N/A
FAM13B	1750.69	1619.35	1283.94	1179.06	2607.43	1020.46	1009.34	1713.36	1603.46	1275.22	1316.83	1198.35	1267.34	1309.55	1247.75	1465.4	1438.34	1356.06	1414.57	1130.97	1192.56	1400	1688.09	1309.97	0.775685	-0.366456	0.00781804	0.107774	#N/A
PCNX	1980.7	1773.21	1859.84	1587.87	2997.11	1215.68	1529.66	1781.32	1690.75	1675.26	1744.09	1745.77	1770.02	1882.3	1780.14	1467.5	1525.52	1926.27	1560.32	1496.96	1757.26	1749.88	2039.75	1659.3	0.813245	-0.298237	0.00787062	0.108379	#N/A
AP3M2	484.51	484.292	484.75	487.697	1482.81	546.942	447.874	502.856	487.088	491.275	497.298	483.024	519.777	496.216	455.312	462.514	514.578	464.984	472.384	519.019	538.348	539.216	684.811	493.718	0.719883	-0.474165	0.00787984	0.108387	#N/A
TACC3	3371.76	3657.12	4053.78	4236.43	3120.58	2963.95	2823.07	2862.92	3155.19	3722.6	3458.12	3512.01	3578.83	3070.41	3088.67	2761.56	2856.46	2985.55	3348.73	3485.83	3292	3305.03	3687.93	3185.37	0.864114	-0.210706	0.00791149	0.10869	#N/A
FAM219B	826.863	789.974	813.148	855.684	1273.73	924.356	828.83	710.364	732.161	795.055	794.383	816.105	735.433	744.05	737.687	781.955	785.834	669.162	686.398	815.438	791.268	805.137	911.88	771.78	0.844891	-0.243163	0.00794861	0.10869	#N/A
CRY1	1274.56	1224.35	1280.33	1278.9	2919.12	974.675	940.198	1330.11	1320.61	1175.02	1146.42	1118.93	1215.1	1245.26	1252.84	1102.65	1179.22	1442.34	1318.22	1282.32	1376.07	1304.63	1595.45	1213.75	0.760444	-0.395086	0.00796059	0.10869	#N/A
WDFY2	706.488	736.85	653.724	657.367	580.925	612.09	804.979	793.87	767.516	760.547	751.897	729.589	760.326	801.573	810.075	747.553	814.232	651.677	731.911	723.377	779.916	732.214	667.071	752.571	1.12923	0.175342	0.00796304	0.10869	#N/A
AGPAT2	567.61	616.498	581.116	615.174	551.545	957.261	853.458	624.936	715.21	701.153	629.529	749.465	672.812	654.475	677.481	736.057	742.372	539.111	605.119	698.649	628.812	672.278	586.389	699.119	1.19096	0.252121	0.00797221	0.10869	#N/A
IMPDH1	1604.22	1799.54	1700.42	1810.41	827.049	1896.13	1787.27	1771.59	1883.6	2064.26	1974.66	2094.48	2064.15	1802.74	2012.92	2130.48	2031.98	1638.59	1699.18	1955.42	1788.53	1825.6	1548.33	1912.25	1.23581	0.305452	0.00797387	0.10869	#N/A
HRAT92	2.82203	0	0	2.21675	1.56572	5.60206	7.95673	5.45757	1.07357	4.92299	0.864427	5.89954	2.76478	4.96978	5.40032	6.32079	10.2889	5.83568	4.04959	5.60706	0	3.98182	1.3209	4.81336	3.54973	1.82771	0.00797397	#N/A	#N/A
NMRK1	71.5419	51.21	54.2487	74.3655	51.3078	65.7429	124.56	84.7263	56.6464	73.9516	73.1268	82.1262	71.8365	48.8578	83.5787	109.845	112.125	88.4788	90.7947	81.0991	90.111	78.1086	60.5348	83.6004	1.37866	0.463267	0.00797633	0.10869	#N/A
DGKZ	1591.81	1743.54	1572.41	1561.95	1293.1	2043.96	1925.49	1672.61	1848.54	1943.76	1806.89	1837.4	1862.02	1733.47	1901.23	1576.34	1541.28	1470.9	1698.26	1894.98	1730.38	1726.21	1552.56	1780.47	1.14696	0.19781	0.00798733	0.10869	#N/A
LOC401052	21.622	16.1265	27.8383	18.8095	14.0799	32.1738	38.4449	19.1573	26.8724	40.2373	19.0613	28.5089	31.7891	27.682	35.6287	27.1322	17.9754	34.9979	26.3437	26.4062	32.0848	26.8082	19.6953	29.031	1.48816	0.573529	0.00799128	0.10869	#N/A
LINS	218.175	221.943	220.681	229.251	281.725	205.765	193.585	198.555	205.167	228.183	208.545	216.297	211.488	190.251	180.34	201.508	209.476	185.73	213.695	201.76	221.692	211.61	234.355	204.502	0.869232	-0.202186	0.00800323	0.10869	#N/A
PKM	44176	45954.9	47302.6	49441.2	41922.3	50993.3	50051.7	48323.7	50523.6	46906	48703.9	48319.3	47216.1	49087.2	50051.3	54536.4	56287.6	47987.4	50920.5	50081.4	46897.2	48842.1	45759.4	49805.4	1.08844	0.122266	0.00801065	0.10869	#N/A
SYT11	1628.69	1573.15	1310.3	1295.42	1064.23	1509.02	1649.9	1901.72	1807.06	1558.48	1609.92	1643.14	1668.66	1611.07	1571.71	1594.61	1581.62	1774.35	1874.4	1305.34	1341.76	1565.45	1374.36	1625.17	1.18262	0.241987	0.00801306	0.10869	#N/A
CASP4	914.215	889.238	950.021	906.325	697.637	901.275	902.179	910.062	848.227	950.682	1168.87	1130.74	1081.04	1017.16	1058.39	1565.87	1503.66	983.293	1023.76	1242.07	1184.88	1039.5	871.487	1092.01	1.25377	0.326275	0.00802148	0.10869	#N/A
DNPEP	954.485	975.993	1006.36	1047.6	1044.69	1114.14	1011.66	1002.94	1074.24	1077.76	1068.81	1164.06	1115.48	1154.27	1145.73	1183.84	1249.04	1148.39	1158.66	1043.17	1018.87	1083.82	1005.82	1108.19	1.10145	0.139403	0.00802343	0.10869	#N/A
ERBB2	891.167	938.868	1006.42	1089.49	1088.84	864.799	1037.69	866.959	844.966	945.537	955.199	870.514	949.433	901.499	964.687	824.672	792.045	820.353	772.803	876.719	917.677	915.254	1002.96	887.847	0.885036	-0.176193	0.00804043	0.108771	#N/A
SETD8	1390.05	1404.63	1525.07	1435.67	2401.98	1554	1400.24	1260.03	1328.52	1455.12	1458.48	1513.14	1468.01	1282.11	1276.49	1138.31	1123.47	1351.74	1261.77	1397.31	1326.27	1416.78	1631.48	1349.69	0.826618	-0.274707	0.00804678	0.108771	#N/A
SEPT7P2	212.505	203.933	213.921	199.278	583.699	156.736	182.965	259.733	184.804	178.965	199.986	197.609	236.36	214.376	183.565	174.456	181.142	276.138	214.743	158.493	189.64	219.193	282.667	199.357	0.70351	-0.507357	0.00806949	0.10896	#N/A
FKBP10	7693.55	8191.48	7657.43	8199.55	6451.04	10169	9865.55	8133.06	8925.14	9062.59	8996	9287.4	9047.33	8547.51	8543.6	7317.82	7370.25	9134.71	9055.68	8348.41	7862.01	8469.48	7638.61	8729.13	1.14279	0.192561	0.00810256	0.109209	#N/A
CYTIP	3.7611	2.8456	2.22826	0	2.34727	0	7.95496	11.8483	3.22342	3.28382	6.92628	4.91563	5.52887	6.38865	6.47873	3.61579	7.70786	7.77845	9.11662	5.60314	5.66096	5.10541	2.23645	6.00197	2.63708	1.39894	0.0081035	#N/A	#N/A
PPP4R3A	2073.11	1929.72	1786.78	1814.25	3448.14	1729.18	1735.22	1881.46	1947.82	1887.92	1941.73	1914.78	1998.01	1797.26	1888.7	1792.57	1714.18	1829.15	1762.46	1697.69	1705.71	1917.9	2210.4	1826.49	0.825742	-0.276236	0.00810535	0.109209	#N/A
LINC00602	4.70098	7.58856	10.0249	8.85439	1.56467	1.39916	5.30307	2.73529	3.22396	4.10523	0.866053	0	0	3.54914	1.07973	1.80828	1.28435	4.86123	1.01307	4.80203	0.943568	3.31941	6.5467	2.31089	0.368139	-1.44168	0.00814333	#N/A	#N/A
MIR31HG	126.933	123.311	135.911	152.759	103.275	169.315	261.183	180.487	151.511	145.316	132.482	148.45	165.864	163.263	164.124	150.973	157.996	104.034	169.172	205.704	223.615	158.842	128.438	168.343	1.3124	0.392209	0.00815761	0.10948	#N/A
REV3L	833.723	772.523	637.109	617.194	1544.48	591.336	732.362	804.445	756.95	674.161	620.878	582.9	605.42	759.899	755.633	663.691	541.885	742.016	713.03	571.111	639.015	721.894	881.007	672.171	0.762189	-0.39178	0.00816761	0.10948	#N/A
DDX20	796.754	669.536	842.131	794.705	939.434	623.23	600.733	716.758	714.995	732.705	708.828	776.773	740.961	656.012	630.757	806.35	751.092	633.171	581.116	729.72	749.777	723.597	808.512	697.061	0.862201	-0.213904	0.00817486	0.10948	#N/A
ZNF696	142.067	134.655	138.375	157.465	106.493	191.934	177.716	146.326	168.492	144.375	135.628	184.862	182.485	164.014	191.191	148.021	137.679	141.047	161.947	169.061	191.421	157.869	135.811	164.762	1.21538	0.281412	0.00817505	0.10948	#N/A
CMTM1	22.4248	28.4263	24.5319	16.9391	13.567	44.3798	51.656	48.6931	44.7996	29.821	21.0767	26.1538	28.9082	32.9796	38.6532	18.5898	21.7418	48.9261	30.0892	21.6046	31.3822	30.7307	21.1778	33.7159	1.5937	0.672382	0.00817873	0.10948	#N/A
GALK1	326.017	313.127	316.858	332.495	279.037	440.151	349.873	300.958	391.718	355.017	336.033	334.18	341.328	366.169	378.826	429.33	362.786	329.42	385.316	371.728	328.578	350.902	313.507	362.588	1.15724	0.210689	0.00818261	0.10948	#N/A
WBP4	436.315	415.446	488.07	468.367	717.541	338.692	334.119	420.035	392.134	451.489	367.874	407.022	442.317	418.822	399.536	397.674	454.84	393.802	460.858	477.116	484.927	436.524	505.148	415.079	0.821075	-0.284414	0.00818673	0.10948	#N/A
IQGAP3	1521.52	1665.09	1908.82	1854.69	2174.05	1454.53	1874.09	1461.57	1453.85	1763.41	1712.33	1496.65	1606.47	1601.87	1509.11	1385.04	1540.68	1519.55	1597.98	1644.45	1755.6	1642.92	1824.83	1586.07	0.869022	-0.202535	0.00820148	0.10956	#N/A
ZNF140	155.17	145.443	188.717	191.739	251.675	153.698	156.78	120.344	149.079	160.126	185.412	126.718	143.367	160.839	144.885	139.199	151.093	165.306	122.972	174.59	159.288	159.354	186.549	150.856	0.807947	-0.307667	0.00822816	0.1098	#N/A
SMC4	7570.67	6931.04	7192.7	7049.08	10123.5	5401.84	5834.94	7570.24	7213.25	6367.1	7018.43	6422.61	6543.54	7212.47	7321.63	6479.09	6498.93	6841.12	6522.98	6798.5	7068.54	6951.53	7773.4	6694.7	0.861195	-0.215588	0.00823718	0.109803	#N/A
ASAP1	4031.94	3913.86	3809.7	3468.65	4810.01	2673.4	3274.22	3711.81	3540.27	3465.73	3476.13	3385.16	3497.65	3857.06	3896.94	3129.44	3039.24	3901.59	3754.82	3161.37	3501.88	3585.76	4006.83	3454.17	0.862029	-0.214192	0.00825085	0.109868	#N/A
LRIG1	1828.07	1898.44	2047.77	1896.28	3005.34	2628.28	2598.12	2782.81	2901.88	2531.46	2494.78	2293.08	2412.4	2801.03	2792.27	2197.71	2201.62	3340.4	3173.12	2295.58	2331.93	2497.73	2135.18	2611.03	1.22243	0.28975	0.00826716	0.109968	#N/A
STK10	1239.23	1310.45	1304.91	1285.63	960.149	1364.84	1412.53	1457.04	1444.2	1321.33	1388.53	1376.68	1292.64	1379.63	1459.42	1300.23	1303.84	1232.56	1321.7	1390.4	1346.41	1328.21	1220.07	1362	1.11793	0.160834	0.00829955	0.110282	#N/A
TSTA3	737.527	819.825	877.184	968.752	548.691	1078.71	1008.53	802.267	917.964	1019.04	991.619	969.122	989.435	975.03	890.4	1027.14	999.893	809.456	876.093	961.69	782.737	907.196	790.396	943.696	1.19538	0.257469	0.00831466	0.110365	#N/A
ACOT11	23.4679	16.3813	22.6148	31.9015	11.2675	40.3127	45.8101	13.9703	20.2734	27.019	25.7508	31.136	28.1323	27.9321	37.2671	38.4597	44.4211	32.1052	28.1762	41.5022	41.4746	29.9703	21.1266	32.7339	1.56204	0.643431	0.00833482	0.110454	#N/A
ARHGAP23	2566.89	2684.44	2734.79	2576.76	2894.52	2236.41	2457.66	2195.63	2518.27	2934.67	2388.54	2543.91	2618.46	2429.07	2474.84	1908.43	2005.27	2167.43	2120.21	2057.93	2104.48	2410.41	2691.48	2322.58	0.86283	-0.212852	0.00833895	0.110454	#N/A
TSPAN12	15.0469	23.7116	13.3754	15.5058	13.304	22.3971	21.215	21.8571	25.7791	21.3403	19.0359	16.714	22.1165	32.6552	19.4381	36.143	30.8449	33.0624	20.2549	24.0199	24.5271	22.4926	16.1887	24.4625	1.51805	0.602223	0.00837721	#N/A	#N/A
SELM	419.863	484.461	547.814	567.183	606.861	883.14	722.648	543.253	651.019	629.874	571.345	762.111	694.571	642.297	706.952	838.561	660.923	574.216	504.546	553.349	519.565	623.074	525.236	653.648	1.24319	0.314051	0.00838487	0.110944	#N/A
AK5	316.399	343.284	285.573	246.028	156.986	228.883	285.066	431.475	322.347	429.752	400.762	368.725	365.542	292.351	274.391	345.054	358.188	329.968	387.07	426.051	394.653	332.788	269.654	352.517	1.31047	0.390084	0.00841773	0.111225	#N/A
FAN1	604.32	618.827	670.31	726.097	717.954	621.973	688.351	559.443	559.08	497.875	541.949	495.778	522.635	640.247	592.707	482.938	530.99	493.084	507.15	591.074	725.811	589.933	667.501	565.693	0.847352	-0.238967	0.00842384	0.111225	#N/A
RFC1	2708.64	2535.58	2582.43	2546.32	3820.49	2002.13	2171.04	2660	2454.37	2436.35	2639.8	2348.14	2390.42	2513.48	2465.98	2450.39	2621.21	2635.17	2550.63	2307.53	2457.2	2537.97	2838.69	2443.99	0.860718	-0.216387	0.00845367	0.111501	#N/A
TMEM245	2521.99	2434	2606.03	2315.65	3348.41	2060.25	2295.98	2616.78	2459.82	2333.97	2145.94	2037.55	2191.33	2478.87	2371.28	2033.31	2029.01	2374.82	2294.98	2329.19	2604.89	2375.43	2645.21	2291.12	0.865987	-0.207583	0.00849555	0.111936	#N/A
ARHGAP24	466.211	452.453	489.612	491.788	1406.37	412.236	495.995	473.125	449.651	417.864	523.797	452.18	495.791	466.693	427.636	447.113	519.294	520.86	468.333	506.515	571.117	521.649	661.287	478.013	0.721896	-0.470138	0.00856113	0.112681	#N/A
PSG1	181.249	159.321	142.811	139.795	24.5599	46.8779	28.9534	116.13	114.116	71.2947	61.6997	50.4343	47.1937	54.5195	48.1538	20.2627	28.2207	65.3753	66.6893	89.5293	113.237	79.544	129.547	63.9179	0.495051	-1.01435	0.00859446	0.112944	#N/A
TOB2	1176.98	1147.42	1154.94	1074.5	1780.6	1304.28	1221.46	1047.98	1165.52	1116.46	1009.05	1031.49	1009.19	1094.84	1046.68	917.042	855.636	973.701	907.932	1061.62	1080.65	1103.71	1266.89	1052.72	0.830023	-0.268776	0.00859917	0.112944	#N/A
LOC101927257	2.82033	0	2.22722	0	0.782246	11.1914	6.62853	4.56072	4.29937	8.21142	2.59902	3.93229	4.14644	5.67842	2.15935	2.71304	2.56809	0	4.05274	5.60155	1.88729	3.62188	1.16596	4.38936	3.75499	1.90881	0.00861924	#N/A	#N/A
RNF125	14.1141	18.0164	22.3247	17.7477	11.7472	50.4451	51.7263	28.1609	16.0946	22.9656	12.0896	16.7168	19.355	31.242	27.0061	33.3863	41.1865	21.4019	18.2166	34.4591	31.1147	25.6913	16.79	28.4729	1.69612	0.762241	0.00862452	0.11311	#N/A
TLK2	1026.86	1096.3	1210.01	1067.26	2038.5	942.526	994.145	1003.11	1049.25	1073.13	1153.99	1077.35	1081.21	1123.75	1150.7	1012.83	1019.54	1130.41	1072.54	959.877	1047.26	1110.98	1287.79	1055.73	0.819154	-0.287794	0.00864584	0.11311	#N/A
LRRC37BP1	448.777	457.071	453.054	403.633	692.982	411.88	411.133	484.442	452.898	388.833	367.159	378.573	363.586	421.039	328.372	357.426	362.845	457.184	452.445	425.45	429.051	426.087	491.103	405.77	0.824888	-0.27773	0.00865877	0.11311	#N/A
CDK2	2554.16	2391.81	2508.07	2479.51	4694.26	2402.71	2329.21	2311.88	2230.59	2540.31	2750.88	2500.48	2560.72	2452.96	2389.39	2387.54	2347.5	2436.72	2356.51	2103.73	2205.39	2520.68	2925.56	2394.16	0.817995	-0.289835	0.0086692	0.11311	#N/A
GTSE1	1796.53	1766.85	1702.81	1720.87	2176.1	1684.53	1792.83	1756.25	1779.22	1717.51	1550.43	1641.01	1548.24	1576.79	1760.41	1535.4	1463.25	1636.8	1694.95	1615.4	1585.51	1690.56	1832.63	1646.16	0.897367	-0.15623	0.0086736	0.11311	#N/A
RNF170	207.434	185.351	184.753	185.362	172.501	190.601	245.066	207.692	215.98	219.704	207.402	218.713	212.4	197.293	187.853	224.33	230.082	213.846	198.302	244.53	265.438	210.221	187.08	217.452	1.16366	0.218674	0.00867446	0.11311	#N/A
RACGAP1	4174.29	3977.06	4232.77	4169.99	4505.45	2912.41	3038.14	3792.06	3699.54	3854.23	4164.78	3662.1	3902.39	3632.62	3413.89	3623.53	3825.29	3739.93	4001.57	3926.05	4157.12	3828.82	4211.91	3709.1	0.880823	-0.183076	0.00867508	0.11311	#N/A
CACNA1C	225.225	196.496	208.646	220.071	313.084	201.944	224.425	188.699	224.48	178.23	144.418	161.368	167.321	227.402	231.289	170.428	170.085	204.006	186.908	151.412	154.704	197.65	232.704	186.695	0.799282	-0.323224	0.00869005	0.113188	#N/A
LCORL	183.745	186.298	188.523	184.647	356.571	179.013	183.5	233.222	153.987	191.136	174.377	148.378	175.442	176.523	146.971	173.357	144.753	166.139	177.403	162.848	176.441	183.966	219.957	172.718	0.782703	-0.353463	0.00871715	0.113423	#N/A
ORMDL3	939.297	1001.67	1096.19	1037.2	1110.98	968.303	937.34	909.75	896.181	1013.11	953.368	988.03	924.692	880.201	915.638	864.262	964.664	1017	1002.88	986.089	880.312	966.055	1037.07	943.864	0.909927	-0.136178	0.00875889	0.113585	#N/A
ZNF136	109.106	110.014	99.2403	151.799	171.421	124.619	102.105	101.929	91.274	82.8828	84.7496	112.087	110.587	105.781	110.159	134.582	106.715	82.6651	85.0541	92.8995	93.3786	107.764	128.316	101.342	0.784922	-0.349379	0.00876352	0.113585	#N/A
MMAB	332.901	434.507	376.845	380.613	217.625	564.859	464.323	442.307	516.318	445.733	442.285	474.345	484.367	341.844	356.598	333.989	351.577	508.413	464.139	418.411	457.505	419.5	348.498	441.688	1.26841	0.343027	0.00876444	0.113585	#N/A
TMEM63A	397.025	440.954	398.357	368.131	396.988	539.349	515.901	440.849	450.766	446.265	406.059	468.052	463.12	492.037	469.869	402.573	423.3	481.496	498.005	404.607	418.685	443.923	400.291	457.558	1.14018	0.189257	0.00876974	0.113585	#N/A
CCDC174	350.826	333.839	282.098	299.151	609.744	278.634	318.247	301.26	280.274	271.632	262.913	294.965	333.143	291.782	304.554	326.984	354.843	270.36	309.847	301.915	308.437	318.355	375.132	300.612	0.798005	-0.32553	0.00879053	0.113585	#N/A
RABEP2	382.706	425.885	382.184	408.546	379.494	489.819	483.936	387.281	441.577	440.011	418.118	511.232	447.843	425.207	451.361	437.47	429.113	429.771	461.887	437.071	411.349	432.469	395.763	443.94	1.11999	0.163481	0.00879272	0.113585	#N/A
CD99P1	72.9252	82.5551	44.105	51.7107	46.7578	85.7626	69.4865	97.1797	49.6379	79.9234	81.8255	101.9	96.603	75.0309	73.2694	74.5294	85.7755	61.571	88.8333	68.1567	86.1991	74.9399	59.6108	79.7302	1.3344	0.416196	0.00880547	0.113585	#N/A
DOCK10	1260.58	1218.74	1235.39	1152.43	1413.33	1147.95	1390.35	1493.35	1389.6	1365.47	1500	1303.24	1416.82	1579.54	1515.02	1527.72	1520.16	1440.77	1419.01	1227.28	1450.86	1379.41	1256.1	1417.95	1.12849	0.174396	0.00880987	0.113585	#N/A
MRPS18B	1108.91	1170.78	1132.52	1190.49	1016.42	1490.21	1436.78	1137.6	1154.16	1155.09	1238.84	1211.99	1236.88	1210.03	1276.97	1388.58	1432.84	1141.03	1243.78	1340.35	1238.5	1235.85	1123.83	1270.85	1.13043	0.176878	0.00881132	0.113585	#N/A
ZNF37A	657.475	569.433	642.253	636.621	1168.24	585.086	571.155	668.398	691.513	572.875	532.049	613.623	556.927	740.419	584.802	541.211	543.805	603.534	534.938	531.238	573.109	624.7	734.803	590.293	0.80249	-0.317444	0.00883376	0.113757	#N/A
NKAPL	5.63935	10.4358	14.468	13.2697	6.25607	5.59327	2.65109	2.73939	5.37667	4.10694	4.33539	2.94901	11.0564	2.83895	2.15905	5.42927	3.84974	3.88806	4.05396	7.99918	10.3824	6.1656	10.0138	4.96305	0.499067	-1.0027	0.00885377	#N/A	#N/A
BAZ1B	3604.8	3523.61	3352.19	3165.88	5782.09	2990.36	3082.38	3636.14	3504.24	3220.87	3379.72	3136.87	3436.91	3555.22	3400.64	3071.42	3073.66	3259.93	3270.83	3059.72	3179.31	3413.66	3885.71	3266.14	0.840264	-0.251085	0.0089164	0.114704	#N/A
DNAJB1	3119.61	3272.03	2544.77	2644.13	2513.93	3519.13	3638.44	3374.96	3133.85	3306.96	3294.72	3957.94	3842.66	2878.36	2665.22	3445.92	3078.45	3798.1	3574.23	2958.91	2736.09	3204.69	2818.89	3325.25	1.17939	0.238035	0.00892957	0.114755	#N/A
THNSL1	153.338	151.733	157.293	161.845	69.6792	140.065	127.311	212.796	192.15	167.371	180.632	187.805	170.036	172.526	165.255	189.6	165.931	179.94	231.824	179.44	196.159	169.178	138.777	178.678	1.29676	0.374907	0.00895256	0.114932	#N/A
P4HTM	218.425	274.226	264.782	238.511	298.983	302.192	254.289	182.398	214.676	206.164	217.571	210.524	168.691	240.194	227.85	184.292	181.397	207.756	226.329	201.008	209.431	225.223	258.985	214.673	0.826729	-0.274513	0.00897279	0.115074	#N/A
PPP2CA	4730.5	4750.79	4894.66	4742.96	6372.88	4248.69	4237.77	4457.32	4179.19	4368.85	4673.66	4512.82	4763.39	4431.93	4386.6	4869	5043.54	4419.76	4448.81	4862.66	4785.48	4675.3	5098.36	4543.09	0.890843	-0.166757	0.0089895	0.11517	#N/A
LPIN1	1718.78	1611.29	1369.59	1258.01	799.929	1903.63	1966.95	2096.14	2066.06	1814.78	1870.21	1809.38	1692.19	1429.92	1422.45	1289.17	1280.95	1898.22	1947.1	1570.37	1642.26	1640.83	1351.52	1731.24	1.28123	0.357532	0.00904547	0.115769	#N/A
NAT6	120.33	118.451	112.46	158.951	65.4835	167.001	216.192	128.117	168.953	158.154	151.329	103.827	136.268	158.659	153.96	150.17	128.063	145.586	131.348	164.902	136.13	141.635	115.135	149.916	1.3086	0.388026	0.00910731	0.116442	#N/A
PIK3CD	571.131	559.466	774.595	764.186	528.6	731.405	901.877	524.242	571.936	912.926	935.337	907.614	1029.95	860.564	919.268	957.46	939.477	714.999	747.927	747.639	660.031	774.316	639.595	816.416	1.27728	0.353075	0.00912342	0.116469	#N/A
ZNF189	254.087	279.964	278.852	275.932	389.184	279.245	245.946	279.878	212.394	242.428	235.111	246.583	286.664	270.78	278.226	256.026	267.626	228.235	209.787	234.089	224.529	260.741	295.604	249.847	0.841488	-0.248986	0.00912943	0.116469	#N/A
NEDD9	451.828	460.897	527.109	541.357	342.401	156.427	130.005	300.32	291.942	329.074	314.293	328.952	360.323	404.007	400.992	338.206	287.314	520.885	358.401	301.549	392.338	358.982	464.718	325.939	0.702614	-0.509197	0.00914297	0.116469	#N/A
ASB1	1985.49	1904	2039.67	2037.97	1532.73	2596.79	2524.05	2037.05	2006.25	2111.86	2086.76	2103.4	2241.07	2245.93	2261.02	2021.84	2023.59	1891.23	2055.29	2226.42	2253.34	2104.08	1899.97	2167.87	1.14125	0.19061	0.00914666	0.116469	#N/A
GDF5	40.4343	58.8075	47.9153	54.2549	22.6921	106.366	60.9899	82.0034	90.245	61.5668	71.8442	46.2078	53.9074	61.0486	65.8694	36.1524	30.8364	77.788	66.85	93.6617	74.5318	62.0939	44.8208	67.4918	1.51536	0.599662	0.00917148	0.116666	#N/A
LIMA1	5147.25	4964	5062.01	4925.59	4600.54	3147.26	3086.1	4231.27	3970.12	4275.83	4430.37	4383.53	4433.09	4631.75	4626.55	4617.14	4761.86	4382.53	4068.12	4256.85	4565.29	4407.95	4939.88	4241.73	0.858889	-0.219456	0.00919792	0.116786	#N/A
ZC3HAV1	3122.36	3178.67	2319.65	2181.37	2367.51	3606	3561.89	3323.09	3040.37	2970.13	2822.07	3069.92	3097.62	3783.82	3741.14	3902.37	3604.66	4513.05	3749.48	2192.23	2365.94	3167.3	2633.91	3333.99	1.26557	0.339784	0.0091996	0.116786	#N/A
DPAGT1	654.406	696.236	677.322	604.39	697.105	744.421	888.286	671.824	640.434	757.779	784.511	799.272	808.588	778.694	759.073	749.445	736.025	691.291	780.016	685.942	714.25	729.491	665.892	749.366	1.12351	0.168009	0.00928196	0.117713	#N/A
PTEN	1815.46	1760.83	1903.81	1774.18	2221.52	1732.37	1794.95	1800.2	1695.01	1659.06	1709.67	1612.49	1707.4	1821.09	1757.71	1710.94	1660.8	1880.87	1697.02	1715.23	1758.47	1770.91	1895.16	1732.08	0.913253	-0.130914	0.00932308	0.118114	#N/A
TNNT2	4.39081	7.53213	6.67215	9.8518	0	0	0	3.63695	0	0.899405	2.59628	2.14918	1.3836	2.13143	4.28183	0	2.54077	0	3.01944	1.74653	1.89171	2.60591	5.68938	1.64232	0.298278	-1.74527	0.00934469	#N/A	#N/A
ZNF131	724.691	671.643	704.967	680.581	1222.39	561.728	614.765	741.927	697.367	620.948	758.311	645.1	653.591	708.466	653.657	650.815	688.953	663.407	612.876	646.283	683.765	695.535	800.854	662.622	0.826445	-0.275009	0.00934657	0.118269	#N/A
CEBPG	1065.93	973.338	933.586	895.61	3119.57	1071.55	1017.21	973.278	962.577	946.012	1042.5	1003.32	1063.11	969.747	924.038	1055.44	1081.36	1006.71	987.567	975.324	975.467	1097.3	1397.61	1003.45	0.717396	-0.479159	0.00936134	0.118269	#N/A
EFHC1	317.479	318.444	377.931	312.636	306.767	389.079	374.027	350.447	336.123	357.881	372.843	363.357	402.329	382.05	380.062	394.738	363.155	402.439	379.325	332.766	316.909	358.609	326.651	368.596	1.12965	0.175874	0.00936359	0.118269	#N/A
MYOZ3	14.1566	12.3692	14.5479	8.89613	11.7816	19.6694	22.6183	23.7278	24.7736	13.9945	11.2747	23.6759	24.965	12.8216	24.9233	16.3072	23.2262	26.347	17.2676	20.8948	12.301	18.1209	12.3503	19.9242	1.58958	0.668649	0.00943625	#N/A	#N/A
FAM126B	633.346	530.026	523.721	471.616	892.175	461.14	477.51	562.834	567.44	483.006	513.531	510.377	528.138	560.259	533.687	472.646	495.72	548.726	479.613	434.449	444.03	529.714	610.177	504.569	0.825249	-0.277099	0.00944442	0.119117	#N/A
RAPGEF1	983.857	1056.59	1022.12	964.7	1252.57	966.517	1008.94	1007.88	1024.26	965.801	842.491	873.983	829.182	992.974	974.011	861.896	818.296	929.658	967.716	942.965	977.36	964.941	1055.97	936.495	0.886135	-0.174401	0.00944982	0.119117	#N/A
ASPHD1	220.827	225.814	202.436	213.295	139.159	359.223	291.587	225.768	217.309	271.134	271.608	242.785	228.024	237.032	225.592	265.273	212.897	219.641	191.602	255.085	265.275	237.208	200.306	248.74	1.24339	0.314275	0.00947627	0.11933	#N/A
MRPL52	1168.4	1138.48	1149.57	1208.85	629.412	1107.69	1040.88	1206.54	1285.38	1450.71	1318.56	1560.12	1406.37	1252.18	1329.58	1606.14	1641.62	1117.08	1190.79	1380.51	1199.36	1256.58	1058.94	1318.34	1.24598	0.31728	0.00949432	0.119438	#N/A
ACIN1	3894.43	4063.93	4001.17	4151.46	5434.53	3992.71	3574.49	3658.23	3827.74	4009.38	4073.8	4334.95	4146.92	3696.35	3655.68	3416.05	3747.53	3710.16	3766.52	3782.95	3730.76	3936.66	4309.1	3820.26	0.88606	-0.174523	0.00951514	0.119577	#N/A
TMEM255A	39.9319	39.2544	53.1061	40.1394	26.053	37.1654	22.0664	36.9133	25.2208	21.768	12.8472	22.9568	18.9435	23.6275	32.7725	35.3553	22.6587	35.2241	25.7891	26.6567	35.0799	30.1681	39.6969	27.1903	0.690943	-0.533361	0.00952453	0.119577	#N/A
CRBN	314.087	278.854	332.144	314.553	425.726	278.612	308.955	271.363	287.843	270.837	317.537	267.465	232.21	332.242	279.677	291.859	295.587	273.236	269.403	299.459	292.46	296.862	333.073	285.547	0.85655	-0.223391	0.00956743	0.119838	#N/A
ZNF182	179.711	180.577	198.37	189.619	281.034	156.16	172.412	194.13	207.191	150.812	182.091	174.077	203.528	153.481	170.272	160.648	144.688	156.394	160.65	157.278	187.533	179.079	205.862	170.709	0.825225	-0.27714	0.00957181	0.119838	#N/A
ZNF426	126.876	127.131	161.44	129.519	208.276	96.9847	135.188	139.245	87.7976	105.199	107.838	91.6454	115.835	118.406	132.994	157.465	143.185	121.427	112.383	99.2547	126.911	125.952	150.648	118.235	0.782151	-0.354481	0.00957401	0.119838	#N/A
ZFYVE9	647.852	677.041	658.55	657.138	986.211	618.583	662.835	689.855	607.072	563.014	555.698	561.897	609.137	670.661	661.144	557.309	604.368	562.885	642.915	628.053	715.727	644.664	725.358	619.447	0.852459	-0.230298	0.00961634	0.120223	#N/A
PBLD	65.25	82.8306	69.8179	76.8473	75.4151	64.689	44.721	53.5318	40.6359	70.3932	65.1871	48.3194	57.8212	51.991	54.2401	57.4668	63.1642	63.7214	60.5069	68.0037	73.633	62.2946	74.0322	58.6266	0.794794	-0.331348	0.00962396	0.120223	#N/A
FAM214A	264.147	240.151	267.355	209.068	460.229	177.664	239.909	234.465	218.169	240.642	264.859	206.675	215.551	211.691	194.508	187.928	208.54	285.991	273.867	189.136	244.311	239.755	288.19	224.619	0.777536	-0.363018	0.00966188	0.120576	#N/A
ZNF197	171.401	160.462	196.726	185.113	199.532	149.427	195.48	134.582	136.9	118.824	151.837	140.652	105.049	168.529	134.419	151.387	141.162	134.965	113.618	174.189	196.763	155.286	182.647	146.736	0.804506	-0.313824	0.00970348	0.120975	#N/A
COQ4	387.784	420.257	379.819	437.275	371.186	472.923	491.49	424.132	412.831	454.053	454.278	453.002	471.22	453.253	482.609	473.322	460.632	457.989	426.259	409.72	375.259	436.633	399.264	448.311	1.12216	0.166284	0.00973359	0.121181	#N/A
SOS2	530.667	513.004	507.828	493.549	1060.32	511.415	453.589	576.961	538.681	491.328	448.25	437.581	420.275	497.734	532.546	403.387	411.816	582.696	528.311	423.897	501.627	517.403	621.074	485.006	0.779789	-0.358845	0.00976158	0.121181	#N/A
KLF3	522.212	460.845	494.467	462.525	891.981	518.445	477.468	491.497	530.071	462.605	412.802	373.668	384.333	483.538	460.178	411.484	450.453	467.916	506.029	439.94	459.186	483.888	566.406	458.101	0.807098	-0.309185	0.00977221	0.121181	#N/A
ZFYVE27	713.605	709.26	706.024	735.634	880.431	803.278	592.172	625.247	614.866	734.562	624.682	719.727	648.184	633.829	622.166	667.776	627.288	613.928	647.85	698.297	705.988	682.133	748.991	661.24	0.881745	-0.181567	0.00977629	0.121181	#N/A
APOPT1	382.858	416.7	429.247	377.724	450.591	515.204	449.091	464.097	459.405	460.86	463.867	499.15	469.545	443.033	465.792	569.064	538.487	434.506	388.558	493.354	426.826	457.046	411.424	471.303	1.14372	0.193729	0.00978318	0.121181	#N/A
CCDC51	315.911	362.789	344.785	369.345	183.658	391.539	388.622	326.691	394.854	348.753	365.895	409.461	430.817	362.792	371.993	461.531	455.257	314.005	370.976	424.038	397.259	370.999	315.298	388.405	1.2345	0.30393	0.00978538	0.121181	#N/A
TNRC6A	2504.14	2457.68	2285.67	2104.92	2411.69	1663.66	2041.32	2315.17	2325.66	2136.29	2102.66	2107.38	2126.36	2237.46	2243.83	1787.88	1853.99	2118.97	2046.01	2020.66	2173.07	2145.93	2352.82	2081.27	0.884712	-0.17672	0.00978783	0.121181	#N/A
EWSR1	5837.96	5909.77	5737.68	5920.04	5565.36	5306.75	4647.2	5079.98	5273.67	5382.78	5457.22	5501.03	5463.9	5451.88	5357	5660.27	5656.66	5313.03	5527.8	5678	5544.82	5489.18	5794.16	5393.87	0.931186	-0.102859	0.0097995	0.121201	#N/A
HAS2-AS1	67.7025	40.7862	47.9127	53.1447	20.3441	36.3868	18.562	49.2067	54.7938	65.673	64.9243	77.668	95.3741	90.1524	60.4696	134.675	127.193	69.0358	70.9034	137.686	142.462	72.6217	45.978	80.9479	1.76911	0.823022	0.00981251	0.121201	#N/A
BDH2	313.201	278.833	314.423	317.976	333.436	252.025	237.358	256.676	292.093	238.81	270.708	263.501	208.732	274.033	246.233	275.506	331.69	290.781	291.625	296.304	281.086	279.287	311.574	269.198	0.864961	-0.209293	0.00981849	0.121201	#N/A
TNFSF10	26.6454	24.0181	24.2107	31.0241	86.5773	35.9431	21.4819	16.2233	11.6831	11.3598	15.4089	7.77163	16.3933	37.3627	29.8737	17.8724	16.4959	45.1528	19.0225	18.1879	14.2085	25.0913	38.4951	20.9026	0.538322	-0.893458	0.00988908	0.121952	#N/A
CRCP	748.661	650.097	831.853	820.071	774.589	740.053	780.145	644.442	573.01	640.279	614.148	630.024	635.027	645.933	634.962	614.054	709.462	542.108	535.21	763.058	769.404	680.79	765.054	654.457	0.855255	-0.225573	0.00991336	0.122131	#N/A
SLF2	1793.88	1779.36	1709.09	1502.73	1683.73	1476.43	1573.94	1680.28	1559.17	1477.14	1587.93	1419.16	1470.72	1557.15	1582.92	1416.74	1411.35	1595.23	1479.68	1549.99	1754.34	1574.33	1693.76	1537.01	0.90742	-0.140158	0.00994514	0.122338	#N/A
GOLGB1	2087.04	1850.14	1815.9	1767.07	4713.52	1627.42	2017.95	2228.12	2132.56	1689.37	1679.1	1626.79	1609.14	1958.41	1965.96	1654.43	1733.99	2203.89	1896.54	1588.07	1769.54	1981.66	2446.73	1836.33	0.750232	-0.414592	0.00995168	0.122338	#N/A
PLAT	10123.2	9853.64	10182.9	10597.6	3535.49	12761.7	15112	16333	16533.7	10590.7	9668.5	11757.1	11291	12798.7	13229.7	13351.8	11425.6	6722.98	8032.19	17280.8	15351	11739.7	8858.55	12640	1.42694	0.512929	0.00996253	0.122338	#N/A
C16orf70	612.278	535.859	606.508	574.978	698.159	529.228	510.512	566.208	543.405	614.688	584.711	592.873	536.341	452.931	466.541	401.992	446.082	485.274	513.397	478.071	559.356	538.542	605.557	517.601	0.854192	-0.227368	0.00998488	0.122338	#N/A
HCFC1	2903.15	2937.46	2851.78	2811.73	3470.67	2430.32	2613	2575.74	2712.91	3052.31	2390.96	2747.56	2915.8	2783.51	2914.71	2299.34	1987.89	2698.82	2644.03	2398.18	2479.47	2696.16	2994.96	2602.78	0.868913	-0.202717	0.00999614	0.122338	#N/A
TP53	818.85	813.154	1014.05	1041.16	1082.08	1093.86	861.808	725.11	759.128	765.899	758.739	669.617	689.024	927.628	949.175	703.984	641.813	806.199	660.523	764.766	824.921	827.214	953.858	787.637	0.82553	-0.276607	0.0100038	0.122338	#N/A
PCOLCE2	661.882	661.16	663.831	677.319	503.028	509.274	657.573	799.699	775.933	720.899	764.788	761.898	736.698	802.098	738.528	732.396	755.154	689.311	776.033	918.755	968.121	727.351	633.444	756.697	1.19699	0.259411	0.0100098	0.122338	#N/A
FNBP4	1420.57	1393.06	1370.09	1496.73	2673.05	1346.16	1476.05	1378.28	1370.67	1415.99	1439.59	1374.64	1437.73	1437.04	1333.96	1179.87	1283.9	1374.41	1437.41	1313.07	1424.91	1446.53	1670.7	1376.48	0.823222	-0.280646	0.0100161	0.122338	#N/A
HECTD1	3592.08	3352.73	3174.67	3093.77	4041.79	2309.89	2632.93	3460.59	3290.97	2861.97	3139.92	2973.76	3120.43	3142.13	3169.7	2809.75	2872.57	3330.29	3092.2	2812.68	3067.69	3111.55	3451.01	3005.47	0.870835	-0.199529	0.010022	0.122338	#N/A
GTF2I	4122.41	3904.27	3859.88	3460.27	4889.54	2883.83	3237.27	4070.12	3975.82	3676.03	3458.79	3280.2	3530.8	3842.3	3649.22	3162.18	3088.37	3761.01	3780.72	3340.98	3412.39	3637.45	4047.27	3509.38	0.867046	-0.20582	0.0100278	0.122338	#N/A
TMEM44	283.113	303.185	302.389	320.096	361.171	433.76	432.255	385.377	379.854	374.861	373.741	313.586	308.785	378.169	346.718	343.278	351.405	381.21	345.135	334.607	329.063	351.512	313.991	363.238	1.15393	0.206555	0.0100484	0.122364	#N/A
ROMO1	751.701	666.87	767.998	822.342	458.947	1020.65	834.671	744.581	799.455	764.474	842.001	864.238	816.552	780.166	836.587	1052.37	1074.76	729.458	776.611	832.673	750.165	808.918	693.571	844.963	1.21916	0.285886	0.0100495	0.122364	#N/A
LOC100505716	0	0	0	1.10688	0	4.19771	2.65157	0	4.29838	0.821016	1.73193	0	0	1.41967	4.319	0	5.13779	1.94453	1.01303	1.60075	3.77418	1.61983	0.221377	2.05685	7.50098	2.90708	0.0101029	#N/A	#N/A
ADRA2A	43.274	41.7262	42.3929	49.886	31.3172	23.8118	26.5234	20.0049	22.542	22.1516	22.4696	13.7659	20.7362	25.5596	36.7236	18.9592	27.0132	31.1251	29.357	45.6624	52.8112	30.8482	41.7193	27.451	0.663096	-0.59271	0.0101214	0.123119	#N/A
TNFRSF25	200.977	181.921	171.488	191.511	116.129	308.427	320.293	223.569	267.958	251.589	209.857	269.583	253.144	208.515	221.794	183.263	156.287	158.284	169.262	249.048	193.722	214.601	172.405	227.787	1.3223	0.403053	0.0101658	0.12346	#N/A
MED13	2117.48	1882.09	1881.73	1745.66	4016.89	1323.22	1831.81	2199.32	2070.14	1717.93	1757.92	1702.26	1802.87	1914.41	2049.43	1835.44	1667.54	2072.36	1859.7	1426.05	1614.87	1928.05	2328.77	1802.83	0.773877	-0.369824	0.0101691	0.12346	#N/A
VAMP4	231.545	198.92	264.569	212.327	335.09	152.329	224.228	201.541	175.987	184.967	206.053	209.155	170.01	189.283	215.599	187.831	200.445	209.96	224.09	257.823	231.664	213.496	248.49	202.56	0.815987	-0.293382	0.0101922	0.123614	#N/A
GGT1	419.372	453.401	404.391	373.219	342.649	575.53	569.602	428.379	526.654	418.771	435.567	465.398	418.841	445.429	441.017	407.239	418.76	446.655	455.353	579.765	529.35	455.016	398.606	472.644	1.18536	0.245325	0.0102047	0.123614	#N/A
TMCC2	84.7476	92.9748	84.5197	98.3261	74.6352	93.2893	112.553	57.6998	69.0767	70.7485	66.6735	50.6784	64.9344	58.3678	59.2026	46.8554	55.3284	59.7187	76.6542	50.1391	65.2174	71.0638	87.0407	66.071	0.755292	-0.404894	0.0102114	0.123614	#N/A
CLK4	305.632	257.985	266.377	248.077	388.153	237.959	262.533	282.351	253.506	247.063	239.699	264.473	270.926	239.943	230.014	290.064	206.905	238.24	230.913	240.99	254.71	259.834	293.245	249.393	0.847283	-0.239084	0.0102605	0.124088	#N/A
STX3	752.065	733.634	647.908	678.6	1594.32	761.757	644.113	696.777	573.434	690.637	674.693	674.069	700.405	594.321	620.683	787.737	794.235	646.345	725.647	653.664	710.657	731.224	881.306	684.323	0.775304	-0.367166	0.0102935	0.124366	#N/A
C22orf23	154.445	145.446	173.933	166.466	206.555	93.0462	133.775	150.869	110.538	149.079	174.796	152.596	119.806	133.127	152.353	106.689	112.766	140.111	149.132	157.377	144.645	144.169	169.369	136.294	0.807358	-0.30872	0.0103053	0.124389	#N/A
DYNC1LI2	3853.9	3835.06	3726.01	3533.53	4545.09	2900.97	3162.56	3880.68	3621.37	3553.42	3575.69	3694.13	3628.25	3455.75	3524.85	3138.58	3152.79	3717.55	3547.29	3341.66	3657.45	3573.65	3898.72	3472.06	0.890487	-0.167334	0.0103321	0.124593	#N/A
PATL1	2077.24	2163.09	1905.65	1936.9	5430.68	2050.76	1946.85	2197.41	2181.03	1993.54	1953.71	1923.31	1878.72	2197.45	2150.54	2109.68	1945.16	2216.76	2101.45	1875.48	1892.65	2196.57	2702.71	2038.41	0.75392	-0.407516	0.0103782	0.125028	#N/A
KCNH4	4.70374	2.84496	1.11563	4.43441	3.91469	1.40071	2.65235	1.81856	1.07341	1.64084	0	0.983279	0	2.12997	2.16022	0	0	0.972666	0	0.801106	0.94305	1.5995	3.40268	1.03601	0.304859	-1.71378	0.0103926	#N/A	#N/A
N4BP2L2	856.878	790.174	916.982	848.511	1226.16	704.18	671.286	850.218	744.757	865.276	869.982	811.798	715.623	901.763	743.349	804.626	817.73	878.698	759.092	751.369	821.58	826.192	927.741	794.458	0.856388	-0.223663	0.0104037	0.125096	#N/A
CIT	1865.87	1864.81	2064.35	1993.73	1774.15	1510.71	1884.56	1774.65	1678.55	1829.46	1689.75	1605.32	1661.6	1757.92	1774.73	1543.56	1453.41	1634.26	1807.95	1757.54	1971.98	1757.09	1912.58	1708.5	0.894106	-0.161482	0.0104038	0.125096	#N/A
PREP	683.779	636.383	685.723	711.306	667.662	777.086	726.663	850.1	833.313	668.005	710.05	695.133	685.638	766.726	819.701	793.985	824.098	707.991	680.452	773.602	827.219	739.267	676.97	758.735	1.12127	0.165139	0.010414	0.125098	#N/A
WNT5A	1454.93	1372.74	1355.41	1234.36	1687.25	1506.29	1758.22	1785.42	1654.52	1711.36	1766.12	1646.22	1787.97	1788.98	1892.94	1818.68	1891.47	1695.06	1458.2	1249.9	1321.73	1611.32	1420.94	1670.82	1.17501	0.232668	0.0104662	0.125486	#N/A
DARS2	1100.56	1026.13	1103.04	1144.84	713.938	1116.14	1115.25	1250.89	1249.72	1161.88	1314.09	1167.11	1125.25	1219	1253.93	1159.51	1112.39	1079.57	1230.12	1039.65	1161.01	1135.43	1017.7	1172.22	1.15373	0.206301	0.0104663	0.125486	#N/A
GPRC5A	4282.2	4284.02	3227.68	2948.04	1658.53	1978.32	2026.14	3583.81	3778.03	1868.68	1724.71	1746.18	1738.96	2399.54	2358.63	1758.81	1713.64	2262.02	2229.77	2908.48	2952.41	2544.22	3280.09	2314.26	0.705651	-0.502973	0.0105086	0.125872	#N/A
PRKY	358.525	289.201	294.745	296.226	350.884	406.42	401.889	331.458	416.254	435.485	397.985	410.063	371.901	396.217	431.036	283.279	343.717	364.825	346.082	324.596	346.009	361.752	317.916	375.451	1.17829	0.236695	0.0105235	0.12593	#N/A
DIDO1	2052.06	2130.75	2073.41	2043.62	2981.93	1829.14	1945.58	2129.37	2206.86	2077.98	1829.25	2012.02	1909.14	2119.46	2108.58	1902.49	1849.25	1936.62	1872.39	1898.23	2017.04	2044.06	2256.35	1977.71	0.875951	-0.191077	0.0105665	0.126185	#N/A
HDHD3	158.795	156.887	165.24	148.701	102.319	194.128	203.111	153.5	166.537	200.098	162.724	177.781	172.932	193.457	168.141	187.451	189.532	146.506	160.375	167.912	158.654	168.323	146.389	175.177	1.20016	0.263223	0.010572	0.126185	#N/A
SCAF4	1144.21	1181.9	1270.95	1073.93	1854.15	1110.94	1060.71	1211.86	1137.97	1150.05	1166.93	1103.52	1186.62	1151.65	1161.55	1037.86	1008.06	1072.46	1115.23	1142.47	1092.99	1163.62	1305.03	1119.43	0.856962	-0.222697	0.010575	0.126185	#N/A
ITGB4	46.9182	67.7041	65.1042	69.895	138.661	43.6825	52.0173	62.1238	68.3686	50.5772	32.1325	40.2523	26.5113	58.9087	49.1886	27.2586	18.1857	78.5537	82.4378	44.3229	40.7722	55.4084	77.6565	48.4559	0.6237	-0.681076	0.0106095	0.126371	#N/A
C5orf45	37.269	30.1245	33.3336	52.1587	27.0129	85.8909	73.6095	55.836	69.4298	38.1831	37.9406	48.7459	38.8071	42.7277	39.6062	45.858	59.7732	44.2896	32.7151	58.909	59.6821	48.1858	35.9797	52.0003	1.44533	0.531394	0.0106108	0.126371	#N/A
HAUS3	474.598	472.3	439.757	424.457	492.021	382.455	389.009	454.635	440.312	413.915	422.935	443.11	455.75	410.456	405.71	376.315	373.977	385.181	385.776	429.952	445.299	424.663	460.627	413.424	0.896412	-0.157765	0.010631	0.12649	#N/A
PLEKHM3	312.442	295.827	366.281	265.224	364.239	276.129	338.238	295.018	257.434	299.311	234.747	276.332	265.453	323.091	281.97	219.179	226.622	274.365	252.956	214.022	250.766	280.459	320.802	267.852	0.833886	-0.262079	0.0106588	0.126564	#N/A
BAG3	2767.69	3088.2	2295	2350.25	1766.31	3677.33	3757.71	3415.15	3553.2	2734.84	2674.52	2865.96	2913.85	2648.62	2928.67	2552.59	2571.71	2871.57	3208.37	2754.29	2648.92	2859.27	2453.49	2986.08	1.21694	0.283259	0.010677	0.126564	#N/A
TBC1D12	222.06	176.372	203.15	200.766	314.038	135.919	214.862	194.41	189.92	181.267	180.487	178.968	158.987	168.28	185.801	173.252	186.621	214.99	206.457	168.286	199.89	193.085	223.277	183.65	0.81979	-0.286674	0.0106873	0.126564	#N/A
ZNF776	267.215	258.873	287.954	212.946	398.598	270.419	228.121	278.034	239.295	209.984	209.012	232.065	207.372	249.932	251.69	252.682	250.949	200.393	232.781	228.375	248.928	248.363	285.117	236.877	0.827582	-0.273026	0.0107021	0.126564	#N/A
NOL3	79.6208	78.7596	99.2273	97.8272	104.877	213.688	169.824	129.518	157.919	96.4448	94.8371	93.6362	89.4543	105.04	145.291	133.958	117.892	140.665	97.2932	116.525	102.467	117.37	92.0623	125.278	1.3544	0.437657	0.0107195	0.126564	#N/A
DIS3L2	457.272	469.418	504.227	451.91	392.444	408.194	453.217	375.682	355.537	435.982	420.092	390.549	401.74	416.774	372.798	413.938	434.945	378.364	411.076	424.773	391.891	417.182	455.054	405.347	0.892458	-0.164143	0.0107236	0.126564	#N/A
STEAP1B	924.366	864.407	822.486	871.302	311.015	688.765	797.773	962.844	938.606	1001.93	1095.35	1153.88	1093.08	999.118	1041.42	1266.58	1304.61	841.468	899.533	1056.65	1093.55	953.749	758.715	1014.7	1.33854	0.420665	0.0107413	0.126564	#N/A
SETDB1	609.901	615.401	667.772	626.935	621.482	507.577	510.263	554.268	590.78	650.136	531.921	579.072	614.433	603.175	569.734	533.43	528.65	621.165	554.112	552.891	533.324	579.83	628.298	564.683	0.900188	-0.151702	0.0107422	0.126564	#N/A
ALG8	992.914	950.261	937.284	953.557	759.9	948.522	936.027	1063.34	1058.28	1052.85	1100.2	1015.25	974.904	987.175	874.818	1022.85	1052.16	1054.36	1069.15	1060.91	1109.33	998.764	918.783	1023.76	1.11646	0.158935	0.0107466	0.126564	#N/A
WASH5P	147.441	170.83	171.012	165.492	161.701	147.991	210.67	105.416	123.865	129.096	129.588	135.619	120.209	136.225	119.768	114.254	117.798	136.97	99.4278	140.595	153.022	139.857	163.295	132.532	0.809998	-0.304009	0.0107681	0.126564	#N/A
TTC5	100.587	110.041	156.998	137.19	96.2099	96.5169	108.705	89.4109	105.345	89.5102	87.5163	85.526	77.399	112.147	116.601	78.6881	79.6001	52.4959	55.7288	105.621	105.693	97.5014	120.205	90.4065	0.75568	-0.404153	0.0107743	0.126564	#N/A
ATG5	1149.55	1066.52	1044.1	1031.45	957.852	973.253	1030.18	1299.28	1202.98	1082.26	1256.45	1228.42	1173.93	1109.17	1106.43	1311.13	1310.76	1225.94	1234.11	1182.24	1153.04	1149	1049.89	1179.97	1.12477	0.169626	0.0107763	0.126564	#N/A
LSM7	585.38	596.164	622.573	696.79	452.026	749.239	658.301	598.516	671.245	735.027	704.193	819.467	728.599	697.685	702.777	912.957	811.525	572.304	661.019	667.975	586.068	677.611	590.587	704.806	1.19472	0.256674	0.0107843	0.126564	#N/A
FLCN	623.085	758.398	638.384	669.268	1312.18	682.054	712.157	618.611	615.883	678.768	645.999	674.105	651.99	649.292	609.437	667.274	637.108	692.588	651.316	643.487	625.127	688.405	800.263	653.45	0.815174	-0.294819	0.0107877	0.126564	#N/A
UBAP1	1241.35	1183.21	1203.22	1164.45	1948.28	1004.52	1101.73	1171.4	1190.53	1193.24	1169.07	1201.52	1258.27	1071.19	1117.4	1196.2	1184.43	1172.65	1219.28	1059.84	1081.77	1196.84	1348.1	1149.56	0.85176	-0.231481	0.0107888	0.126564	#N/A
MSN	18262.9	18718.8	18431.6	18016.3	11925.8	16335.3	20285.2	20420.8	19511.1	21151.9	20843.7	20953.7	22103.5	19411.9	20103.1	21856.4	22730.6	18376.7	18082.6	17942.6	18631.7	19242.7	17071.1	19921.3	1.16703	0.222839	0.0108051	0.126637	#N/A
UVRAG	420.577	490.248	463.168	481.332	837.905	438.546	440.323	436.154	409.923	479.853	488.866	445.446	456.218	413.238	447.206	440.401	437.54	447.475	511.114	412.67	422.428	467.649	538.646	445.462	0.825103	-0.277354	0.0108547	0.127044	#N/A
ZCCHC24	756.457	769.992	784.55	725.28	1437.71	864.445	866.048	800.606	863.88	624.237	591.696	563.441	559.9	697.954	651.356	533.384	467.111	758.75	779.345	685.087	650.628	734.85	894.798	684.867	0.764638	-0.387151	0.0108602	0.127044	#N/A
MBD4	1148.74	1105.4	1107.78	1115	1333.15	935.065	874.134	1131.91	1135.88	1013.51	1116.23	1139.92	1115.95	1017.89	993.297	1089.37	1027.27	1017.21	1015.6	1019.29	1031.41	1070.67	1162.01	1042.12	0.896534	-0.15757	0.0109184	0.127605	#N/A
ZNF3	386.006	380.158	378.298	425.545	468.653	330.828	380.104	388.982	386.554	328.603	390.397	367.365	388.837	349.408	307.994	379.074	362.546	328.121	349.366	390.589	341.692	371.863	407.732	360.654	0.883042	-0.179446	0.0109562	0.127928	#N/A
MARK2	924.426	972.275	921.083	968.256	1139.91	968.753	1055.83	815.414	865.05	951.482	873.02	894.145	933.746	872.821	854.207	752.58	705.787	779.196	851.211	798.096	768.855	888.864	985.19	858.762	0.87041	-0.200233	0.0109823	0.128114	#N/A
CLCN4	133.398	150.658	127.057	124.045	161.852	106.328	120.497	100.922	136.027	121.769	93.0888	89.3363	113.414	114.838	159.615	109.886	118.962	107.806	129.315	92.8124	115.774	120.352	139.402	114.399	0.815729	-0.293838	0.0110024	0.128189	#N/A
GSTO1	2558.74	2500.05	2712.66	2833.96	2127.2	3275.9	2978.95	2823.88	2559.95	2777.24	3125.79	2776.12	2727.32	2793.95	3003.6	3982.44	4111.34	2483.23	2741.71	3433.38	3315.45	2935.37	2546.52	3056.89	1.20062	0.263775	0.0110093	0.128189	#N/A
PRC1-AS1	0.939751	2.84631	7.78733	2.2107	1.56371	0	0	0	0	0.821549	1.73511	0	2.76398	0.709696	0	0.905222	0	0	0	2.39917	0	1.17536	3.06956	0.58342	0.199695	-2.32413	0.011062	#N/A	#N/A
AIMP2	564.511	628.224	558.84	630.295	334.419	553.063	593.644	621.875	556.652	655.193	760.488	718.43	764.129	678.337	653.94	768.587	786.562	588.761	599.468	641.66	659.203	634.109	543.258	662.5	1.22143	0.288574	0.0110623	0.128427	#N/A
PAXBP1	1008.11	953.04	956.73	960.027	1580.66	746.762	845.369	1028.45	975.614	871.519	1022.3	959.988	958.449	894.954	910.308	886.991	849.766	1027.61	924.416	886.88	926.049	960.666	1091.71	919.714	0.841794	-0.24846	0.011076	0.128427	#N/A
PSMB10	358.607	411.958	437.093	449.678	312.314	671.075	408.011	382.909	440.851	490.309	512.964	475.594	462.823	481.684	421.79	510.086	543.638	480.721	531.888	426.321	388.356	457.079	393.93	476.814	1.21144	0.276724	0.0110825	0.128427	#N/A
TTC23	320.117	344.221	329.704	384.999	421.626	303.282	272.102	287.676	302.537	342.065	360.389	279.982	320.781	315.191	312.246	292.979	251.021	319.797	332.638	346.442	338.906	322.795	360.133	311.127	0.864788	-0.209582	0.0110873	0.128427	#N/A
FAM199X	1624.21	1569.26	1628.98	1444.58	2287.06	1328.61	1545.23	1757.96	1527.65	1482.75	1477.03	1433.75	1392.22	1518.84	1434.64	1301.77	1225.59	1657.78	1510.79	1307.23	1496.21	1521.53	1710.82	1462.38	0.85439	-0.227033	0.0110892	0.128427	#N/A
ETAA1	551.21	461.857	524.172	518.649	572.236	338.894	348.761	443.072	460.604	502.177	501.456	440.492	485.212	465.021	428.773	467.795	465.513	491.152	505.218	403.676	488.556	469.738	525.625	452.273	0.861436	-0.215184	0.0111006	0.128427	#N/A
PRIMPOL	348.104	316.885	307.46	348.754	197.494	280.547	328.88	352.149	348.651	389.986	410.411	433.783	357.982	360.014	309.324	386.953	437.656	356.431	393.478	365.339	357.986	351.822	303.739	366.848	1.21201	0.277399	0.0111015	0.128427	#N/A
CDK18	147.416	150.527	123.766	141.096	202.37	188.969	107.165	115.335	124.169	75.2955	93.0405	93.8968	82.6947	115.076	132.366	74.1719	59.9715	145.793	157.33	81.2982	68.5504	118.109	153.035	107.195	0.69798	-0.518742	0.0111377	0.128727	#N/A
PPP1R14B	3138.08	3340.37	3357.5	3590.17	3100.24	4115.24	3237.49	3359.95	3707.28	3982.85	3941.78	4165.29	3933.23	3501.52	3685.94	4218.42	4616.94	3376.54	3643.32	3588.23	3245.94	3659.35	3305.27	3770	1.14062	0.189819	0.011191	0.129157	#N/A
ACBD7	164.614	139.409	151.683	149.618	206.668	172.254	120.675	170.117	156.75	118.156	115.845	108.157	98.1488	123.533	100.444	90.3035	93.8792	148.807	158.952	89.7088	126.381	133.529	162.399	124.507	0.764532	-0.387352	0.0111956	0.129157	#N/A
GPC1	3093.99	3426.34	3287.4	3409.68	3168.38	3105.14	3555.4	4049.78	4442.12	4781.65	4158.23	4656.75	4781.73	4447.31	4665.97	3041.84	3038.08	3999.49	4140.53	3514.22	3177.26	3806.73	3277.16	3972.22	1.21223	0.277669	0.0112215	0.129304	#N/A
LOC100505549	31.0247	18.0233	12.2509	18.8127	25.033	33.5765	39.7719	29.1838	33.3178	23.812	32.9166	32.4418	44.2291	36.2004	25.9127	32.5536	29.5358	36.9439	26.3416	18.4061	23.5904	28.7561	21.0289	31.1709	1.4504	0.536448	0.011229	0.129304	#N/A
PIM3	384.605	421.133	502.585	508.258	1471.9	719.399	533.006	382.64	409.306	458.043	394.676	415.873	429.88	457.869	492.408	447.359	391.904	411.311	448.691	507.555	415.104	504.929	657.697	457.189	0.694111	-0.526762	0.0113024	0.130029	#N/A
USP47	1902.32	1872.94	1778.14	1745.09	2492.26	1204.58	1355.53	1845.09	1793.96	1793.05	1878.1	1782.32	1693.89	1639.77	1694.27	1569.8	1644.79	1838.14	1741.61	1556.9	1626.28	1735.66	1958.15	1666.13	0.850796	-0.233115	0.0113549	0.130514	#N/A
UPF3B	839.8	809.641	714.691	768.258	1415.18	613.353	560.85	709.199	762.566	695.654	731.829	820.814	723.306	709.406	688.955	752.311	772.126	864.442	914.39	734.221	706.8	776.561	909.514	735.014	0.807432	-0.308587	0.0113958	0.130642	#N/A
TNFRSF18	0	5.33274	2.08084	3.1011	0.922358	0	0	0	0	0	0	0.939815	1.63216	0.664532	0	0	1.19965	0.90989	0	0.764039	0	0.835578	2.28741	0.38188	0.170867	-2.54905	0.011401	#N/A	#N/A
EPB41	274.422	280.097	284.087	222.811	435.093	224.639	208.36	310.07	297.269	236.619	238.483	218.294	203.725	197.769	187.266	184.566	240.734	267.275	302.478	222.207	239.737	251.238	299.302	236.218	0.787531	-0.344592	0.011405	0.130642	#N/A
KLHL15	433.784	397.305	418.617	401.57	1122.29	357.336	435.037	475.047	433.461	401.065	405.827	379.573	399.546	411.121	426.703	444.822	370.703	443.611	465.52	409.519	387.51	448.57	554.712	415.4	0.74767	-0.419526	0.0114128	0.130642	#N/A
BRD2	5168.78	5205.71	4661.32	4682.15	6006.93	5204.72	4661.79	4641	4942.73	4520.12	4688.04	4881.83	4659.13	4489.83	4556.68	4494.84	4447.52	4389.4	4899.67	4805.21	4785.19	4799.65	5144.98	4691.73	0.911404	-0.133838	0.0114156	0.130642	#N/A
COL6A1	16539.1	18220.6	16893.7	16838.4	37647.4	31829.7	38238.4	24947.3	27560.6	33598.3	30500.9	31592.2	32483.1	29262.7	30124	26008.5	26304.3	30361.8	27771.9	18664.7	17351.4	26797.1	21227.8	28537.5	1.34428	0.426836	0.0114183	0.130642	#N/A
SYNGAP1	544.809	535.749	515.713	491.401	865.386	480.637	630.002	482.35	524.677	527.384	414.487	506.422	457.609	482.123	531.482	387.995	389.993	551.588	473.626	417.521	400.716	505.318	590.612	478.663	0.808799	-0.306146	0.0114815	0.131246	#N/A
ECT2	4995.91	4605.87	4787.25	4563.66	5810.62	3075.52	3494.39	4536.91	4524.79	4248	4725.01	4208.9	4346.34	4215.18	4282.95	4345.46	4357.99	4662.76	4668.21	4384.38	4615.7	4450.28	4952.66	4293.28	0.86691	-0.206046	0.0115255	0.131628	#N/A
COL25A1	2.70328	0.908223	1.06877	1.06205	0.749958	4.77286	8.60271	1.74098	2.05575	6.85729	2.4822	2.27671	1.32406	3.65844	10.0315	2.78563	3.69704	6.44446	0.969421	7.67437	5.66103	3.69175	1.29846	4.43966	3.30165	1.72319	0.0115438	#N/A	#N/A
DGAT2	45.8903	58.5652	47.7264	51.8356	18.1761	140.791	132.694	52.6162	83.4464	53.953	41.3696	43.0781	46.8046	64.3349	66.6775	89.9979	65.2691	41.6416	58.5021	87.7058	77.0413	65.1484	44.4387	71.6202	1.61108	0.688025	0.0115586	0.131877	#N/A
SLC9A5	224.832	248.463	200.796	203.965	221.562	309.539	312.972	287.374	307.014	258.443	276.573	259.583	269.569	249.913	231.14	201.34	212.233	304.438	266.246	221.895	242.371	252.87	219.924	263.165	1.19282	0.25438	0.0115683	0.131877	#N/A
EPS8	2196.7	2212.41	2249.25	1987.86	5845.6	1868.64	1891.15	2557.51	2358.17	2089.54	2260.52	1971.49	1943.7	2276.25	2283.39	1829.86	1849.92	2766.31	2437.54	1855.43	2051.09	2322.97	2898.36	2143.16	0.73926	-0.435847	0.0116259	0.132413	#N/A
MYB	71.1457	52.9148	51.452	57.359	59.209	46.7242	56.7162	65.4599	83.7746	70.5626	87.7249	92.8429	75.9549	72.2241	77.7086	68.3777	65.0924	82.8123	67.3896	89.5518	79.1214	70.1961	58.4161	73.8774	1.27035	0.345222	0.0116506	0.132573	#N/A
ALOX5AP	13.1377	21.8355	13.2992	5.50507	8.58443	75.286	62.2492	11.9581	12.944	9.05369	14.8258	16.7028	15.1955	30.4997	26.9626	42.6988	35.7805	11.6506	9.13986	35.1062	25.5213	23.7113	12.4724	27.2234	2.1648	1.11423	0.0116647	0.132613	#N/A
ZER1	524.966	572.771	643.809	654.174	1139.25	763.466	685.651	553.612	573.14	540.618	535.691	522.13	456.206	585.044	582.199	466.683	499.184	569.032	553.69	548.806	538.454	595.647	706.995	560.85	0.792031	-0.336371	0.0116887	0.132765	#N/A
ELOVL1	2574.38	2669.16	2451.23	2551.06	1427.22	2287.88	2599.67	2590.1	2664.19	3096.51	3141.71	3223.72	3253.43	2538.71	2502.77	3135.87	3216.67	2529.56	2745.54	2957.52	2795.25	2712.01	2334.61	2829.94	1.21262	0.278131	0.0117353	0.133173	#N/A
LOC653602	11.2823	20.8686	35.6437	22.1357	14.8643	58.7644	21.2122	10.0296	24.7172	36.1262	43.3034	38.3409	35.9367	34.0716	33.4716	36.1661	26.9711	36.9452	38.4968	50.421	19.815	30.9326	20.9589	34.0493	1.64245	0.715847	0.0117582	0.133313	#N/A
ZNF670-ZNF695	6.57349	8.54167	14.4344	12.1346	4.6867	0	5.29975	4.58425	6.4631	3.28927	4.34931	4.91367	4.14509	7.80443	7.55272	1.81376	7.68157	1.94278	4.05851	4.79268	4.72309	5.70404	9.27417	4.58837	0.508425	-0.975893	0.011764	#N/A	#N/A
ZNF148	1276.11	1181.42	1233.94	1071.97	1741.28	951.724	933.799	1321.72	1320.44	1067.69	1029.63	1038.46	1079.78	1123.36	1154.89	1018.34	972.14	1116.91	1137.3	1082.12	1252.89	1147.9	1300.94	1100.07	0.845249	-0.242552	0.0117725	0.133354	#N/A
RBM44	11.2896	7.58638	8.92625	14.4139	51.6774	7.00425	15.9145	10.9087	11.8063	14.7665	8.64025	7.86636	0	6.39004	9.72131	13.5402	9.00586	5.83622	9.11009	7.21057	12.2591	11.613	18.7787	9.37377	0.493747	-1.01816	0.0117816	#N/A	#N/A
PTPRN2	121.428	145.156	149.608	126.478	155.117	152.781	168.514	153.664	156.76	151.009	171.99	181.016	168.741	156.279	171.831	142.673	145.471	160.579	166.074	192.391	166.04	157.314	139.557	162.863	1.16536	0.22078	0.0117916	0.13345	#N/A
GAL	9.3801	8.54593	7.74913	4.39889	16.3791	34.8268	30.4556	15.6685	16.1936	14.8233	8.73478	10.8062	11.0497	9.2193	16.1734	18.1894	21.6993	13.5881	14.2254	17.5409	21.749	15.3046	9.29063	17.184	1.7746	0.827491	0.0118082	#N/A	#N/A
UBE2F	652.049	669.452	745.613	728.17	486.427	712.179	690.118	806.084	719.379	723.626	803.357	820.933	721.342	728.353	733.152	833.341	945.327	724.395	686.322	739.714	752.376	734.367	656.342	758.75	1.15831	0.212024	0.0118084	0.13352	#N/A
SNN	338.629	320.549	332.35	363.5	577.717	310.888	303.675	381.2	376.856	292.935	327.672	254.66	236.385	318.771	293.769	233.896	245.618	348.184	355.373	325.185	315.957	326.37	386.549	307.564	0.794918	-0.331122	0.0118372	0.133724	#N/A
RAB11FIP3	712.506	775.888	793.857	778.494	706.097	851.457	737.224	676.549	664.141	642.311	687.037	630.424	696.947	672.226	661.957	552.326	587.466	641.668	683.738	639.217	619.068	686.219	753.368	665.235	0.882634	-0.180113	0.0118585	0.133759	#N/A
GSTK1	744.58	718.178	738.691	703.078	503.167	728.331	765.101	718.305	770.726	711.644	829.412	732.781	711.626	739.935	775.985	889.848	933.53	751.638	811.534	899.688	876.957	764.511	681.539	790.44	1.16155	0.216054	0.0118635	0.133759	#N/A
WDR62	1805.76	1911.99	1842.75	1889.27	2200.75	1458.33	1658.5	1513.82	1663.4	1916.32	1888.14	1847.85	1833.68	1647.58	1746.71	1403.35	1427.75	1751.11	1928.1	1712.67	1594.37	1744.87	1930.1	1686.98	0.873981	-0.194327	0.0118795	0.133759	#N/A
SENP2	1266.06	1200.65	1232.29	1056.08	1265.77	761.781	978.643	1117.34	1104.85	1060.18	1104.15	1025.51	1157.04	1064.93	1054.1	1117.17	1083.99	1058.15	1038.81	1128.49	1167.65	1097.32	1204.17	1063.92	0.883848	-0.178129	0.011883	0.133759	#N/A
ZNF510	296.379	289.218	274.552	276.155	543.463	229.781	346.158	327.117	282.225	254.281	264.299	250.748	265.436	255.611	268.971	255.397	256.089	250.975	293.511	258.819	261.189	285.732	335.953	270.038	0.80091	-0.320288	0.0119029	0.133826	#N/A
WDR33	1794.08	1757.65	1852.89	1796.18	2384.03	1612.91	1734.11	1832.35	1662.77	1735.36	1800.36	1824.91	1749.08	1682.26	1694.73	1767.36	1801.21	1679.06	1742.13	1605.35	1768.04	1775.09	1916.97	1730.75	0.902327	-0.148278	0.0119104	0.133826	#N/A
KIDINS220	2099.41	1983.63	1701.51	1687.52	2498.5	1173.03	1527.98	1985.06	1772.28	1704.2	1732.62	1706.14	1847.06	1755.29	1814.9	1638.3	1614.34	1844.56	1735.46	1497.16	1700.81	1762.84	1994.11	1690.57	0.847555	-0.238621	0.0119915	0.134617	#N/A
UBAC1	741.711	763.646	738.227	719.142	619.499	779.131	786.123	805.607	769.662	853.22	815.372	890.651	787.812	777.928	720.122	816.727	844.79	752.441	814.653	782.553	691.725	774.797	716.445	793.032	1.10843	0.148515	0.0120378	0.135015	#N/A
SENP5	1002.52	946.002	996.749	917.193	1664.03	983.81	1044.73	971.71	921.474	944.453	931.965	991.565	972.786	940.88	916.234	878.735	873.695	965.156	891.386	818.17	824.9	971.34	1105.3	929.478	0.83964	-0.252158	0.0120571	0.135111	#N/A
ATG13	1733.63	1753.14	1637.07	1661.64	2710.64	1685.08	1734.87	1643.15	1698.88	1672.41	1640.02	1602	1594.91	1572.81	1555.38	1540.62	1615.05	1732.74	1758.25	1609.68	1644.77	1704.61	1899.22	1643.79	0.864619	-0.209864	0.012101	0.135481	#N/A
PPAPDC1B	370.028	398.241	348.661	375.013	319.153	410.324	525.277	372.781	405.759	378.669	437.802	418.308	349.689	393.136	413.106	417.715	473.157	405.07	374.328	429.324	430.722	402.203	362.219	414.698	1.14452	0.194736	0.0121329	0.135615	#N/A
SMIM11	216.767	220.256	207.232	230.096	145.93	235.606	162.905	251.15	228.689	249.396	237.235	260.364	281.805	224.845	265.308	327.076	324.558	282.522	290.454	225.787	210.792	241.846	204.056	253.656	1.24575	0.317019	0.0121346	0.135615	#N/A
VOPP1	3209.98	3354.62	3215.6	3235.67	2191.01	2816.24	3096.4	3632.49	3533.61	3841.47	4025.7	3958.46	3866.68	3532.02	3661.1	3393.75	3669.59	3359.22	3454.61	3427.34	3247.08	3415.37	3041.38	3532.24	1.16192	0.216507	0.01215	0.135666	#N/A
CDK5RAP2	1816.9	1794	1735.14	1744.96	1965.11	1461.48	1460.92	1850.97	1681.88	1614.6	1793.32	1602.14	1782.54	1653.71	1613.01	1532.32	1495.14	1769.79	1682.45	1563.51	1674.96	1680.42	1811.22	1639.55	0.905231	-0.143642	0.0121854	0.135735	#N/A
TMEM9	1893.28	1864.93	1937.38	1922.15	1380.25	2475.73	2192.9	2007.07	2174.18	1933.14	1952.8	2059.35	1874.6	1843.41	1883.57	2060.75	1984.33	1901.56	2122.54	2198.92	2092.26	1988.34	1799.6	2047.32	1.13809	0.186612	0.0121907	0.135735	#N/A
BVES	379.557	401.592	337.801	353.71	447.317	513.529	565.757	508.123	404.115	405.7	370.156	407.464	421.232	452.389	404.825	475.789	499.298	498.929	444.044	416.686	432.842	435.279	383.995	451.305	1.17093	0.227655	0.0121962	0.135735	#N/A
SERPINH1	6688.54	7137.42	7492.15	7462.88	6870.73	7609.69	8129.02	7600.74	8297.53	8527.35	8070.74	10312.7	10482.6	9141.68	9312.24	8153.43	8183.34	9428.43	7347.65	6888.79	6403.17	8073.37	7130.34	8368.07	1.17359	0.230927	0.0121996	0.135735	#N/A
TXNDC9	1281.82	1112.91	1222.62	1244.64	955.43	1128.13	1116.02	1483.03	1347.79	1280.79	1461.82	1381.05	1344.68	1212.16	1289.92	1576.89	1654.74	1326.66	1294.47	1270.76	1365.94	1302.49	1163.48	1345.93	1.15774	0.211312	0.0122229	0.135874	#N/A
PLXDC1	2.82289	1.89644	2.23261	4.43722	13.3139	16.8158	11.937	1.81663	6.43756	11.4825	13.8155	8.85014	2.76502	17.7513	12.9631	21.6547	30.8918	20.4294	8.09602	6.41124	6.59994	10.6391	4.94061	12.4198	2.43083	1.28145	0.0122769	#N/A	#N/A
CARD10	1540	1679.48	1608.72	1644.04	1229.21	1876.94	1763.81	1948.62	2087.8	2042.85	1808.78	1775.8	1866.26	1828.93	1863.19	1588.04	1375.12	1572.8	1753.31	1724.77	1606.96	1723.12	1540.29	1780.25	1.1565	0.209762	0.0122914	0.136514	#N/A
LINC00938	98.7284	103.39	93.5858	117.347	197.952	124.544	104.74	87.4966	98.8524	97.6943	108.225	87.4981	100.902	77.3736	85.303	111.187	102.77	82.6458	92.1797	78.4434	90.5758	101.973	122.201	95.6519	0.774817	-0.368073	0.0123078	0.136575	#N/A
PRKAB2	204.85	222.208	274.553	226.091	496.968	297.837	278.175	169.114	206.078	200.891	184.578	181.487	194.03	247.822	255.243	208.617	230.653	181.055	184.233	204.332	222.172	231.952	284.934	215.395	0.752942	-0.409389	0.0123213	0.136604	#N/A
CDH18	16.8442	13.067	15.9536	8.48573	10.9028	4.34203	5.52029	9.40784	12.2937	4.08208	3.44129	3.91285	7.1445	7.76953	6.74396	5.6021	7.97391	15.0792	14.103	4.62437	4.93209	8.67743	13.0507	7.3108	0.557197	-0.843741	0.0123524	#N/A	#N/A
LOC101927151	90.0107	82.259	103.294	117.091	73.2732	105.139	150.061	118.992	124.344	122.005	105.156	94.1012	127.141	119.309	113.704	126.438	134.977	99.0727	92.4591	93.5031	110.468	109.657	93.1854	114.804	1.23771	0.30767	0.0123616	0.136884	#N/A
IPPK	459.116	498.801	552.334	530.011	673.385	507.122	484.07	450.861	522.681	515.999	450.132	539.832	471.414	435.235	449.345	459.447	479.903	482.466	475.74	477.512	462.065	494.165	542.729	478.989	0.880575	-0.183482	0.0123684	0.136884	#N/A
SENP6	1600.01	1448.73	1465.43	1517.31	2165.3	1352.21	1409.56	1521.62	1438.45	1550.35	1420.65	1484.01	1480.7	1530.36	1504.49	1283.08	1334.69	1444.92	1400.52	1407.72	1526.52	1489.84	1639.36	1443.12	0.879741	-0.184849	0.0124576	0.137748	#N/A
ZNF546	97.8833	100.744	90.86	81.482	91.0706	71.6457	90.406	90.7668	75.2693	66.5833	88.2545	66.36	66.2247	74.0212	62.1808	64.1991	60.6515	85.815	83.1704	79.5357	85.9942	79.6723	92.4079	75.6924	0.819894	-0.28649	0.012475	0.13782	#N/A
DOCK3	29.173	38.8752	29.0323	24.412	23.4984	21.024	25.2017	12.7101	25.7448	20.5015	23.3045	18.6842	13.8255	24.1428	19.4459	8.11831	27.0381	25.2956	21.2491	17.634	17.9123	22.2297	28.9982	20.1145	0.691556	-0.532082	0.0124771	#N/A	#N/A
FLJ20021	20.6333	14.2441	23.2386	20.8865	20.2751	43.1736	34.4255	29.5135	25.9172	23.8865	25.3443	29.4702	35.91	25.529	23.719	29.1131	20.4151	29.1143	21.3417	27.8995	25.5348	26.1707	19.8555	28.1442	1.40683	0.492446	0.0125775	0.138745	#N/A
ZSCAN16	33.818	28.468	30.0062	37.5422	30.4771	25.1445	26.5035	11.9002	25.8351	9.04152	15.638	19.6568	20.7275	16.3205	17.2669	25.3708	42.2869	10.688	23.3262	27.1735	23.608	23.8476	32.0623	21.2805	0.655395	-0.609563	0.0125809	0.138745	#N/A
ITK	0	0	0	0	0.783002	2.80176	5.30487	1.81803	1.07328	2.46106	0.863991	0	0	0.710007	1.08015	1.80531	0	4.86356	3.03666	2.40357	0.942995	1.42611	0.1566	1.82283	6.7905	2.76352	0.0125958	#N/A	#N/A
MED23	899.011	761.473	843.403	766.569	1056.63	657.649	787.097	746.334	730.3	831.87	779.772	711.08	759.412	811.335	808.665	784.224	716.147	787.517	708.368	806.355	833.594	789.848	865.418	766.232	0.884941	-0.176346	0.0126169	0.138922	#N/A
TTBK2	117.615	111.892	119.431	88.734	225.541	95.2818	127.325	107.202	128.762	82.8423	75.9969	77.6835	62.2122	108.636	97.2208	107.383	115.831	107.981	110.314	62.5052	85.8026	105.533	132.643	97.0612	0.727527	-0.458927	0.0126263	0.138922	#N/A
RCOR1	1120.65	1107.54	1089.42	1068.16	2045.55	917.805	944.331	1267.29	1122.35	974.41	1025.92	967.605	1010.61	1073.59	1000.3	893.329	834.005	1248.11	1137.54	1050.59	1149.37	1097.55	1286.27	1038.57	0.807027	-0.309312	0.0126303	0.138922	#N/A
FAM160A1	12.2308	11.3794	8.92712	9.97987	28.189	2.80189	11.9361	6.36234	16.0983	4.92195	4.31955	2.94992	0	7.10014	11.8819	6.31818	7.72005	9.7273	13.1584	4.00611	3.77189	8.75144	14.1412	7.06713	0.492081	-1.02303	0.0126795	#N/A	#N/A
ZNF354C	59.2421	54.0644	65.7479	71.9751	98.5959	33.5905	75.5753	50.1082	61.2351	40.2226	42.4107	33.4271	51.1432	63.1787	58.3114	51.5144	60.3914	35.0051	39.5012	57.64	66.9829	55.7078	69.9251	51.2649	0.729814	-0.454399	0.0126819	0.139249	#N/A
MATN3	142.006	125.197	132.642	119.619	99.39	117.586	181.654	134.781	152.524	116.55	146.226	119.948	125.788	148.369	164.144	176.194	165.795	177.954	156.974	217.783	198.102	148.535	123.771	156.273	1.26676	0.34114	0.0126823	0.139249	#N/A
MMP25	8.46617	8.53513	8.92344	16.626	3.13148	29.4113	21.218	14.5529	12.8826	11.4869	7.77958	28.5145	16.5887	16.3293	21.6014	11.7383	10.2892	14.5893	9.11148	14.4184	16.9759	14.4367	9.13644	16.093	1.78694	0.837488	0.0126921	#N/A	#N/A
TMED9	6089.4	6442.68	6425.84	6887.25	5120.7	7534.98	6838.61	6475.03	6534.81	6846.78	6835.76	7242.98	7050.53	6715.36	6563.28	7098.44	6819.5	6373.87	6186.97	7160.95	6896.04	6673.32	6193.17	6823.37	1.10201	0.140136	0.0127548	0.139848	#N/A
SLC39A14	5711.1	5373	5014.72	4929.44	12129.6	5285.13	5095.84	5292.39	5166.09	5058.59	5011.41	4869.09	5318.69	5545.42	5307.12	5139.65	5346.68	5165.94	4962.4	5507.42	5890.36	5577.15	6631.58	5247.64	0.79116	-0.337958	0.0127609	0.139848	#N/A
GPATCH8	1779.58	1605.24	1590.99	1564.71	2594.19	1341.1	1556.92	1670.68	1742.94	1693.49	1576.36	1468.6	1430.43	1620.39	1593.55	1408.61	1388.13	1675.68	1664	1340.35	1595.34	1614.35	1826.94	1547.91	0.846852	-0.239819	0.0127704	0.139848	#N/A
ST3GAL4-AS1	15.9398	8.54747	21.0111	16.4778	5.45677	20.8801	23.8299	23.0851	17.2868	18.1268	21.8692	16.6985	23.4778	17.0176	12.9357	27.3113	19.1259	14.5544	29.4815	20.7167	21.7571	18.8375	13.4866	20.5097	1.55892	0.64055	0.0127995	#N/A	#N/A
PRKX	278.522	285.416	276.836	255.133	408.81	292.869	262.612	247.982	251.07	251.797	237.463	231.086	276.501	281.18	271.143	190.386	213.662	286.01	277.292	233.205	201.772	262.417	300.943	250.377	0.828545	-0.271348	0.0128724	0.140843	#N/A
LINC00869	30.0949	25.3194	24.0639	21.6416	29.4653	53.3472	56.0056	34.6514	27.0014	43.0011	36.6479	22.8884	24.2562	29.6384	30.7496	54.6412	50.2242	29.3762	40.7404	34.4492	42.8272	35.2872	26.117	38.1528	1.44094	0.527009	0.0128855	0.140863	#N/A
INHBB	54.5556	56.9028	65.797	70.9226	3.91396	28.0068	19.8911	29.1161	46.1695	22.1554	16.4282	24.5809	20.7354	24.1383	30.2406	32.5124	16.7165	3.89026	14.1748	51.2589	28.2953	31.4477	50.4184	25.5194	0.509252	-0.973549	0.0129003	0.140902	#N/A
MYO1E	1984.32	2013.15	2035.68	1948.59	3294.43	1867.65	2078.27	2154.47	2095.78	1754.55	1727.47	1627.4	1642.38	1971.75	1973.53	1909.63	1829.92	2178.03	1961.48	1742.01	1807.58	1980.86	2255.24	1895.12	0.839877	-0.25175	0.0129349	0.141105	#N/A
TPX2	7508.71	7665.42	7934.5	7775.88	7899.38	5421.7	5658.65	7105.67	6977.78	7429.33	7835.16	7034.28	7057.16	6861.22	6949.25	6676.05	6843.96	7003.94	7354.79	7193.41	7417.4	7123.98	7756.78	6926.24	0.893114	-0.163083	0.0129619	0.141105	#N/A
GUK1	1332.66	1429.38	1431.44	1527.12	1389.18	1976.76	1645.23	1420.57	1546.58	1530.01	1473.33	1666.76	1591.82	1432.17	1627.25	1941.37	1821.86	1575.18	1564.87	1608.95	1429.96	1569.64	1421.96	1615.79	1.13592	0.183855	0.0129646	0.141105	#N/A
GINS3	712.986	722.728	876.164	876.713	706	622.505	563.106	675.226	700.441	731.522	669.601	652.839	719.289	651.937	657.129	628.112	738.087	584.823	585.359	786.841	811.452	698.708	778.918	673.642	0.866232	-0.207174	0.0129838	0.141105	#N/A
ZNF230	98.7816	100.52	108.225	120.848	129.973	127.472	95.486	100.006	86.9408	82.0386	88.1372	94.3957	82.9459	105.79	69.1284	102.911	77.1888	93.3781	71.8704	76.9101	100.903	95.8977	111.67	90.9689	0.812795	-0.299037	0.0129847	0.141105	#N/A
SF3B2	5979.92	6043.31	6010.71	6279.62	6952.78	5734.88	5298.77	5810.02	5745.3	5886.6	6132.18	5984.8	6018.66	5846.96	5965.73	6113.64	5958.73	5708.6	5698.89	5911.59	5801.93	5946.84	6253.27	5851.08	0.935545	-0.0961213	0.0129866	0.141105	#N/A
CELSR2	345.386	366.937	330.561	329.602	809.176	243.899	245.39	396.655	465.511	340.306	302.909	341.238	309.696	334.455	326.268	137.996	151.946	382.365	303.541	212.425	241.335	329.409	436.332	295.996	0.677922	-0.560809	0.0130218	0.141297	#N/A
ZNF767P	103.623	111.203	149.815	136.321	193.021	118.477	141.108	104.966	86.5221	105.107	103.852	86.2296	91.9556	128.866	125.465	87.5441	87.4266	87.0378	81.1089	144.136	125.642	114.258	138.797	106.59	0.767374	-0.381997	0.0130268	0.141297	#N/A
NFATC2IP	1802.45	1823.63	1793.88	1866.83	2073.97	1801.28	1782.37	1529.48	1708.9	1829.56	1807.96	1662.72	1609.13	1765.03	1778.93	1554.66	1643.94	1825.68	1768.51	1619.01	1755.03	1752.52	1872.15	1715.14	0.915614	-0.127189	0.0130552	0.141482	#N/A
CNRIP1	741.673	745.495	728.361	795.018	827.8	823.619	826.213	800.308	840.054	805.353	854.108	781.578	849.143	833.097	798.496	938.151	916.217	774.718	827.358	885.997	892.934	823.128	767.669	840.459	1.0939	0.129479	0.0131347	0.142159	#N/A
TBX18	1600.56	1631.9	1396.46	1236.84	1292.21	933.256	940.363	1409.78	1257.5	1142.52	1227.04	1125.93	1169.6	1270.99	1216.36	963.661	965.339	1486.47	1483.62	1183.65	1268.15	1247.72	1431.59	1190.26	0.83184	-0.265623	0.0131435	0.142159	#N/A
PDIK1L	163.505	185.807	156.776	164.483	164.326	167.982	152.515	144.685	167.103	137.382	149.388	111.487	107.267	124.658	141.116	141.307	108.915	127.567	126.487	161.649	163.323	146.082	166.979	139.552	0.836026	-0.25838	0.0131517	0.142159	#N/A
ABCA8	33.8006	23.215	20.5909	21.0989	86.7424	18.2366	10.8237	30.867	42.9677	18.8859	23.956	12.6166	14.1028	17.0603	22.7106	9.03356	9.01958	33.74	25.3945	22.4636	20.1984	24.644	37.0896	20.7548	0.556969	-0.84433	0.0131671	0.142202	#N/A
FOXRED2	631.57	641.412	738.963	699.83	695.473	655.014	625.36	609.916	642.944	640.541	612.683	530.745	539.53	594.087	594.701	448.669	447.976	596.729	634.544	581.209	672.039	611.14	681.45	589.168	0.865134	-0.209005	0.0132253	0.142708	#N/A
ZBTB5	362.223	332.846	339.238	266.136	1013.25	282.995	320.95	366.275	350.938	383.088	311.862	308.759	334.555	364.239	299.208	306.877	292.082	427.031	377.541	280.431	290.433	362.426	462.738	331.079	0.714346	-0.485304	0.0132489	0.142839	#N/A
THBD	1580.48	1500.23	1349.97	1361.43	300.655	5977.03	6445.26	2679.44	2616.89	1463.6	1262.5	1268.44	1321.6	1797.71	1656.91	1563.58	1393.2	1178.89	1849.43	4672.18	4287.98	2263.21	1218.55	2589.66	2.12525	1.08763	0.0132608	0.142845	#N/A
PPP4R3B	2120.97	2020.2	1946.23	1799.58	3511.27	1692.5	1746.05	2024.69	1910.83	1885.64	1947.82	1873.43	1956.21	1927.89	1966.95	1975.97	1938.1	2160.05	1937.35	1717.21	1894.02	1997.76	2279.65	1909.67	0.837235	-0.256296	0.0132856	0.142988	#N/A
ARHGAP11A	3743.63	3594.6	3836.98	3830.32	3881.92	2458.57	2943.97	3609.4	3271.47	3677.58	3674.05	3278.81	3467.41	3335.22	3455.45	3080.13	2919.79	3286.03	3379.87	3395.8	3869.18	3428.1	3777.49	3318.92	0.878964	-0.186125	0.013303	0.143035	#N/A
TEX264	503.204	521.867	477.732	482.492	412.155	736.739	587.313	471.814	562.002	529.378	530.283	570.048	539.32	493.259	478.804	554.054	537.319	590.223	575.377	551.428	522.654	534.641	479.49	551.876	1.14961	0.201139	0.0133128	0.143035	#N/A
PFKL	2203.46	2369.95	2222.2	2293.1	2507.47	3378.01	2825.87	2706.75	3010.49	2497.92	2297.47	2360.22	2292.8	2703.26	2705.78	2592.32	2417.93	2824.19	2738.5	2566.99	2370.91	2565.98	2319.23	2643.09	1.13917	0.187988	0.0133645	0.143308	#N/A
CHCHD2	4780.95	5024.1	5090.95	5254.23	4312.29	5411.91	5005.26	5349.82	5450.95	5983.81	6078.91	6518.08	6216.8	5423.75	5647.71	7027.76	6477.6	4985.81	5000.32	5121.81	4677.05	5468.57	4892.51	5648.58	1.15465	0.207461	0.0133736	0.143308	#N/A
C2orf48	29.1428	32.253	30.0657	26.5549	80.569	41.9661	41.0964	17.3325	26.8722	29.5619	27.7251	22.6105	24.8785	26.9722	32.3898	18.088	19.2595	14.5825	23.3039	22.4054	30.1973	29.4203	39.7171	26.2026	0.647556	-0.626922	0.0133853	0.143308	#N/A
LRPPRC	5181.05	5025.53	4771.36	4907.85	6959.44	4246.15	4376.94	5089.71	4894.49	4804.46	5001.68	4524.42	4603.79	4826.98	4857.98	4692.5	5031.78	4681.33	4736.04	4736.46	5209.14	4912.34	5369.05	4769.62	0.888157	-0.171113	0.0133905	0.143308	#N/A
SLC4A5	204.19	210.505	215.45	204.115	264.714	196.186	184.36	185.292	157.718	197.661	190.822	199.62	196.317	183.194	163.12	150.678	158.323	191.648	210.495	228.402	203.654	195.07	219.795	187.343	0.851142	-0.232529	0.0133954	0.143308	#N/A
FAM195B	1271.05	1375.44	1351.61	1388.41	930.355	1802.6	1462.43	1220.69	1438.52	1543.43	1524.87	1500.83	1562.91	1333.57	1372.23	1537.21	1403.45	1443.73	1502.91	1397.43	1300.19	1412.56	1263.37	1459.19	1.15553	0.208555	0.0134373	0.143436	#N/A
MED12	827.138	919.759	852.947	825.412	1148.97	794.604	982.831	819.155	762.793	747.963	833.128	758.171	768.685	817.993	856.665	707.317	738.905	806.499	870.278	731.729	833.448	828.78	914.845	801.885	0.874962	-0.192707	0.0134374	0.143436	#N/A
NPIPA5	255.406	261.005	226.46	233.814	452.219	196.809	288.824	264.153	211.162	238.497	194.907	233.884	219.684	238.382	210.387	209.532	161.278	287.514	230.345	218.038	216.334	240.411	285.781	226.233	0.789544	-0.340908	0.0134417	0.143436	#N/A
SCAF8	1245.16	1216.41	1210.4	1071.12	1879.38	1113.51	1066.8	1361.36	1153.75	1085.8	1155.79	1067.29	1086.42	1208.54	1140.61	1057.37	1013.83	1097.28	1146.83	1134.04	1223	1177.84	1324.5	1132.01	0.853988	-0.227712	0.0134643	0.143555	#N/A
CBL	1959.41	1747.44	1756.73	1530.43	3644.88	1361.1	1959.16	1871.52	1931.71	1722.82	1699.14	1688.5	1686.74	1777.38	1782.6	1487.24	1460.28	1822.33	1710.93	1398.03	1587.51	1789.8	2127.78	1684.19	0.791133	-0.338008	0.0134839	0.143641	#N/A
TRA2B	4637.25	4416.2	4048.19	4213.8	5040.55	4172.23	3705.07	4022.38	3975.83	4003.79	4284.4	4183.06	4105.73	3876.26	3874.1	4432.7	4336.59	3926.09	3967.72	4390.06	4290.34	4185.83	4471.2	4096.65	0.915898	-0.126742	0.0134998	0.143644	#N/A
PKP1	417.762	487.4	423.011	445.865	170.718	353.091	457.569	456.104	477.51	544.64	572.607	596.881	670.506	509.806	569.276	525.207	621.595	404.679	412.93	524.066	500.681	482.948	388.951	512.322	1.31904	0.399487	0.0135072	0.143644	#N/A
PMS2P3	51.6845	84.4418	75.6416	83.9989	144.637	76.8808	80.8505	63.9738	73.1492	73.9426	54.6628	65.8573	59.425	62.4524	70.1614	68.8027	60.283	70.9475	54.7413	59.1762	82.1292	72.2781	88.0807	67.3397	0.758133	-0.399478	0.0135239	0.143651	#N/A
WEE1	898.713	855.526	805.451	751.056	1904.16	876.245	770.34	872.993	794.525	848.191	812.403	806.052	840.125	801.235	811.019	719.973	604.037	919.255	879.611	821.683	847.794	868.59	1042.98	814.093	0.779772	-0.358876	0.0135308	0.143651	#N/A
LSAMP	8.46974	5.689	6.70012	9.98727	37.5984	7.00825	5.30567	5.44669	3.21797	8.2004	5.17839	10.8173	6.91281	9.23115	5.4017	9.92187	5.15039	12.648	8.09469	4.00786	1.88547	8.42253	13.6889	6.77678	0.487779	-1.0357	0.0135338	#N/A	#N/A
EPB41L2	5145.68	5085.56	4859.95	4752.3	4778.11	3107.68	3557.66	4687.95	4491.3	4280.95	4356.45	4118.66	4196.15	4541.93	4268.52	3963.43	3998.1	4802.5	4622.92	4704.68	4955.66	4441.72	4924.32	4290.91	0.871616	-0.198235	0.0135435	0.143661	#N/A
FAM122A	309.491	290.192	283.333	283.765	183.979	299.726	314.295	337.417	293.068	339.675	324.992	362.825	316.57	332.269	288.382	350.328	306.117	303.461	269.289	295.585	312.164	304.615	270.152	315.385	1.17248	0.229569	0.0135633	0.143661	#N/A
BRAF	151.429	100.531	101.465	78.6648	355.356	89.6101	99.4521	104.669	94.4992	107.504	122.81	113.07	87.0871	118.559	120.957	120.136	134.993	117.674	104.295	93.6972	113.188	120.459	157.489	108.888	0.688452	-0.538571	0.0135661	0.143661	#N/A
LOC284454	252.858	300.726	335.084	299.763	220.557	406.991	414.918	302.097	291.355	340.008	383.099	359.791	324.792	275.39	289.331	274.105	327.321	327.595	366.833	366.426	350.134	324.246	281.797	337.512	1.1993	0.262195	0.013592	0.143813	#N/A
OGFR	1014.66	1112.58	1141.18	1171.6	1042.33	1550.82	1291.42	1109.56	1184.9	1370.81	1202.99	1405.92	1383.64	1482.23	1505.32	1491.13	1261.87	1068.65	1110.05	1156.04	1014.16	1241.52	1096.47	1286.84	1.17364	0.230985	0.0136281	0.143892	#N/A
SUZ12	2389.68	2194.34	2357.8	2177.76	3493.82	1783.36	1961.49	2472.36	2311.77	2149.28	2263.54	2088.54	2260.31	2223.75	2247.82	1980.36	2014.87	2285.89	2284.54	2128.81	2218.84	2251.85	2522.68	2167.22	0.858831	-0.219553	0.0136316	0.143892	#N/A
ZNF721	415.853	375.517	380.532	309.387	717.266	344.641	339.518	388.08	401.375	355.195	339.5	366.775	362.205	363.529	334.855	360.125	356.422	310.304	292.517	361.359	408.302	375.393	439.711	355.294	0.80597	-0.311202	0.0136351	0.143892	#N/A
BOD1L1	1605.53	1522.74	1407.12	1258.48	3556.3	1219.49	1447.14	1722.77	1746.2	1416.16	1429.11	1291.2	1309.3	1567.89	1556.79	1323.13	1286.39	1498.32	1481.28	1167.13	1362.22	1532.13	1870.03	1426.53	0.762474	-0.391239	0.0136454	0.143892	#N/A
FGFR1OP	672.053	732.736	739.287	738.93	930.564	658.513	639.988	640.405	720.327	690.284	673.763	699.884	760.085	675.106	667.704	644.749	681.381	717	723.205	696.931	702.626	705.025	762.714	686.997	0.899007	-0.153596	0.0138617	0.145931	#N/A
ARHGEF1	1751.76	1852.34	2048.27	2177.49	1781.53	2547.58	2599.11	1867.73	2016.81	2373.24	2152.57	2366.32	2453.3	2234.97	2243.5	2149.7	2048.72	1960.05	2025.76	2153.68	1916.84	2129.58	1922.28	2194.37	1.14157	0.191024	0.0138718	0.145931	#N/A
ADAMTS10	245.187	231.486	242.955	292.089	843.567	256.7	211.9	233.1	247.521	313.932	238.376	285.01	269.825	281.075	256.522	137.789	146.797	380.068	304.937	149.341	149.882	272.289	371.057	241.423	0.649726	-0.622097	0.0138784	0.145931	#N/A
GNG11	1491.42	1398.3	1491.38	1500.37	1633.01	2393.28	2237.22	1776.48	1707.97	1478.68	1798.76	1562.29	1480.95	1454.17	1610.39	2163.87	2307.74	1558.49	1756.45	1843.65	1891.07	1739.81	1502.9	1813.84	1.20627	0.270556	0.0138854	0.145931	#N/A
GBGT1	50.7743	58.8432	53.6674	45.1792	33.7696	89.0723	79.8545	52.6972	64.9924	78.756	84.2829	59.0142	56.0932	73.9231	72.418	66.0913	54.0726	54.3344	66.6197	43.1049	42.9291	60.9757	48.4467	64.891	1.34265	0.425087	0.0139049	0.146013	#N/A
KCNAB1	44.1271	48.2705	43.4203	42.0404	34.3803	34.947	44.308	59.9048	62.1415	48.3123	45.7192	59.8621	68.9851	58.8131	65.7566	39.649	50.0657	67.9517	58.6013	59.962	52.7093	51.9013	42.4477	54.8555	1.30067	0.379255	0.0139297	0.146026	#N/A
CXCL3	51.6536	37.0124	77.7427	52.9645	93.7455	242.95	222.601	85.2301	39.8485	83.8664	60.8696	104.173	91.1944	125.585	96.0328	212.16	158.792	35.9438	48.6963	266.034	163.405	111.929	62.6238	127.336	2.03081	1.02205	0.013945	0.146026	#N/A
RGPD5	516.534	511.003	824.93	764.296	808.942	630.552	484.049	452.713	478.407	435.42	454.035	576.163	519.752	651.031	309.996	394.188	570.197	636.156	616.177	586.585	680.602	566.749	685.141	529.751	0.77333	-0.370844	0.0139487	0.146026	#N/A
PIAS1	634.709	579.545	512.549	573.514	883.399	411.448	576.745	554.04	553.314	561.507	518.535	512.215	522.483	535.235	547.464	586.608	580.715	590.206	540.894	527.527	570.794	565.402	636.743	543.108	0.851497	-0.231926	0.0139528	0.146026	#N/A
PCNT	1855.86	1777.79	1706.41	1699.06	3470.14	1558.71	1733.65	1922.46	2013.28	1806.49	1583.58	1594.08	1643.88	1787.31	1777.19	1600.93	1568.4	1809.67	1880.94	1426.85	1544.17	1798.14	2101.85	1703.22	0.80991	-0.304166	0.0139868	0.146157	#N/A
MIR155HG	70.4764	81.5967	90.094	65.2033	119.613	90.8531	100.73	136.195	129.096	89.5568	124.96	88.4641	76.0079	90.1289	115.494	147.577	156.465	102.045	127.736	112.748	111.397	106.021	85.3967	112.466	1.31164	0.391376	0.014008	0.146157	#N/A
MMP2	2098.84	2327.43	2614.28	2888.61	1467.34	5668.45	5931.69	2341.65	2456.05	2466.56	2406.53	2544.04	2500.48	3081.44	3185.81	4146.18	4303.03	2609.34	2533.81	5296.96	5271.49	3244.76	2279.3	3546.47	1.55602	0.637856	0.0140144	0.146157	#N/A
ORMDL2	509.203	522.837	559.16	536.787	341.546	563.067	535.4	566.357	541.35	548.171	603.569	591.688	527.877	494.604	541.782	686.642	751.123	570.392	576.993	612.308	607.139	561.333	493.907	582.404	1.18141	0.240512	0.0140184	0.146157	#N/A
OXSM	183.972	193.063	204.301	199.987	167.881	177.124	203.836	242.012	251.774	176.641	195.342	214.738	191.831	234.072	221.159	268.351	257.857	295.049	229.517	238.171	228.259	217.854	189.841	226.608	1.19816	0.260819	0.0140237	0.146157	#N/A
CMIP	1531.81	1584.76	1408.57	1408.58	2089.57	1222.57	1253.98	1709.01	1809.72	1246.32	1186.54	1331.71	1298.55	1427.11	1437.62	1062.8	1067.51	1465.15	1329.4	1137.14	1145.17	1388.27	1604.66	1320.64	0.822701	-0.28156	0.0140733	0.146552	#N/A
XRN1	754.581	679.365	777.42	625.353	1766.79	625.983	837.681	780.34	760.485	661.888	660.973	584.227	564.163	787.799	774.347	627.283	649.695	813.26	742.065	564.469	697.353	749.31	920.701	695.751	0.755082	-0.405294	0.0141019	0.146626	#N/A
MYO18A	1667.52	1691.7	1773.44	1755.12	689.452	935.566	1017.75	1353.19	1372.18	1180.67	1119.28	1105.17	1154.6	1322.23	1195.44	962.484	984.587	1256.29	1404.45	1236.3	1321.34	1261.85	1515.45	1182.59	0.780966	-0.356668	0.0141066	0.146626	#N/A
ATXN1L	1236.52	1318.93	1275.09	1152.82	1809.31	889.965	1256.09	1247.58	1251.91	1209.64	1195.56	1178.08	1295.44	1221.33	1191.58	1024.79	1018.35	1222.92	1111.07	792.69	995.576	1185.49	1358.53	1131.41	0.832285	-0.264851	0.0141164	0.146626	#N/A
RBBP6	1616.36	1441.58	1403.01	1351.56	2515.97	1279.77	1522.58	1561.74	1485.67	1365.96	1339.19	1395.5	1216.29	1492.92	1415.65	1315.96	1281.26	1542.29	1463	1306.61	1351.19	1460.19	1665.7	1395.97	0.837698	-0.255498	0.0141273	0.146626	#N/A
WDFY3	1395.74	1368.15	1261.02	1169.89	2787.28	866.354	1138.12	1454.62	1404.95	1306.18	1276.95	1137.81	1303.79	1391.11	1365.62	1130.86	1223.49	1398.17	1295.01	1006.11	1223.58	1328.8	1596.42	1245.17	0.779611	-0.359173	0.0141417	0.146654	#N/A
TJP2	2551.51	2540.98	2306.41	2283.25	3590	1964.82	2182.92	2676.71	2616.15	2219.42	2218.88	2073.46	1993.94	2329.05	2343.82	2133.4	2109.75	2304.32	2502.34	2327.12	2448.71	2367.47	2654.43	2277.8	0.857861	-0.221185	0.0141673	0.146798	#N/A
SLC27A3	33.8533	31.3002	28.9751	33.2209	21.1282	46.1885	53.0358	32.7953	32.2279	42.6842	37.2151	34.4105	41.4677	45.4322	41.0344	42.4748	23.1297	43.757	33.4233	42.4307	38.6796	37.0888	29.6955	39.3992	1.33844	0.420552	0.0141817	0.146824	#N/A
ZNF471	44.2209	30.3445	36.8284	44.3601	52.4657	36.4274	76.9232	75.4248	56.8762	49.2169	45.7803	52.1159	58.0638	71.0026	58.3305	67.6877	54.0464	55.4473	48.5823	44.8714	43.375	52.4948	41.6439	55.8857	1.33666	0.418635	0.0141932	0.146824	#N/A
SEL1L	3359.21	3090.87	2946.1	2648.3	9094.38	3058.14	3377.88	3333.8	3102.81	2724.32	2710.62	2758.8	2902.08	3223.64	3188.33	2767.82	2747.22	3337.85	3016.76	3458.56	3892.01	3368.55	4227.77	3100.04	0.733096	-0.447927	0.0142128	0.146905	#N/A
ZNF317	614.497	597.939	611.525	653.105	1002.03	606.827	635.849	549.374	635.444	588.678	599.403	618.572	557.652	630.23	617.096	614.137	609.855	527.558	567.518	610.801	590.349	620.878	695.819	597.459	0.856931	-0.222749	0.0142356	0.147019	#N/A
LYST	309.161	277.764	225.331	194.816	711.231	195.195	241.126	270.328	282.257	225.363	255.327	250.26	307.605	289.466	238.633	258.836	228.907	299.773	239.838	179.965	206.182	270.827	343.661	248.066	0.719113	-0.47571	0.0142539	0.147087	#N/A
RCN3	3545.89	3885.6	3601.96	3813.56	3364.96	4955.85	4230.2	3661.45	4221.4	4485.42	4151.54	4812.05	4711.65	4093.33	4349.86	3631.5	3685.9	4123.81	3981.11	3985.51	3357.68	4030.96	3642.39	4152.39	1.13991	0.188921	0.0142792	0.147197	#N/A
CACNA1A	103.532	80.5903	131.708	83.2316	255.358	140.081	163.145	91.7067	64.3678	86.9286	69.0526	74.7393	70.506	91.6126	92.9191	94.7115	84.9741	91.4584	69.8268	75.3492	77.3118	99.672	130.884	89.9182	0.682432	-0.551244	0.0142946	0.147197	#N/A
NPIPA8	166.232	161.336	178.811	227.309	607.787	251.33	160.326	174.122	192.779	138.954	275.648	155.277	181.007	139.776	149.984	133.278	128.059	188.463	197.828	194.933	231.411	201.65	268.295	180.823	0.672379	-0.572653	0.0143115	0.147197	#N/A
PAK1	746.878	680.703	744.148	713.87	543.622	767.087	704.301	785.207	761.657	818.581	821.692	830.937	804.461	720.281	734.59	711.93	763.76	708.509	747.097	751.432	814.025	746.418	685.844	765.347	1.11831	0.161315	0.0143116	0.147197	#N/A
FRS2	773.772	727.146	732.234	691.861	1446.08	518.794	575.934	769.624	759.989	740.297	760.882	696.492	694.721	726.077	761.322	693.366	669.41	797.227	776.446	584.281	658.975	740.711	874.22	698.99	0.798966	-0.323794	0.0143331	0.147297	#N/A
OGG1	458.478	481.896	482.011	496.979	297.008	550.214	558.591	524.997	464.889	515.55	490.284	477.105	467.91	472.298	503.597	576.706	543.792	499.915	585.409	541.744	483.866	498.726	443.274	516.054	1.16726	0.223131	0.0143543	0.147394	#N/A
SEMA7A	3821.51	3902.03	3831.79	4153.83	890.897	4230.94	5592.83	3706.33	3802.51	4927.19	4514.25	4707.46	4882.38	4563.82	4588.33	4532.38	4821.63	3203.56	4211.49	6673.28	6308.97	4374.64	3320.01	4704.21	1.41715	0.502994	0.0143688	0.147412	#N/A
CPSF4	327.025	336.096	409.972	463.652	420.764	397.874	360.733	271.725	313.431	336.181	316.016	328.095	324.461	290.398	298.634	325.143	304.38	282.215	279.776	433.214	380.466	342.869	391.502	327.671	0.83703	-0.256649	0.0143875	0.147412	#N/A
NAV2	2907.73	2727.59	2939.55	2845.55	4324.32	2351.85	2859	2790.48	2803.04	2739.42	2551.71	2472.04	2546.58	3193.39	3036.94	2242.66	2112.92	2934.43	2657.02	2548.64	2788.36	2779.68	3148.95	2664.28	0.845917	-0.241413	0.0144005	0.147412	#N/A
CD276	1796.56	1941.94	2054.93	2070.55	3160.89	1894.43	1946.09	1776.47	1944.55	1986.26	1888.73	2015.5	2061.54	1985.63	1983.03	1718.1	1726.21	1933.38	1824.02	1468.32	1439.91	1934.14	2204.97	1849.51	0.838294	-0.254471	0.0144032	0.147412	#N/A
ATXN2L	4042.28	4254.1	4012.1	3940.59	7905.42	4105.81	4629.84	3616.68	3932.65	4229	3843.93	3889.78	4083.65	4007.4	4119.28	3360.03	3312.33	3986.22	4227.44	4009.34	3902.58	4162.4	4830.9	3953.5	0.818154	-0.289556	0.0144261	0.147495	#N/A
ZMYM3	949.568	957.897	956.775	952.614	1127.55	907.757	945.928	881.789	1006.2	867.636	907.42	798.735	798.171	947.72	874.561	874.175	779.085	933.072	968.412	804.565	927.041	912.698	988.881	888.891	0.898175	-0.154932	0.0144495	0.147495	#N/A
KIAA1147	397.107	424.793	415.326	398.3	881.912	333.547	450.965	462.218	435.562	432.202	404.886	394.329	344.251	432.431	375.942	317.559	357.881	453.356	400.725	334.215	383.72	420.535	503.488	394.612	0.782566	-0.353716	0.0144561	0.147495	#N/A
AIF1L	1508.9	1519.51	1293.69	1429.59	626.354	703.555	447.949	1073.91	1132.49	906.924	916.035	740.48	771.465	803.95	730.882	567.155	499.445	1372.37	1464.79	917.823	1015.87	973.482	1275.61	879.068	0.689484	-0.53641	0.0144866	0.147495	#N/A
MEIOB	96.0921	114.25	106.094	89.7318	88.4406	42.5543	33.8242	75.2023	100.211	98.8228	105.153	79.3162	66.0425	71.5084	58.2723	38.4299	40.6472	70.6865	89.2956	72.8192	64.8244	76.2961	98.9217	69.2256	0.704214	-0.505914	0.0145133	0.147495	#N/A
DST	9264.37	8616.68	8094.89	7748.96	10508.5	5238.49	7042.04	8533.3	8203.81	7355.41	7353.54	7572.39	7580.77	8747.66	8656.45	6494.1	6849.66	8346.22	7892.03	7001.94	7870.06	7855.78	8846.68	7546.12	0.852982	-0.229412	0.0145227	0.147495	#N/A
TP53INP2	447.809	467.515	485.337	439.043	469.781	414.635	327.57	433.665	412.165	408.553	381.93	441.497	440.996	301.749	353.203	322.275	293.316	500.934	408.954	398.971	396.07	406.951	461.897	389.78	0.843794	-0.245037	0.0145232	0.147495	#N/A
TMEM141	185.764	260.152	251.431	258.582	146.674	280.116	259.562	235.72	238.488	256.868	279.299	247.577	279.026	225.537	271.747	307.238	346.103	252.389	285.447	258.417	245.81	255.807	220.521	266.834	1.21309	0.278686	0.0145346	0.147495	#N/A
KIF24	380.148	464.629	424.195	418.206	675.875	333.512	343.519	453.253	445.266	403.527	424.828	389.406	429.961	377.038	387.812	347.378	296.045	444.583	438.198	351.816	380.911	410.005	472.611	390.441	0.825148	-0.277274	0.0145599	0.147495	#N/A
PELO	1338.39	1370.46	1219.78	1223.16	1282.09	1359.53	1312.76	1526.41	1576.44	1330.28	1339.7	1436.47	1365.74	1417.02	1414.76	1645.81	1706.02	1473.35	1508.75	1361.4	1248.85	1402.72	1286.78	1438.96	1.11781	0.16068	0.0145642	0.147495	#N/A
OAZ2	1651.74	1649.63	1785.16	1919.74	1851.58	1475.95	1450.27	1721.18	1676.69	1671.01	1673.79	1528.72	1532.89	1594.94	1599.03	1405.32	1616.61	1694.49	1696.06	1747.58	1686.37	1648.99	1771.57	1610.68	0.909934	-0.136166	0.0145722	0.147495	#N/A
RBM17	1727.76	1661.29	1686.97	1745.24	1912.82	1534.92	1362.05	1650.73	1536.92	1602.55	1668.43	1669.69	1650.23	1645.26	1680.1	1688.54	1592.88	1530.15	1540.59	1696.22	1668.88	1640.58	1746.82	1607.38	0.920381	-0.119697	0.0145993	0.147495	#N/A
ERGIC1	4767.63	4979.16	4280.45	4596.87	3184.1	5124.55	5087.96	5193.49	5255.48	4831.15	4669.41	4683.05	4717.9	4834.63	4933.32	4721.48	4794.14	4810.05	5258.33	4782.54	4785.05	4775.75	4361.64	4905.16	1.12485	0.169728	0.0145993	0.147495	#N/A
TRRAP	2186.25	2217.14	2267.76	2016.79	3821.34	1544.12	2093.73	2344.39	2254.1	2302.86	1951.19	1975.22	2136.31	2299.93	2206.38	1869.64	1892.39	2181.4	2148.38	1811.65	1976.7	2166.56	2501.86	2061.77	0.823853	-0.279541	0.0146035	0.147495	#N/A
CAMK2N2	15.972	9.4887	13.3413	23.1972	11.7242	89.4273	31.8066	22.8693	11.8377	18.0796	17.3662	27.5207	23.4922	20.5793	18.3477	28.0786	12.8193	24.2935	22.3078	33.5754	24.549	23.8416	14.7447	26.6844	1.80384	0.851068	0.0146079	0.147495	#N/A
C6orf1	268.331	260.036	260.186	305.683	123.403	260.203	304.09	262.272	276.205	360.206	355.371	370.603	322.157	291.624	295.103	334.914	382.206	253.34	293.164	307.876	258.979	292.664	243.528	308.019	1.26878	0.343443	0.0146107	0.147495	#N/A
SLC43A1	116.752	141.626	152.434	170.298	105.539	163.405	153.531	143.619	157.96	166.77	163.608	159.502	173.674	146.416	150.095	145.686	168.151	204.574	180.84	173.548	149.349	156.542	137.33	162.546	1.19171	0.253034	0.0146116	0.147495	#N/A
KMT2D	2154.4	2124.72	1988.36	1862.71	4164.7	1877.25	2706.07	2247.28	2256.32	1971.88	1698.6	1802.62	1878.97	2190.73	2105.74	1556.34	1531.46	1698.87	1765.37	1399.83	1575.13	2026.54	2458.98	1891.4	0.768847	-0.379231	0.0146325	0.147586	#N/A
STXBP2	422.235	478.146	421.325	476.803	420.484	422.461	390.797	402.311	404.134	438.561	393.09	383.534	436.749	411.043	374.584	330.036	355.722	387.833	417.593	408.068	408.028	408.74	443.799	397.784	0.89699	-0.156836	0.0146797	0.147943	#N/A
SSH1	1462.91	1389.73	1434.92	1388.26	2830.91	1417.35	1576.28	1515.07	1596.92	1239.83	1113.78	1100.41	1155.91	1441.29	1435.17	1322.3	1351.7	1585.92	1379.03	1158.98	1331.58	1439.44	1701.35	1357.6	0.797372	-0.326676	0.0147086	0.148116	#N/A
PDCD2	1215.68	1219.12	1226.36	1315.41	1060.16	1236.93	1233.26	1248.94	1211.6	1359.29	1443.01	1412.25	1474.77	1339.86	1323.19	1564.68	1515.8	1245.5	1256.98	1467.68	1288.63	1317.1	1207.35	1351.4	1.12021	0.163771	0.0147536	0.148205	#N/A
DTWD1	284.02	279.843	284.891	274.212	232.529	371.812	281.247	305.753	301.827	258.614	346.867	336.666	257.762	318.586	340.576	334.563	353.643	282.129	286.941	308.694	313.585	302.608	271.099	312.454	1.15428	0.206999	0.0147543	0.148205	#N/A
SREK1	1675.93	1652.14	1720.15	1425.62	3669.82	1444.61	1644.13	1802.93	1716.47	1511.81	1604.43	1509.97	1601.76	1774.43	1648.35	1573.02	1623.42	1736.61	1630.22	1422.41	1463.93	1707.25	2028.73	1606.78	0.791649	-0.337067	0.01476	0.148205	#N/A
TRAM2	9958.63	9798.74	9596.87	9019.72	7542.36	7720.47	9580.3	11747.6	11501.9	12064.9	11339	11057.9	11730.8	11618.8	11371.1	10117	10454.2	11021.5	10385.6	8958.73	9710.01	10299.8	9183.26	10648.7	1.1597	0.213756	0.0147649	0.148205	#N/A
RXFP3	1.88083	2.84541	1.11458	0	7.82578	2.79957	6.62965	6.37536	7.51908	5.74556	4.32653	4.91586	8.29366	4.96925	5.39942	11.7468	15.4219	4.86207	4.05104	10.4084	7.54689	5.93703	2.73332	6.9382	2.3413	1.22731	0.0147794	#N/A	#N/A
CSGALNACT1	64.5845	44.0467	58.5644	77.242	124.938	79.1917	57.5727	63.3454	66.1077	38.102	46.2432	38.8765	37.6836	48.0317	54.5238	44.6628	35.0647	59.9019	57.2337	67.938	51.9608	57.896	73.875	52.9025	0.711203	-0.491667	0.0147935	0.148337	#N/A
SLC19A2	206.014	200.1	229.789	188.437	211.379	229.695	225.444	263.752	230.806	247.783	273.998	308.745	269.568	227.902	233.297	259.136	239.233	197.444	173.114	300.391	296.131	238.674	207.144	248.527	1.20125	0.264536	0.0148017	0.148337	#N/A
GPX7	38.5115	56.9382	44.443	49.6758	33.599	57.2638	75.5314	43.0417	41.9895	49.3231	51.2747	52.0889	59.4173	53.9268	70.1429	64.3477	56.3691	76.7539	59.8438	51.1427	73.6631	55.2042	44.6335	58.5075	1.31342	0.393329	0.0148144	0.148345	#N/A
IMP4	1069.39	1219.66	1123.09	1153.28	780.14	1222.47	1127.41	1128.74	1241.38	1265.86	1260.45	1260.77	1344.31	1213.85	1262.24	1475.3	1394.77	1045.07	1136.66	1269.66	1113.9	1195.64	1069.11	1235.18	1.15626	0.209471	0.0148445	0.148528	#N/A
PTPN9	1118.55	1199.62	1269.59	1279.34	1569.01	1093.96	1140.51	1205.68	1194.7	1266.72	1241.83	1144.54	1206.85	1178.58	1116.84	1138.42	1144.88	1077.72	1109.48	1186.44	1147.69	1191.95	1287.22	1162.18	0.902414	-0.148139	0.0148793	0.148754	#N/A
VPS13B	776.536	699.131	628.457	600.837	1413.5	425.978	736.489	736.278	777.026	613.562	605.84	552.101	611.051	717.812	676.598	613.334	546.629	731.078	694.65	529.504	634.211	681.933	823.692	637.634	0.773451	-0.370618	0.0148908	0.148754	#N/A
LOC643733	12.1443	9.49613	14.2619	3.29127	40.4569	2.78338	0	5.56472	6.48944	6.61591	13.1695	8.85539	4.15035	11.3632	11.8737	5.49094	11.3846	7.75406	4.08136	14.32	4.72892	9.44171	15.9301	7.41409	0.467031	-1.09841	0.0149117	#N/A	#N/A
EP300	1969.65	1840.41	1592.31	1420.33	3578.02	1412.81	1903.39	1850.23	1762.45	1704.91	1551.9	1483.92	1630.03	1782.31	1838.72	1399.96	1404.69	1881.6	1715.11	1331.37	1507.46	1741.03	2080.14	1635.05	0.785616	-0.348103	0.0149539	0.149265	#N/A
TNNT1	230.943	223.601	210.873	226.368	126.482	176.636	133.77	161.759	163.403	140.423	155.88	193.016	147.684	172.345	184.333	180.34	169.983	135.644	153.817	198.967	183.166	174.735	203.653	165.698	0.817311	-0.291043	0.0149717	0.149323	#N/A
EAF1	998.211	1048.8	1019.89	960.258	2002.96	850.358	842.154	964.396	988.458	1011.47	945.153	1003.95	1114.26	980.526	1093.12	1079.53	1031.89	943.54	919.076	939.817	1025.96	1036.37	1206.03	983.354	0.814585	-0.295863	0.0150108	0.149508	#N/A
MED14	2096.52	2007.36	2061.98	1818.3	2326.89	1418.21	1636.72	1914.48	1988.02	1828.92	1776.83	1835.93	1831.84	1943.44	1930.46	1605.94	1583.33	2133.46	1945	1586.86	1893.19	1864.94	2062.21	1803.29	0.874489	-0.193489	0.0150141	0.149508	#N/A
MAP2K4	759.252	730.286	745.289	722.372	891.57	649.982	676.414	766.65	733.86	673.646	722.574	648.046	672.903	674.557	702.14	691.64	688.255	738.323	753.243	689.008	738.495	717.548	769.754	701.234	0.909849	-0.136301	0.0150487	0.149691	#N/A
WASF2	2936.34	2987.97	2904.05	2826.58	4880.17	2670.28	3123.06	2852.65	3043.7	2854.56	2764.76	2779.19	2996.49	2860.13	2911.97	2481.62	2372.93	3038.1	2908.29	2571.73	2679.66	2925.92	3307.02	2806.82	0.848404	-0.237177	0.0150564	0.149691	#N/A
LOC101927746	11.2502	16.1462	23.2151	19.7664	12.4703	37.5753	34.4187	18.4791	17.2909	21.4258	24.5051	27.5023	11.048	29.0703	23.7136	31.8735	43.3374	15.5233	15.2516	28.6789	31.2205	23.5125	16.5696	25.6821	1.56389	0.645144	0.0150852	#N/A	#N/A
PPP1CC	4958.59	5039.38	5065.5	4851.84	5603.8	3810.2	3759.92	4898.98	4538.27	4695.66	5052.16	4535.89	4583.71	4632.8	4452.37	4604.04	4788.91	4682.58	4538.89	4927.89	5017.03	4716.11	5103.82	4594.96	0.900449	-0.151283	0.0150927	0.149932	#N/A
BMPR1B	12.9812	25.055	34.0279	15.3023	54.7926	23.4736	18.298	13.85	11.6315	18.5907	11.41	14.5354	18.2644	23.8119	23.4192	17.4245	19.6179	18.7833	13.9627	23.6904	22.0391	20.7124	28.4318	18.3002	0.636593	-0.651558	0.0151138	#N/A	#N/A
FAM53C	1723.18	1714.25	1716.93	1643.37	2836.7	2021.94	1780.35	1676.37	1734.52	1704.05	1657.55	1565.15	1630.21	1590.09	1561.72	1476.75	1501.74	1475.84	1653.11	1528.61	1543.18	1701.7	1926.88	1631.32	0.845809	-0.241596	0.0151265	0.149969	#N/A
SCD	3996.05	3963.66	2925.41	2758.42	5043.26	7427.61	5372.81	8678.43	8780.7	5397.14	5531.61	5563.69	5737.33	4432.06	4083.25	2653.97	2577.8	9754.17	7715.04	4217.42	4444.82	5288.32	3737.36	5772.99	1.54456	0.6272	0.0151268	0.149969	#N/A
UBTD1	449.282	494.269	478.595	500.975	712.438	900.568	861.618	532.278	625.807	629.159	624.225	637.974	638.514	574.894	589.432	594.459	598.043	601.691	644.553	601.568	580.452	612.895	527.112	639.702	1.21039	0.275478	0.0151323	0.149969	#N/A
XYLT2	960.864	986.832	1136.95	1203.99	676.552	1223.96	1258.82	1037.74	1075.32	1177.83	1099.01	1158.14	1160.27	1232.46	1156.52	1180.44	1041.29	1121.71	1273.94	1133.43	1074.36	1112.88	993.036	1150.33	1.16009	0.214239	0.0151765	0.150279	#N/A
HELZ	1081.39	1005.02	1008.57	894.605	2289.03	825.691	1063.83	1185.14	1070.35	1005.27	963.774	920.472	942.928	1099.96	1009.08	875.661	871.881	1151.03	961.149	730.322	854.058	1038.53	1255.72	970.663	0.772447	-0.372492	0.0151876	0.150279	#N/A
TIMMDC1	886.253	869.992	930.219	948.593	580.194	950.723	925.195	927.144	860.392	930.723	1003.48	958.405	887.258	929.729	915.397	1110.49	1172.66	1007.92	1019.67	1026.17	1005.27	945.042	843.05	976.914	1.1606	0.214869	0.0152076	0.150358	#N/A
NHLRC2	254.062	247.485	317.038	219.647	382.191	145.739	293.12	242.511	218.874	235.388	205.499	201.587	204.612	270.531	241.979	251.73	261.299	202.35	156.859	208.368	263.996	239.279	284.085	225.278	0.792386	-0.335725	0.0152304	0.150451	#N/A
ATF6	1302.38	1235.5	1367.71	1268.16	2067.74	1202.47	1303.83	1276.71	1165.05	1267.07	1180.94	1219.38	1172.39	1235.52	1223.98	1227.8	1262.92	1122.7	1121.21	1430.66	1436.81	1290.04	1448.3	1240.59	0.855974	-0.224362	0.015241	0.150451	#N/A
ZC3H11A	2818.79	2801.2	2743.02	2680.31	5641.1	2789.4	2766.56	2940.01	2697.96	2679.1	2923.23	2664.78	2805.02	2715.12	2565.43	2380.02	2543.91	2986.33	2937.28	2547.98	2683.64	2871.91	3336.88	2726.61	0.816781	-0.291978	0.0152807	0.150663	#N/A
POLR2A	7198.56	7554.39	7012.03	6722.9	5431.48	6335.67	7142.39	5865.17	6247.32	5773.83	5279.58	5427.15	5738.85	6222.26	6172.7	5020.83	5007.41	5663.93	5891.67	6401.1	6621.46	6130.03	6783.87	5925.71	0.873544	-0.195048	0.0152895	0.150663	#N/A
EBP	697.794	762.076	739.667	756.951	472.633	851.722	742.002	839.471	865.897	836.197	915.653	937.555	858.056	715.195	685.178	691.786	760.664	776.193	759.865	828.459	768.853	774.375	685.824	802.047	1.1711	0.22787	0.0153011	0.150663	#N/A
B4GALNT1	211.95	223.735	253.858	232.193	236.854	312.162	412.998	246.538	260.479	244.83	242.046	266.561	275.121	294.126	301.051	315.333	301.805	235.161	315.78	247	217.209	268.895	231.718	280.513	1.2073	0.271787	0.0153106	0.150663	#N/A
CDC42EP2	534.016	624.166	592.54	665.136	517.889	1011.54	861.737	706.705	674.918	693.808	634.88	755.998	709.054	665.101	658.627	732.405	694.784	564.864	552.141	723.474	594.463	674.679	586.75	702.156	1.19615	0.258402	0.0153791	0.151217	#N/A
MTUS1	58.5986	53.3553	58.6831	44.5495	186.489	28.3236	29.2055	50.2494	50.6887	75.8344	60.7823	42.6169	33.3334	61.4683	49.9175	20.8628	28.7123	102.011	52.8878	21.004	23.7367	53.9672	80.3352	45.7272	0.569114	-0.813209	0.0154581	0.151876	#N/A
NR1D2	763.205	786.444	603.933	550.718	1538.4	593.77	741.251	591.569	555.034	675.846	731.309	600.96	617.473	617.569	631.796	623.586	578.923	694.397	882.354	618.129	711.763	700.402	848.54	654.108	0.769908	-0.377242	0.0155622	0.152679	#N/A
UTY	181.949	203.67	182.733	181.453	335.503	147.52	214.954	158.448	156.048	158.569	154.644	168.64	164.664	182.079	189.576	163.232	158.08	217.581	191.502	178.223	205.056	185.435	217.062	175.551	0.805758	-0.311581	0.0155643	0.152679	#N/A
KIF5C	8.24945	8.33985	3.6809	9.76084	5.16486	21.8414	15.5037	10.989	10.4504	8.11344	10.9326	10.5366	10.7735	10.1456	12.6274	13.1821	23.8245	10.6943	11.1278	7.04492	13.4758	11.2599	7.03918	12.5789	1.73495	0.794896	0.0155719	#N/A	#N/A
TMEM171	206.703	210.619	224.481	225.197	173.469	264.004	320.792	295.727	258.418	266.344	271.885	271.248	229.435	217.833	207.209	248.255	283.177	175.901	198.733	292.408	230.445	241.537	208.094	251.988	1.21259	0.278096	0.0155922	0.152833	#N/A
NGLY1	826.376	774.882	764.285	814.425	601.427	682.369	755.283	945.945	811.124	806.737	896	896.706	804.479	802.772	856.357	1017.12	1035.92	941.942	928.047	892.368	889.859	844.973	756.279	872.69	1.15562	0.208671	0.0156464	0.153244	#N/A
FOXD4L5	3.76237	5.69034	1.11513	2.21619	1.56554	8.40166	11.9345	8.1898	4.29504	5.74417	6.053	4.91615	5.52941	4.25966	2.16001	5.41906	1.2858	11.6706	7.08762	11.2125	7.54557	5.71686	2.86991	6.60653	2.29116	1.19608	0.0156611	#N/A	#N/A
C5orf51	1187.41	1106.61	1146.22	1110.18	1441.68	968.172	1123.36	1047.65	870.272	1166.4	1108.13	1141.64	1115.66	952.153	940.863	1052.26	1037.24	1184.84	1146.71	985.607	1086.24	1091.4	1198.42	1057.95	0.882054	-0.181061	0.0156633	0.153289	#N/A
SMYD2	824.304	852.878	832.516	832.729	706.175	872.587	770.151	1033.55	945.176	818.9	845.329	866.031	814.034	883.631	996.415	1111.13	1102.38	960.367	947.584	916.74	898.528	896.721	809.72	923.908	1.14203	0.191598	0.0156884	0.153415	#N/A
MEI1	4.7038	11.3798	8.92531	6.65185	3.91475	16.809	17.2404	5.45535	8.58706	8.20406	6.04904	11.7994	9.67697	14.1999	10.8012	12.6388	18.0098	10.6994	11.1351	21.6303	29.2342	11.7974	7.1151	13.2606	1.88084	0.911373	0.015731	#N/A	#N/A
MT1X	129.527	98.0367	134.942	144.782	31.7095	204.925	102.851	148.237	147.647	120.383	126.211	144.111	128.181	191.015	202.967	181.271	141.83	135.28	122.906	185.386	159.844	142.002	107.8	152.69	1.42379	0.50974	0.0157704	0.154085	#N/A
CCNE2	572.755	580.445	562.97	468.575	1142.67	435.392	468.071	638.234	533.779	485.044	555.38	528.959	457.543	462.863	507.568	543.87	556.582	554.306	548.865	565.322	616.916	561.243	665.483	528.668	0.793492	-0.333712	0.0157815	0.154085	#N/A
RGS5	1647.3	1568.14	1679.12	1477.08	1323.16	293.46	194.647	1333.2	1290.24	1008.67	1035.37	888.812	927.665	954.706	937.229	430.365	408.793	1470.46	1176.66	827.99	898.556	1036.74	1538.96	879.802	0.571879	-0.806219	0.0158253	0.154393	#N/A
ZKSCAN1	982.711	937.425	999.97	959.168	1560.15	914.542	1117.44	907.357	953.708	865.649	872.018	837.129	817.547	1066.08	1014.32	765.145	806.368	958.021	873.086	886.847	994.621	956.634	1087.89	915.618	0.840836	-0.250104	0.0158491	0.154505	#N/A
OSGEPL1-AS1	12.1998	9.49353	8.86706	7.7079	8.58486	4.18285	6.62238	4.59845	9.70729	8.23023	6.10389	2.94758	6.90711	7.80238	4.31412	2.7252	5.11202	4.85456	4.06196	2.39375	3.7808	6.24751	9.37063	5.27154	0.560348	-0.835605	0.0159017	#N/A	#N/A
LINC01123	25.712	27.8461	46.2534	29.1403	25.6078	22.673	50.9987	39.67	53.2963	49.1851	34.1392	46.6038	29.3852	40.1631	45.1539	42.2752	35.1151	41.3434	31.7571	48.6335	53.4893	38.9734	30.9119	41.4926	1.3659	0.449851	0.0159187	0.155062	#N/A
TROAP	1442.85	1455.52	1582.2	1642.65	1207.01	1375.75	1405.62	1040.86	1170.6	1339.53	1397.13	1223.74	1069.32	1178.41	1231.14	1317.95	1268.8	1128.35	1315.88	1450.99	1474.17	1319.93	1466.05	1274.27	0.869817	-0.201216	0.015944	0.155188	#N/A
SMAD3	2050.79	2126.12	2127.8	2150.95	5521.39	2559.43	2295.05	2675.88	2753.53	1789.9	1983.88	1456.89	1510.54	2011.33	1915.14	1202.12	1121.69	2296.28	2398.73	1599.59	1797.31	2159.25	2795.41	1960.45	0.701157	-0.51219	0.0159592	0.155214	#N/A
CDK14	501.241	448.236	492.518	478.899	739.425	315.99	367.142	491.317	474.259	459.036	495.244	423.976	487.324	475.826	462.521	367.546	393.396	473.078	506.015	421.586	463.511	463.718	532.064	442.361	0.830992	-0.267093	0.0159719	0.155217	#N/A
SQRDL	501.787	507.33	510.427	529.479	412.299	732.223	536.121	597.213	561.415	488.895	532.588	510.128	467.856	596.32	557.834	618.702	665.652	520.977	524.509	591.264	613.608	551.268	492.264	569.707	1.15811	0.211778	0.0159917	0.155289	#N/A
INTS4P2	20.6797	22.7679	26.7173	21.0163	20.3349	11.1886	7.95369	18.2541	15.0517	12.3192	9.53433	24.5758	6.91046	14.9051	22.6714	11.7604	21.8211	13.6092	20.2671	10.4006	15.1002	16.5638	22.3032	14.7702	0.666234	-0.5859	0.0160763	#N/A	#N/A
HIPK3	863.107	787.341	750.604	652.563	1617.78	662.62	774.9	872.131	837.1	742.517	686.041	635.29	700.42	773.105	823.318	638.829	698.25	853.554	769.917	621.412	749.099	786.186	934.279	739.906	0.791032	-0.338192	0.0160935	0.156157	#N/A
KIAA0226	1009.29	999.835	933.422	980.603	1198.35	850.93	869.753	825.137	918.891	1011.26	998.338	998.195	1008	887.347	850.823	744.201	677.788	960.669	928.526	843.786	910.444	924.075	1024.3	892.756	0.871173	-0.198968	0.0161266	0.156357	#N/A
MICALCL	20.6927	16.1228	33.4524	32.1332	16.4378	23.8039	22.5428	17.291	32.2139	39.3895	35.4555	36.3793	38.7057	53.2454	33.4798	51.4834	54.0012	35.0113	18.2257	33.6364	50.9334	33.078	23.7678	35.9874	1.53871	0.621724	0.016207	0.157015	#N/A
RGS19	180.629	206.996	256.744	248.273	165.073	322.964	324.581	197.374	228.618	288.928	273.018	257.129	254.948	249.076	302.877	321.707	293.538	202.85	204.649	252.432	217.971	250.018	211.543	262.041	1.24065	0.311091	0.016228	0.157032	#N/A
RIT1	488.857	476.477	496.513	448.14	1162.66	459.997	449.039	562.047	480.027	466.407	460.282	452.294	467.543	444.843	481.216	544.941	497.868	541.642	492.932	395.736	446.992	510.307	614.53	477.738	0.776046	-0.365785	0.0162339	0.157032	#N/A
CDC23	1482.39	1472.84	1498.79	1505.95	1993.74	1244.87	1247.83	1441.33	1402.3	1422.07	1552.96	1348.01	1387.89	1412.09	1351.1	1549.81	1648.45	1475.37	1422.56	1241.4	1309.14	1448.14	1590.74	1403.57	0.881859	-0.181381	0.0162668	0.157143	#N/A
ZNF180	296.463	297.841	292.753	298.12	348.743	219.99	261.615	330.323	291.625	281.583	248.805	218.567	240.168	236.527	283.475	277.597	291.105	289.681	264.919	217.349	273.073	274.301	306.784	264.15	0.859934	-0.217702	0.0162705	0.157143	#N/A
MIA3	1731.19	1658.65	1585.9	1581.41	3334.79	1677.16	1514.27	1859.75	1754.31	1503.44	1698.7	1694.55	1542.72	1636.89	1692.39	1415.25	1346.87	1697.61	1587.82	1553.25	1572.72	1697.13	1978.39	1609.23	0.812501	-0.299559	0.0163125	0.157428	#N/A
TRIM39-RPP21	0	0	0	0	0	0	11.9293	21.9256	0	0	0	0	0	0	15.1124	15.387	34.6381	0	0	5.59848	22.6546	6.05931	0	7.95284	44.5556	5.47753	0.0164017	#N/A	#N/A
DNAL1	361.304	348.765	382.915	400.477	560.833	314.509	342.173	371.223	330.444	339.959	371.206	355.87	362.541	377.146	395.888	365.821	385.441	352.813	340.834	344.998	356.063	369.582	410.859	356.683	0.866189	-0.207247	0.0164031	0.157933	#N/A
ATAD1	1047.8	1009.1	1002.45	993.905	1665.69	841.534	904.363	1111.19	985.75	1024.95	1055.03	949.793	1027.08	970.486	960.113	1018.84	1047.87	966.698	951.791	935.409	897.94	1017.51	1143.79	978.052	0.854232	-0.2273	0.0164177	0.157933	#N/A
WDR17	25.4479	27.8389	24.6016	13.3349	3.92238	25.2665	34.5405	32.7429	31.161	23.8212	28.5339	20.4725	18.0016	37.6936	22.7223	33.4327	24.4986	39.9512	44.5958	25.6881	26.4404	26.8909	19.0291	29.3477	1.56441	0.645616	0.0164184	0.157933	#N/A
RNF169	664.37	633.391	612.976	605.807	1601.74	428.863	640.643	621.98	558.912	580.628	648.285	605.757	788.048	712.914	688.156	672.069	710.654	637.239	575.773	492.924	579.811	669.569	823.657	621.416	0.753585	-0.408158	0.0164215	0.157933	#N/A
KIFC3	2125.66	2394.75	2199.71	2322.19	2128.83	2136.96	1788.98	2131.09	2352.39	1951.89	1909.38	1974.73	1863.83	2148.8	2213.48	1792.77	1701.75	2074.09	2139.08	1944.88	1784.35	2051.41	2234.23	1994.28	0.892872	-0.163474	0.0164279	0.157933	#N/A
AKR1C2	30.9917	18.9802	25.0672	16.396	19.4022	104.381	133.446	37.1452	42.3304	26.3707	24.4705	21.9076	14.435	16.0626	17.8569	55.7873	58.3936	24.5399	24.6668	90.4079	111.783	43.5629	22.1675	50.249	2.26665	1.18056	0.0164813	0.158324	#N/A
CRACR2A	184.314	215.835	229.608	212.95	136.597	143.327	241.025	237.222	283.547	278.409	226.505	226.95	258.407	259.109	253.59	277.336	227.395	221.706	209.841	221.991	246.643	228.205	195.861	238.313	1.22265	0.290014	0.0165548	0.158908	#N/A
CCT4	8162.33	8094.13	7728.33	7831.88	6942.43	7406.05	7463.98	8782.89	8204.92	8374.42	9109.18	9052.37	8791.35	8299.02	8238.35	9450.16	10171.1	8217.59	8485.31	8787.53	8594.38	8389.89	7751.82	8589.29	1.10817	0.148179	0.0165701	0.158933	#N/A
PM20D2	828.885	876.206	778.923	780.681	863.697	567.4	618.03	839.769	766.258	705.465	707.502	626.369	682.936	714.279	722.639	661.578	680.68	820.02	927.143	711.503	707.219	742.247	825.678	716.174	0.867798	-0.204569	0.0165873	0.158977	#N/A
ADGRL1	164.493	177.189	165.284	174.142	446.588	234.244	230.979	150.794	216.7	169.738	140.545	127.943	139.751	171.108	179.127	125.249	105.556	156.664	165.932	109.896	93.4116	173.587	225.539	157.352	0.694941	-0.525038	0.0166218	0.159104	#N/A
ZXDC	431.181	431.337	481.53	453.831	647.439	502.843	472.625	382.964	468.977	412.078	390.445	372.175	368.811	427.796	457.81	364.616	342.074	442.023	396.689	436.476	440.71	434.497	489.063	417.444	0.851247	-0.232349	0.016626	0.159104	#N/A
CRYBB2P1	254.629	285.757	253.971	220.333	593.182	273.133	203.385	277.994	248.174	240.548	237.479	260.827	242.78	240.66	216.348	293.706	285.983	286.894	239.934	192.291	222.706	265.272	321.575	247.678	0.767709	-0.381368	0.0166589	0.159201	#N/A
ADRM1	2881.28	3239.07	3120.75	3190.27	2217.27	3665.33	3346	3096.66	3421.26	3511.34	3339.65	3649.23	3559.08	3113.05	3256.85	3905.13	3754.13	2846.1	3040.61	3260.16	2950.98	3255.44	2929.73	3357.22	1.14614	0.196789	0.0166617	0.159201	#N/A
CASP8AP2	1141.12	1133.04	907.283	885.182	2510.47	841.907	932.326	1200.96	1180.84	999.561	1007.74	950.817	1019.37	1105.38	1140.38	961.128	837.132	1134.5	1020.46	768.426	930.703	1076.61	1315.42	1001.98	0.761206	-0.393641	0.0167069	0.159512	#N/A
BCKDK	1084.73	1125.3	1250.9	1324	1076.53	1847.55	1539.72	1448.21	1529.85	1285.5	1175.5	1088.12	1132.46	1378.44	1448.88	1312.7	1286.68	1331.39	1322.1	1445.06	1309.53	1321.1	1172.29	1367.61	1.16674	0.222479	0.0167753	0.159684	#N/A
EXOSC6	416.388	377.579	442.987	456.748	688.201	552.374	506.368	352.406	378.49	421.352	333.779	381.409	410.474	392.491	380.001	323.916	341.378	318.83	313.153	379.984	374.696	406.81	476.381	385.069	0.806125	-0.310925	0.0167791	0.159684	#N/A
SH3TC1	58.3292	76.8122	70.2937	83.1565	21.9237	152.692	132.621	88.18	116.99	109.109	71.7148	70.7972	88.4761	97.2705	117.736	65.8962	57.8943	54.4713	56.6852	97.7428	102.788	85.3133	62.103	92.5665	1.49574	0.58086	0.0167868	0.159684	#N/A
GPR160	41.3672	51.2235	56.8027	44.2678	48.5028	65.7566	62.31	79.3358	69.857	35.3065	40.7095	62.9178	48.3759	63.1738	62.6233	80.4754	97.602	66.1111	68.8916	68.025	64.1646	60.8476	48.4328	64.7272	1.33453	0.416335	0.0167873	0.159684	#N/A
IQCD	26.3072	30.3636	36.69	56.3384	35.9549	15.3707	18.554	34.759	27.9792	27.1189	28.6526	15.7262	30.4018	28.3853	25.9028	26.2662	14.1017	35.9547	36.5031	23.1835	24.5486	28.5268	37.1308	25.838	0.706213	-0.501826	0.0167887	0.159684	#N/A
MICAL1	308.707	301.488	367.697	367.404	268.258	504.079	583.266	323.684	334.34	416.397	436.728	407.961	436.093	428.629	389.527	420.448	384.031	347.732	263.452	385.62	331.528	381.289	322.711	399.595	1.23844	0.308529	0.0168095	0.15976	#N/A
FKTN	561.147	619.594	661.712	581.463	566.27	429.711	537.339	528.858	499.375	507.951	511.329	442.159	430.943	559.977	490.288	439.303	508.206	457.006	428.581	598.713	722.256	527.723	598.037	505.75	0.847054	-0.239474	0.0168315	0.15976	#N/A
KIF23	4819.99	4651.92	4744.55	4934.61	4417.89	3008.84	3200.89	4203.86	4022.21	4313.02	4460.35	4169.38	4253.1	3951.88	3922.71	4048.47	4194.81	4371.4	4340.16	4542.03	4870.18	4259.15	4713.79	4117.08	0.873695	-0.194798	0.0168349	0.15976	#N/A
SH3GL1	2891.57	3111.37	3117.7	3417.73	2679.71	3413.82	3526.31	3254.36	3487.86	3756.71	3592.46	3734.12	3686.81	3361.88	3571.09	3384.65	3285.38	3445.18	3397.89	2965.63	2681.87	3322.1	3043.62	3409.13	1.12033	0.163928	0.0168552	0.159773	#N/A
MYDGF	3031.69	3056.27	2946.48	3018.86	2876.94	3592.1	3298.77	2859.39	2952.56	3322.14	3196.32	3612.31	3393.26	3036.41	3158.84	3520.35	3736.51	3129.38	3120.73	3492	3148.96	3214.3	2986.05	3285.63	1.10007	0.137598	0.0168619	0.159773	#N/A
TATDN1	537.825	524.991	504.153	578.301	460.848	540.286	623.318	601.044	556.462	536.472	625.605	566.731	615.681	556.997	575.473	723.675	792.256	542.614	580.125	582.871	554.985	580.034	521.223	598.412	1.1483	0.199501	0.016897	0.159985	#N/A
ZNF134	178.656	176.426	201.668	198.174	251.947	148.341	164.404	178.619	170.835	173.217	150.635	177.947	172.778	183.143	165.21	216.033	182.429	164.322	173.211	184.109	168.882	180.047	201.374	173.382	0.860234	-0.217199	0.0169397	0.160267	#N/A
WHSC1	6133.77	6052.29	6026.71	5780.86	7243.8	5228.3	5736.21	5975.16	5790.06	6045.87	5912.21	5716.76	5960.74	5903.86	5641.52	4887.58	4925.24	5783.04	5933.73	5535.97	5828.22	5811.52	6247.49	5675.28	0.908305	-0.138751	0.0169656	0.160391	#N/A
PODXL	11639	11053.7	9023.74	9152.99	9457.78	8355.92	12611.8	12096.6	11748.3	12367.3	13575.3	12495.1	13426.9	13105.3	13088.9	10983.6	11908.1	9188.95	9634.67	12667.8	12693.7	11441.7	10065.5	11871.8	1.17946	0.238131	0.0169886	0.160488	#N/A
CEP295	657.788	547.103	575.026	507.07	980.637	454.098	551.777	645.563	592.158	544.538	482.53	528.072	568.226	539.658	550.959	534.036	578.063	549.682	562.613	511.366	567.55	572.786	653.525	547.556	0.836209	-0.258064	0.0170093	0.160563	#N/A
ZBTB20	292.973	187.712	212.057	206.202	356.602	197.459	243.681	211.08	230.913	236.794	223.6	193.704	235.643	190.405	169.808	126.984	143.83	204.564	207.518	143.193	176.041	209.084	251.109	195.951	0.777667	-0.362776	0.01703	0.160564	#N/A
ANAPC10	223.109	274.73	230.226	187.072	195.903	191.549	203.628	300.297	226.7	265.132	296.623	283.905	304.893	247.064	225.35	336.84	364.097	277.705	270.625	269.098	291.906	260.307	222.208	272.213	1.22602	0.293977	0.0170351	0.160564	#N/A
KIAA1456	13.2127	10.3824	11.1986	11.1285	2.35659	28.1128	11.9718	15.4767	23.666	13.1582	17.3109	14.7929	17.771	10.3524	15.1679	14.4732	9.03878	10.7326	17.2504	21.5538	12.2906	14.3523	9.65574	15.82	1.66287	0.733673	0.017045	#N/A	#N/A
TRIM46	72.9463	89.8199	61.0371	86.0676	72.8941	154.725	120.345	88.799	108.187	94.4774	79.842	80.2953	86.7497	94.8808	82.8301	90.0515	80.7165	71.1247	113.181	124.738	101.8	93.1194	76.553	98.2964	1.28021	0.35638	0.0170521	0.160603	#N/A
CABLES2	333.958	347.089	311.241	311.498	397.72	351.564	299.712	282.816	266.218	285.514	299.899	251.718	295.836	269.084	287.306	202.239	217.383	317.084	322.933	326.839	326.302	300.188	340.301	287.653	0.843429	-0.245662	0.0171506	0.16123	#N/A
ZNF260	283.544	259.166	284.531	254.193	435.966	207.65	310.557	284.062	267.585	250.319	271.419	239.004	246.075	262.795	251.992	229.225	273.255	223.016	253.014	251.936	267.639	266.997	303.48	255.596	0.839282	-0.252773	0.0171525	0.16123	#N/A
TSC1	1032.03	1035.15	939.935	878.513	1610.7	867.34	898.142	1030.25	978.075	994.467	950.074	969.39	937.147	977.815	967.742	900.61	831.555	1051.46	916.51	809.289	858.676	973.088	1099.26	933.658	0.848429	-0.237135	0.0171676	0.16123	#N/A
SEPHS2	773.901	776.824	959.448	933.434	728.504	1042.68	880.381	894.703	906.728	978.488	888.928	961.519	986.923	1073.32	1029.08	1107.14	1096.01	826.504	877.141	869.389	839.653	925.272	834.422	953.662	1.14404	0.194144	0.0171702	0.16123	#N/A
C4A	23.5177	21.805	21.2021	34.3757	58.983	26.6164	17.2381	27.251	21.4564	23.7818	29.3579	25.5612	13.8219	22.0065	20.5199	22.5555	6.43343	23.342	9.10677	23.2336	17.9113	23.337	31.9767	20.6371	0.645161	-0.632268	0.0172028	#N/A	#N/A
LSP1	5.7011	10.5525	10.1233	3.35282	9.49576	9.89401	25.4631	14.7768	11.9638	7.47617	13.1583	8.94487	11.1787	12.1988	12.0056	12.8142	16.8604	20.6173	20.4992	9.70315	10.4993	12.2514	7.84509	13.6284	1.70231	0.767491	0.0172146	#N/A	#N/A
CFAP58	111.936	77.7663	104.836	107.5	61.8427	301.087	194.936	113.721	114.881	82.0543	70.8937	95.3747	87.0895	160.45	128.524	186.031	168.462	105.039	114.407	158.589	137.7	127.768	92.7762	138.703	1.49452	0.579685	0.017255	0.161905	#N/A
TSPAN4	1128.63	1203.35	1109.68	1209.21	706.118	1284.84	1276.91	1123.63	1297.07	1404.92	1201.76	1303.58	1265.26	1204.35	1173.51	1228.29	1215.39	1128.83	1325.64	1304.6	1092.02	1199.41	1071.4	1239.41	1.15796	0.211585	0.0172818	0.162035	#N/A
CA5B	223.005	225.678	202.044	200.777	248.261	227.007	161.811	218.918	197.424	188.644	174.429	176.019	174.196	184.613	211.729	157.002	154.453	204.292	191.272	203.552	211.201	196.968	219.953	189.785	0.860911	-0.216065	0.0173335	0.162398	#N/A
ZNF461	101.298	111.6	108.905	106.794	137.588	66.4731	119.63	96.9961	92.7607	89.9329	82.147	88.8341	103.346	93.2246	93.3062	111.941	84.894	75.4821	95.8694	102.38	110.211	98.7435	113.237	94.2143	0.829293	-0.270046	0.0173669	0.162589	#N/A
SLC16A4	103.646	96.2154	92.8234	94.5317	129.713	86.5619	80.5189	110.154	101.6	74.6565	73.2165	54.5682	66.0476	84.5313	79.1366	72.4663	76.9956	74.0647	86.1035	103.484	101.297	87.7301	103.386	82.8376	0.799324	-0.323148	0.0173905	0.162689	#N/A
DOCK11	186.315	173.523	161.874	154.203	382.981	172.369	180.383	195.268	163.078	164.851	157.138	124.886	134.104	164.024	186.887	162.401	139.021	206.243	165.964	137.847	156.51	174.756	211.779	163.186	0.767343	-0.382057	0.0174339	0.162939	#N/A
ZFY	444.215	436.15	418.474	416.574	790.144	389.313	351.481	506.63	458.903	383.019	423.935	357.304	412.151	456.818	404.094	392.477	388.792	421.617	418.139	414.564	434.587	434.256	501.112	413.364	0.823473	-0.280207	0.0174433	0.162939	#N/A
SHB	759.346	845.819	742.315	801.995	1945.36	1149.05	779.876	828.441	906.649	793.945	623.457	644.091	767.29	816.556	880.403	549.508	622.96	773.391	746.872	633.896	622.289	820.643	1018.97	758.667	0.743721	-0.427167	0.0174613	0.162985	#N/A
RAD51D	265.586	281.182	253.877	259.087	151.081	273.449	275.718	282.141	305.51	268.463	272.764	312.438	276.195	292.183	271.416	303.764	282.624	255.619	275.323	272.292	304.184	273.09	242.163	282.755	1.17232	0.229364	0.0174871	0.163104	#N/A
MAPKAP1	2464.38	2398.22	2296.17	2222.8	1447.75	2212.22	2378.81	2456.23	2307.29	2483.31	2602.01	2493.87	2577.19	2403.09	2380.93	2491.75	2586.89	2478.39	2672.84	2509.65	2553.4	2400.82	2165.87	2474.24	1.14293	0.192742	0.0175048	0.163148	#N/A
ATRAID	699.341	673.88	709.851	731.026	596.928	833.322	714.411	708.575	688.489	724.982	771.715	730.456	704.542	766.212	692.329	767.78	927.67	742.723	771.764	820.441	792.42	741.374	682.205	759.864	1.11502	0.157069	0.0175217	0.163184	#N/A
ZBED6	240.78	185.888	188.434	121.875	935.351	120.413	242.663	229.364	252.357	148.537	118.486	149.449	143.763	271.194	258.114	212.272	192.846	236.321	174.163	111.315	181.102	224.509	334.466	190.147	0.567837	-0.816452	0.017642	0.164182	#N/A
SEC14L1	2293.27	2523.59	2276.76	2299.88	3065.96	1739.36	1878.97	2359.39	2411.48	2282.22	2168.96	2153.24	2226.45	2101.39	2286.65	2181.53	2110.13	2456.18	2490.33	1987.02	2145.37	2258.96	2491.89	2186.17	0.87723	-0.188973	0.0176755	0.164311	#N/A
OSR1	237.841	276.048	247.203	223.5	146.275	332.927	266.463	306.521	326.77	283.304	238.268	267.394	273.663	270.432	253.719	240.574	223.407	212.903	286.742	300.069	299.144	262.532	226.173	273.894	1.21377	0.279498	0.0176821	0.164311	#N/A
SEMA3A	325.56	348.004	267.885	275.077	332.047	243.811	234.756	337.048	239.281	250.987	274.623	274.351	277.881	225.793	246.293	234.616	207.21	276.276	309.689	271.659	310.209	274.431	309.715	263.405	0.849905	-0.234626	0.0177138	0.164445	#N/A
AMMECR1L	795.182	785.054	916.033	852.621	1163.16	712.988	739.931	782.832	725.372	840.693	843.877	900.575	923.342	815.686	824.049	779.526	766.765	718.152	692.22	739.429	793.209	814.795	902.409	787.415	0.871868	-0.197818	0.0177228	0.164445	#N/A
TTC26	241.582	168.936	246.895	220.127	227.701	157.848	197.208	187.244	170.761	190.069	198.799	185.088	225.031	180.632	204.075	202.546	183.543	124.774	161.046	200.528	204.817	194.25	221.048	185.875	0.841181	-0.249512	0.0177717	0.164776	#N/A
GNRH1	41.1365	46.1109	55.2384	51.4972	134.639	46.2556	54.1381	60.9931	54.9774	47.8921	40.4091	41.1006	29.5644	44.4852	50.1828	22.8522	37.4662	59.5584	49.2441	46.0254	41.28	50.2403	65.7244	45.4015	0.685135	-0.54554	0.0177873	0.164799	#N/A
SLC6A12	6.64886	4.63761	11.2162	4.47606	68.3778	5.47835	1.33908	7.11852	6.50561	9.94362	10.4779	5.93344	8.34201	12.4982	13.0874	2.73603	2.59694	13.7495	13.2917	1.61754	0	10.0034	19.0713	7.16973	0.374026	-1.41879	0.0177923	#N/A	#N/A
SAP130	1358.62	1339.24	1349.21	1332.44	2052.97	908.633	1238.98	1306.97	1328.59	1394.21	1346.28	1300.08	1379.74	1187.96	1245.19	1210.68	1227.04	1341.49	1381.58	1253.82	1322.01	1324.08	1486.5	1273.33	0.856207	-0.223969	0.0178589	0.165124	#N/A
LOC729867	8.45826	12.3337	10.0139	12.1609	25.8032	4.19423	10.6039	7.30812	4.30211	8.21485	7.8063	9.82974	5.52806	9.93597	5.39733	9.05086	7.69762	12.6354	7.09525	11.1972	12.2711	9.61133	13.754	8.31675	0.602743	-0.730386	0.0178607	#N/A	#N/A
PAN3	666.174	634.372	666.361	638.886	1351.68	550.674	688.351	684.095	615.911	621.727	648.563	676.535	645.625	669.569	648.139	438.554	459.464	759.757	691.235	573.767	617.59	664.144	791.494	624.347	0.788059	-0.343624	0.0178653	0.165124	#N/A
SMAD6	37.6333	40.795	23.4212	28.8145	87.5056	44.8177	50.4047	36.4218	46.1924	16.4186	14.7084	11.8023	12.4449	26.2757	20.5259	10.8434	10.2879	34.86	22.2844	21.6286	14.1533	29.1543	43.6339	24.6294	0.558138	-0.841307	0.017871	0.165124	#N/A
PARP6	404.394	429.65	431.383	481.82	849.137	503.957	478.67	376.994	415.668	434.18	422.213	399.172	427.128	431.621	446.002	424.655	470.414	396.756	404.073	399.546	388.652	448.385	519.277	426.231	0.818418	-0.289091	0.0179019	0.165124	#N/A
LRRC34	13.3263	22.5535	13.2228	29.2003	19.4934	20.8303	36.1943	31.6999	34.0722	18.819	26.1693	20.5352	24.747	23.2362	31.0377	23.4223	40.7011	21.3351	31.2118	32.025	33.9121	26.0831	19.5592	28.1218	1.4346	0.520651	0.0179092	0.165124	#N/A
MTBP	468.412	410.654	472.809	441.014	580.81	400.475	391.186	455.001	425.214	388.965	455.714	410.006	373.235	447.974	411.481	409.145	402.45	443.48	455.636	403.645	465.942	433.964	474.74	421.222	0.886797	-0.173324	0.0179108	0.165124	#N/A
HMGN3	459.053	429.3	482.945	496.846	365.812	409.512	419.07	515.842	456.418	496.494	546.844	509.853	477.728	465.698	524.972	608.176	703.669	585.282	584.909	575.679	594.979	509.956	446.791	529.695	1.18795	0.248479	0.0179242	0.165124	#N/A
KRT15	117.505	108.145	102.433	106.205	17.2078	106.304	123.286	122.267	95.6743	136.322	140.383	163.187	152.033	102.918	106.883	129.345	151.489	152.625	137.806	126.42	123.626	120.098	90.2993	129.411	1.43935	0.525417	0.0179358	0.165124	#N/A
RLTPR	90.3187	70.1732	88.1526	96.469	83.7827	71.4467	63.6589	89.0775	81.5668	66.4473	67.3878	79.6475	69.1225	56.8009	57.2485	39.7154	57.8986	43.7725	71.8662	88.9339	60.3509	71.1352	85.7792	66.5589	0.777234	-0.363579	0.0179411	0.165124	#N/A
WIPF2	1098.05	1123.67	940.921	947.215	1430.76	934.589	997.375	1052.98	1045.13	1017.08	954.306	983.334	1041.02	986.954	1019.73	806.739	848.124	1041.86	970.573	810.955	905.177	997.931	1108.12	963.496	0.868235	-0.203842	0.0179783	0.165345	#N/A
HBEGF	688.332	643.084	732.129	715.307	859.968	622.815	449.473	625.007	608.063	628.791	643.102	724.581	729.826	707.742	654.381	672.41	688.706	577.582	588.472	616.421	550.962	653.674	727.764	630.521	0.866109	-0.207379	0.0180018	0.165439	#N/A
NTN4	3502.22	3435.84	3280.59	3022.71	4168.07	1833.35	2022.36	3688.95	3588.79	3168.68	3028.71	3045.17	2973.54	2895.28	2806.04	2032.48	1909.99	3050.16	3060.4	2611.38	2672.74	2942.73	3481.89	2774.25	0.79684	-0.327638	0.0180353	0.165625	#N/A
CBX2	184.974	170.385	149.184	134.578	97.0171	171.569	260.408	170.823	159.79	189.045	171.24	239.736	181.229	169.33	178.093	172.775	142.76	175.719	178.398	171.154	176.123	173.54	147.228	181.762	1.23654	0.306305	0.0180611	0.165699	#N/A
AMFR	1285.93	1443.38	1515.91	1576.19	1396.66	1399.16	1422.94	1319.71	1385.93	1358.71	1395.09	1240.88	1336.78	1346.11	1243.17	1224.37	1268.17	1180.77	1217.89	1340.93	1415.59	1348.3	1443.61	1318.51	0.913827	-0.130007	0.0180698	0.165699	#N/A
LMBR1L	305.086	315.931	270.613	309.059	258.528	317.261	337.481	298.283	292.271	363.363	358.401	355.672	391.936	322.098	326.19	358.435	333.723	399.515	318.114	302.416	279.042	324.448	291.843	334.638	1.147	0.197866	0.0180924	0.165781	#N/A
MTG1	533.832	570.185	625.377	643.492	416.783	599.821	626.966	531.566	624.831	734.37	700.729	635.009	657.847	601.845	616.39	698.655	750.598	555.972	605.092	712.668	679.605	624.84	557.934	645.748	1.15995	0.214064	0.0181578	0.165781	#N/A
ZNF184	140.148	147.949	128.24	126.322	168.295	138.627	128.628	120.118	117.04	121.448	147.867	119.954	114.735	112.881	115.56	83.9959	115.722	105.035	112.39	122.536	144.309	125.324	142.191	120.053	0.839605	-0.252217	0.0181624	0.165781	#N/A
CCP110	1361.99	1258.98	1340.11	1215.85	1961.48	929.142	986.524	1369.07	1236.36	1167.24	1264.07	1288.31	1357.23	1302.34	1218.64	1156.09	1105.48	1366.06	1316.6	1097.49	1220.19	1262.82	1427.68	1211.3	0.84816	-0.237591	0.0181629	0.165781	#N/A
SEMA3F	354.636	451.415	354.7	391.258	320.974	536.4	375.293	260.142	252.287	192.817	184.122	199.601	210.123	259.139	266.776	237.48	221.213	253.852	299.669	358.052	340.464	300.972	374.597	277.964	0.741114	-0.432233	0.018165	0.165781	#N/A
SH3BP1	315.045	351.88	409.069	462.966	235.561	583.729	470.709	370.652	441.463	487.541	424.839	431.615	507.298	413.16	479.474	408.411	349.58	360.77	430.414	422.753	364.131	415.289	354.904	434.159	1.22518	0.292998	0.0181679	0.165781	#N/A
SLC35B2	935.503	953.862	1094.92	1108.33	871.87	1343.74	1267.38	963.691	1079.45	1089.21	1073.4	1006.23	1080.27	1152.87	1105.39	1134.18	1077.52	1039.05	1061.14	1172.05	1191.97	1085.81	992.898	1114.85	1.12355	0.168063	0.0181714	0.165781	#N/A
PTPN21	556.108	503.506	503.451	552.43	750.275	468.037	521.247	465.971	478.527	541.318	467.14	552.642	526.736	528.279	533.647	487.233	512.286	538.947	508.027	454.395	494.997	521.2	573.154	504.964	0.878772	-0.18644	0.0182308	0.166202	#N/A
GMPPA	962.319	1002.97	990.144	1029.67	582.541	1188.73	1045.14	1026.58	992.836	1007.86	1085.54	1144.22	1062.71	1014.73	1047.17	1104.64	1130.02	1027.02	985.022	1072.79	967.073	1022.37	913.529	1056.38	1.15788	0.21148	0.0182887	0.166388	#N/A
NBPF12	333.116	340.405	331.583	380.54	805.147	297.104	383.319	368.699	411.967	353.475	380.726	338.277	324.894	362.843	326.247	285.087	294.795	336.61	370.371	309.365	342.24	365.562	438.158	342.876	0.781066	-0.356484	0.0182947	0.166388	#N/A
LIMD2	158.024	195.366	187.357	227.177	126.813	253.464	251.955	199.258	224.403	225.655	212.697	218.279	226.708	205.886	184.684	180.622	209.602	204.239	192.371	236.274	181.089	204.854	178.947	212.949	1.19389	0.255675	0.0183024	0.166388	#N/A
ZNF529	256.132	226.533	255.35	262.589	314.992	225.932	235.5	253.086	234.213	225.21	249.68	195.767	256.744	220.311	219.083	194.211	185.764	234.12	237.209	231.423	262.942	236.99	263.119	228.825	0.867808	-0.204553	0.0183044	0.166388	#N/A
HTRA3	21.058	17.5689	10.2417	16.619	16.7611	39.5858	41.2451	27.838	25.6413	15.2189	12.9772	20.3878	14.5251	29.8784	28.7739	35.627	34.7588	28.724	29.7093	18.7497	13.7654	23.793	16.4497	26.0878	1.56293	0.644251	0.018355	0.16669	#N/A
CDC123	2200.95	2339.64	2198.4	2324.71	1969.56	2221.4	2133.99	2484.25	2359.87	2388.17	2719.54	2615.67	2533.21	2266.08	2314.33	2885.67	3006.92	2434.67	2394.25	2417.66	2401.44	2410.02	2206.65	2473.57	1.12131	0.16518	0.0183643	0.16669	#N/A
ANKRD13B	37.6243	43.6256	69.1412	59.8397	64.9712	51.8118	45.0864	34.5766	40.8016	62.364	50.1504	48.1785	35.9413	43.3069	46.4407	29.8036	27.003	35.0121	31.3874	35.2401	37.7273	44.2873	55.0404	40.927	0.746094	-0.42257	0.0183956	0.166854	#N/A
KHDRBS1	4302.61	4390.11	4454.21	4373.42	5904.27	4185.32	3828.29	4491.8	4439.57	4265.34	4404.17	4238.28	4361.88	4398.85	4511.43	4233.51	4199.87	4063.42	4027.14	4074.07	4120.74	4346.11	4684.92	4240.23	0.9048	-0.144329	0.0184178	0.166885	#N/A
GLI3	490.285	507.278	447.746	410.545	1068.37	444.292	472.196	483.932	515.987	446.944	485.109	381.55	427.207	487.113	500.186	376.165	404.264	543.847	489.752	407.975	465.728	488.403	584.845	458.265	0.782208	-0.354375	0.0184257	0.166885	#N/A
FMN2	774.42	776.59	723.387	665.602	617.147	385.369	505.335	582.203	519.286	705.342	666.571	658.846	692.64	575.855	575.781	529.623	498.144	670.285	597.073	645.142	709.958	622.6	711.429	594.841	0.837251	-0.256267	0.0184526	0.167008	#N/A
TMEM151B	6.58585	4.7414	4.46362	4.43556	2.3491	23.8163	21.2198	6.3622	7.51249	6.56256	6.04726	5.89985	5.52983	9.94022	5.40086	18.0517	21.8738	1.94547	2.02436	8.01228	17.9164	9.08052	4.5151	10.5072	2.30768	1.20645	0.0184969	#N/A	#N/A
SGK3	198.746	170.908	194.704	124.14	251.888	162.983	198.18	142.676	110.777	137.155	153.399	156.907	126.376	120.54	167.892	174.829	141.836	160.121	150.506	180.472	154.098	160.911	188.077	152.422	0.806789	-0.309737	0.0185257	0.167548	#N/A
MYRF	539.445	557.845	590.855	546.375	740.094	484.406	474.978	524.031	568.684	565.045	502.933	469.455	459.846	532.535	542.826	284.339	309.088	521.867	550.189	452.91	492.606	510.017	594.923	483.484	0.812628	-0.299333	0.0185455	0.167556	#N/A
FN1	187823	189694	188061	161276	115470	134123	173806	221092	213839	229145	225378	249338	263734	235715	236101	175575	186551	252350	191241	166510	187780	199267	168465	208892	1.23998	0.310319	0.0185533	0.167556	#N/A
STAR	8.46427	7.58755	12.2624	9.96938	3.13056	12.5995	19.8896	10.0156	15.0364	17.2353	10.3813	10.8151	11.0584	9.93873	12.9591	6.32425	12.8537	18.4767	11.1395	18.4167	19.8094	12.303	8.28282	13.5593	1.68067	0.749036	0.0185678	#N/A	#N/A
FBXL5	2150.21	2086.51	2278.62	2135.32	711.114	1008.63	1031.57	1270.22	1268.58	1646.73	1694.17	1734.88	1807.68	1212.46	1221.24	1395.25	1412.48	1441.01	1416.95	1466	1540.11	1520.46	1872.35	1410.5	0.753645	-0.408044	0.0185947	0.167808	#N/A
DNAJB4	3765.85	3545.6	3470.65	3110.96	2082.85	2437.8	3075.94	3966.17	3539.22	3406.08	3669.87	3759.49	4037.47	4249.19	4268.44	5091.75	4960.2	4328.75	4040.61	4232.07	4455.12	3785.43	3195.18	3969.89	1.24273	0.313514	0.0186389	0.167976	#N/A
CRAMP1L	626.725	637.185	688.889	643.521	1246.92	742.794	789.195	598.388	613.63	651.161	604.273	578.221	635.968	685.93	661.146	543.076	495.648	615.833	570.718	615.549	610.926	659.795	768.648	625.778	0.812813	-0.299005	0.0186402	0.167976	#N/A
PRKCZ	97.621	80.5379	83.0246	110.426	63.2143	87.837	83.1974	68.212	59.361	60.2151	65.8635	48.7392	49.5608	80.8575	54.1335	81.7395	79.3206	51.4255	50.9387	80.9481	71.962	71.8636	86.9648	67.1445	0.776091	-0.365702	0.0186791	0.168163	#N/A
ITGA2	396.518	371.37	315.817	328.668	484.882	922.212	1263.46	525.841	490.585	411.885	390.126	366.984	381.006	475.032	454.02	575.574	557.899	401.647	412.293	528.196	539.243	504.441	379.451	543.5	1.43017	0.516183	0.0186878	0.168163	#N/A
AGPAT5	2030.49	1855.71	1821.57	1667.05	2002.44	1772.5	1708.27	2366.72	2327.41	2155.56	2220.38	2206.6	2166.36	2074.73	1990.86	2102.58	1913.75	2445.6	2365.2	2009.76	2095.11	2061.84	1875.45	2120.09	1.13052	0.17699	0.0187123	0.168262	#N/A
NPIPB3	586.055	475.119	475.19	566.413	589.512	582.639	582.174	350.158	487.378	474.235	487.497	426.736	514.252	430.245	441.752	362.071	316.403	347.228	354.329	456.591	451.743	464.653	538.458	441.59	0.818845	-0.288338	0.018743	0.168418	#N/A
HCLS1	16.8494	19.7455	20.9772	17.5527	5.42825	61.0218	49.9372	28.0192	14.9138	16.2774	14.5948	13.6427	11.6574	18.2936	29.9673	43.9166	38.1912	11.2745	19.08	69.8106	72.0192	28.2462	16.1106	32.0386	1.99958	0.9997	0.0188013	0.168699	#N/A
GRPEL1	1522.35	1498.13	1526.2	1513.1	1770.05	1692.79	1457.96	1795.8	1855.61	1611.12	1746.58	1751.61	1647.32	1701.12	1700.07	1978.06	2049.64	1709.55	1634.12	1789.69	1692.61	1697.31	1565.97	1738.35	1.10965	0.150109	0.0188074	0.168699	#N/A
CSRNP2	657.115	664.999	893.097	882.989	1216.53	977.077	903.373	677.679	680.258	694.775	664.867	642.887	623.983	745.256	703.005	554.64	520.663	507.705	522.184	756.798	756.16	726.002	862.946	683.207	0.791162	-0.337955	0.0188147	0.168699	#N/A
LATS1	757.811	749.927	846.223	661.864	1332.91	679.525	798.499	839.642	805.389	718.3	756.691	657.034	759.663	787.617	792.072	697.281	638.676	692.126	666.75	605.547	654.031	757.028	869.747	721.803	0.829004	-0.270549	0.0188917	0.169268	#N/A
MT1L	121.25	118.002	167.977	149.461	39.4831	246.651	154.392	175.07	159.384	164.218	140.94	175.533	130.98	150.735	134.317	140.244	155.974	139.216	147.34	199.087	174.911	151.675	119.235	161.812	1.36374	0.447564	0.0190264	0.170184	#N/A
MARK3	1770.46	1709.74	1762.95	1659.6	2526.97	1577.02	1608.23	1590.94	1611.99	1727.56	1797.01	1761.99	1706.42	1734.25	1544.21	1628.37	1601.48	1848.81	1797.61	1521.78	1451.92	1711.39	1885.94	1656.85	0.877952	-0.187786	0.0190424	0.170184	#N/A
ZMYM5	270.568	258.846	222.824	227.002	444.992	206.518	235.39	273.833	220.645	249.952	218.322	250.942	261.249	245.672	182.087	220.477	252.194	247.575	203.049	241.706	231.35	245.962	284.846	233.81	0.81717	-0.291293	0.0190682	0.170184	#N/A
FSCN1	3657.63	4111.44	4084.85	4432.36	2215.75	4923.93	4810.71	4478.08	4804.86	5103.07	4174.51	5228.67	5259.71	4581.82	5121.11	4571.13	4518.49	3968.7	3769.03	3701.16	3277.89	4323.57	3700.41	4518.3	1.2212	0.288302	0.0190751	0.170184	#N/A
KPNA5	102.487	87.2662	102.492	81.9157	131.442	74.1635	95.458	84.772	118.199	69.7838	76.1971	72.7507	88.4611	83.7614	83.1422	86.7854	62.9426	77.7829	67.8707	86.4444	91.5214	86.9352	101.121	82.5023	0.8112	-0.301871	0.019076	0.170184	#N/A
ACLY	8954.63	9272.93	8948.19	9079.16	5949.47	8396.02	9326.65	9843.9	9930.02	9957.35	9946.1	9747.61	9817.65	8957.86	9076.69	9401.66	9747.72	9474.09	9479.09	9282.05	9510.19	9242.81	8440.88	9493.42	1.12491	0.169814	0.0190882	0.170184	#N/A
TNFSF12	132.703	211.3	180.312	154.347	113.484	218.38	241.311	159.496	164.129	197.069	180.698	163.102	193.157	173.197	194.283	230.226	181.713	200.645	202.675	184.364	187.374	183.998	158.429	191.989	1.21374	0.279458	0.0190891	0.170184	#N/A
GPBP1	1884.09	1811.28	1742.85	1738.03	2877.04	1708.76	1540.7	1774.48	1607.33	1704.12	1850.25	1813.43	1874.3	1735.54	1631.19	1690.73	1651.97	1952.69	1780.17	1771.8	1780.53	1805.77	2010.66	1741.75	0.865675	-0.208103	0.0191106	0.170254	#N/A
TBC1D20	1321.52	1350.54	1241.59	1222.88	2050.07	1318.03	1418.35	1362.51	1362.99	1291.48	1161.09	1200.38	1151.52	1229.35	1190.93	1176.19	1182.7	1262.48	1230.02	1122.77	1194.61	1287.71	1437.32	1240.96	0.862203	-0.2139	0.0191368	0.170367	#N/A
SNX30	493.097	437.117	422.039	411.629	917.173	381.206	456.274	486.707	467.734	420.714	416.089	459.233	425.822	494.21	453.727	428.51	406.815	448.496	429.052	379.106	395.029	458.561	536.211	434.295	0.80831	-0.307019	0.0191585	0.170439	#N/A
GTF3C1	3174.21	3362.7	3275.75	3509.43	3145.27	2825.04	3332.4	3058.37	3067.22	3318.76	3097.67	3207.44	3125.24	3169.47	3001.28	2728.35	2809.63	3022.29	3137.61	2940.36	2950.7	3107.58	3293.47	3049.49	0.926269	-0.110496	0.0192493	0.171068	#N/A
ANGPT1	110.085	100.529	94.8416	83.197	63.4178	60.2216	148.521	173.597	136.316	97.6146	101.957	120.932	124.402	102.969	86.4269	159.773	183.973	94.3395	123.495	103.351	146.162	115.053	90.4142	122.753	1.35898	0.442525	0.0192566	0.171068	#N/A
MAU2	904.166	912.235	990.989	1036.88	1069.66	1026.95	1098.14	840.621	785.552	915.447	840.492	885.967	844.687	904.569	884.674	852.89	805.524	876.449	844.13	867.766	776.987	903.085	982.786	878.178	0.892742	-0.163684	0.0192922	0.171263	#N/A
SIL1	763.333	766.474	722.698	790.648	666.353	863.462	842.959	697.775	793.023	812.207	805.031	801.769	751.664	797.835	796.122	840.676	768.897	868.326	847.17	960.117	844.026	800.027	741.901	818.191	1.1043	0.143133	0.0193506	0.171659	#N/A
C6orf48	1619.1	1641.1	1820.23	1882.13	1867.72	1993.27	1565.39	1284.38	1375.61	1419.48	1554.48	1459.08	1424.53	1387.25	1498.92	1628.59	1673.4	1222.06	1382.01	1837.26	1683.93	1581.9	1766.05	1524.35	0.862933	-0.21268	0.0194065	0.171872	#N/A
FAM63A	112.222	75.5114	90.3017	78.4119	83.3462	50.3005	73.4428	80.7163	58.1359	69.6813	72.6606	95.5025	73.879	71.6192	71.7919	71.9904	90.5206	67.6885	74.5281	53.0091	51.3061	74.5984	87.9585	70.4233	0.800615	-0.320819	0.0194068	0.171872	#N/A
QRFP	1.87702	0.949324	2.21717	3.30402	1.56102	2.78893	7.94715	4.59697	2.15688	2.46885	2.61529	2.94765	5.5258	5.67461	8.62859	5.44944	7.66944	4.85481	1.0154	8.77807	5.67083	4.22368	1.98171	4.92429	2.53337	1.34106	0.0194323	#N/A	#N/A
LPPR4	87.864	85.3231	72.8709	46.6592	261.519	7.18871	15.7452	77.3141	73.2545	67.8853	70.0718	48.1356	57.4435	48.8174	52.3642	20.5355	17.1665	113.941	77.1009	28.7791	62.5014	66.3086	110.847	52.3903	0.472847	-1.08055	0.0194374	0.171872	#N/A
RNF111	890.114	899.47	917.112	855.241	1433.66	756.595	889.189	991.623	877.71	873.324	823.669	876.326	915.926	892.156	844.398	833.326	749.651	878.768	873.75	775.934	904.081	892.953	999.119	859.777	0.859562	-0.218326	0.019441	0.171872	#N/A
TTC19	775.185	772.764	802.113	821.416	1081.89	873.422	787.673	758.854	730.995	723.953	728.331	699.985	660.555	681.886	695.44	773.471	763.679	618.088	696.504	842.175	853.453	768.659	850.674	743.029	0.872261	-0.197169	0.0194597	0.171872	#N/A
TRAF5	606.631	629.299	722.51	639.297	723.007	573.957	564.611	656.973	647.931	592.794	599.357	567.01	585.792	656.345	590.827	512.129	542.557	702.817	583.596	544.827	570.401	610.127	664.149	593.245	0.893721	-0.162103	0.0194696	0.171872	#N/A
RBM33	885.576	819.209	864.361	884.478	1571.34	878.868	1079.72	876.835	920.304	884.8	786.195	749.346	794.978	827.969	845.917	677.359	682.463	836.724	863.074	686.969	791.884	867.065	1004.99	823.962	0.81882	-0.288382	0.0194706	0.171872	#N/A
IRAK4	399.518	366.354	349.2	344.592	309.858	282.913	367.814	455.611	409.561	401.167	407.01	415.935	398.931	371.234	412.457	398.553	449.242	435.068	413.956	396.067	425.974	391.001	353.904	402.593	1.13975	0.188715	0.0195497	0.172448	#N/A
PRPF4B	2680.97	2576.25	2469.68	2393.18	4415.09	1835.94	2100.97	2753.23	2523.22	2553.82	2625.21	2426.95	2579.81	2605.25	2419.87	2302.25	2215.56	2724.05	2559.15	2236.14	2364.53	2541.01	2907.03	2426.62	0.834556	-0.260919	0.0196063	0.172538	#N/A
CDH24	437.619	511.943	485.372	530.455	662.115	616.811	588.511	356.957	439.344	422.743	389.225	400.854	380.921	461.463	465.709	345.171	314.766	366.213	339.812	468.977	452.147	449.387	525.501	425.601	0.808649	-0.306414	0.0196198	0.172538	#N/A
CBR4	301.016	290.196	308.966	277.092	198.846	301.11	267.876	329.275	348.91	284.714	299.957	293.01	315.185	308.127	315.378	295.272	312.525	333.606	348.266	358.851	368.759	307.473	275.223	317.551	1.15857	0.212341	0.0196215	0.172538	#N/A
WASL	1042.42	888.546	855.852	820.532	2273.08	812.525	893.875	1029.86	925.146	886.789	909.748	883.005	987.068	906.683	923.536	771.751	806.713	1077.77	1048.64	878.918	837.371	974.278	1176.09	911.213	0.774105	-0.369398	0.0196216	0.172538	#N/A
PLSCR3	820.907	788.797	679.373	998.249	585.958	1118.84	1188.34	739.16	678.372	1043.94	885.873	963.498	1045.11	961.016	973.187	1014.09	967.764	800.629	755.791	1120.93	857.51	904.159	774.657	944.628	1.21979	0.286631	0.0196356	0.172538	#N/A
CA11	80.8299	73.0507	109.064	92.8858	103.224	88.0924	80.8578	71.2272	72.0487	75.5687	74.5712	59.9629	93.9793	81.6195	79.8844	54.294	50.0454	93.3128	81.0801	62.3926	59.4632	77.974	91.8108	73.65	0.800134	-0.321686	0.0196426	0.172538	#N/A
TRAPPC10	1622.28	1626.17	1540.66	1534.33	2399.76	1443.46	1498.78	1689.17	1604.98	1608.28	1566.97	1474.06	1486.22	1537.29	1563.17	1429.97	1365.82	1667.48	1563.47	1392.13	1568.84	1580.16	1744.64	1528.75	0.875627	-0.191612	0.019659	0.172561	#N/A
SFXN3	765.638	761.559	781.698	843.247	792.939	1031.99	1170.91	821.729	926.664	814.036	839.653	762.001	800.381	843.412	900.722	998.024	1103.2	904.466	878.871	884.976	825.301	878.639	789.016	906.646	1.14792	0.199028	0.0197175	0.172826	#N/A
SLC50A1	434.319	352.138	375.648	462.717	455.516	728.585	645.429	389.787	450.191	448.443	448.303	454.587	448.238	473.673	490.407	514.685	547.448	454.719	494.715	499.057	490.914	479.025	416.067	498.699	1.19619	0.25845	0.0197191	0.172826	#N/A
RHOT1	663.341	635.53	664.093	631.466	1050.01	540.549	621.051	698.081	636.001	661.348	594.896	584.535	604.544	581.289	646.984	606.214	637.313	726.425	625.774	621.559	637.851	650.898	728.889	626.526	0.858326	-0.220403	0.0197424	0.172826	#N/A
STOM	2660.18	2532.82	2543.89	2342.77	4267.67	1733.7	1749.18	2640.21	2404.76	2328.9	2436.68	2428.71	2301.74	2414.41	2429.08	2155.87	2261.9	2804.04	2610.32	2546.24	2665.55	2488.51	2869.47	2369.46	0.825668	-0.276367	0.0197445	0.172826	#N/A
KIAA0556	431.911	444.712	480.039	440.42	722.886	438.629	507.99	441.399	406.622	461.746	419.613	425.793	445.171	423.195	406.182	409.612	406.765	450.427	476.64	417.546	407.303	450.695	503.994	434.04	0.858668	-0.219828	0.0197596	0.172838	#N/A
MFNG	32.5902	43.4548	49.6453	29.9619	18.095	67.9016	56.5919	74.0288	79.0134	55.2889	60.0294	52.5751	39.1838	54.3249	44.9537	17.011	34.346	52.6193	41.1324	54.1502	38.3192	47.3913	34.7494	51.3419	1.48767	0.573057	0.019783	0.172875	#N/A
DFNB31	62.3768	66.6368	84.304	73.5146	168.126	135.596	97.1388	54.227	72.558	60.8968	48.1537	36.4949	38.4824	67.8651	50.0928	48.5829	33.3971	64.4201	58.8089	52.0383	43.7832	67.4997	90.9917	60.1585	0.656671	-0.606758	0.0197915	0.172875	#N/A
OTUD1	58.3168	44.5743	45.7206	59.8372	142.464	98.0195	74.2593	35.489	28.9915	28.7208	38.0473	41.2956	35.9412	46.8563	45.3602	46.0619	30.8593	41.8196	46.5757	59.2659	43.387	51.9935	70.1826	46.3094	0.652933	-0.614993	0.0198287	0.173058	#N/A
SRSF5	2254.98	2317.28	2566.84	2505.68	3013.91	2038.11	2065.07	2117.83	2120.55	2282.2	2516.18	2155.87	2088.31	2350.39	2355.92	2439.6	2553.44	2298.09	2411.23	2219.19	2359.73	2334.78	2531.74	2273.23	0.897908	-0.155361	0.0198436	0.173058	#N/A
KCNK2	705.549	668.476	724.931	735.047	216.037	907.813	809.059	713.638	645.567	730.344	749.187	794.358	713.202	750.457	804.949	938.768	921.293	658.142	714.989	996.564	1017.08	757.879	610.008	804.088	1.31945	0.399941	0.0198539	0.173058	#N/A
NUMA1	4264.46	4545.42	4426.46	4385.83	7108.09	4687.2	4653.86	4498.97	4721.04	4143.8	3935.89	3889.78	3896.45	4404.44	4387.73	3746.56	3756.94	4694.14	4509.6	3859.5	3938.55	4402.61	4946.05	4232.78	0.85551	-0.225144	0.019868	0.17306	#N/A
TXLNB	0	0.948276	3.34778	2.21782	0	7.00489	3.97873	2.72656	4.29279	2.46094	0.863871	0.98331	2.76492	3.55009	4.32071	5.41542	7.72031	8.75464	5.06085	1.60248	1.88592	3.32859	1.30278	3.96165	3.24041	1.69618	0.0198726	#N/A	#N/A
SRRM2	14551	14438.7	13786.5	13457.2	18933.9	12949.8	15923.6	13788.5	14298.6	13697.2	12796.8	12455.6	12772.1	14334.5	14254	11096.3	11169.8	13800.8	13217.7	11316.5	12153.8	13580.6	15033.4	13126.6	0.873083	-0.195809	0.0199403	0.173471	#N/A
ZNF445	422.554	393.486	476.848	378.426	462.158	465.364	500.064	350.374	355.037	317.348	310.682	303.868	340.112	342.265	374.882	296.74	320.627	329.824	329.851	365.527	440.25	375.061	426.695	358.926	0.839266	-0.252799	0.0199429	0.173471	#N/A
DDX39B	6174.51	6107.79	5882.38	5769.61	5187.39	6381.61	5591.97	6250.83	6041.36	6508.89	6858.57	6480.63	6258.42	6086.35	5892.58	6510.72	6598.44	6507.99	6619.96	6149.61	5953.98	6181.6	5824.33	6293.24	1.08075	0.112028	0.020005	0.173891	#N/A
RAB2B	383.466	360.002	392.417	401.486	803.483	453.856	417.072	389.184	388.819	387.738	366.627	323.496	372.022	346.716	381.637	382.849	351.094	431.808	335.65	348.064	381.339	399.944	468.171	378.623	0.80644	-0.310361	0.0200519	0.174022	#N/A
MRPL17	2209.82	2201.47	2161.86	2237.85	1318.52	2296.73	1966.28	2233.04	2273.23	2350.98	2421.77	2499.17	2396.82	2229.71	2199.63	2783.61	2870.49	2474.66	2466.3	2330.4	2123.65	2287.9	2025.9	2369.78	1.17031	0.226885	0.0200523	0.174022	#N/A
CSNK1G1	1333.46	1305.65	1167.93	1102.92	2627.84	990.894	1232.22	1342.85	1307.67	1117.77	1244.72	1153.5	1209.73	1270.33	1298.54	1193.45	1184.46	1393.18	1255.75	998.693	1205.8	1282.73	1507.56	1212.47	0.80367	-0.315325	0.0200618	0.174022	#N/A
LOC100652999	23.5079	6.6396	8.91411	5.53598	0	0	0	0	7.52065	2.46272	0	4.9157	0	2.12959	0	0	0	0	6.07739	0	2.83036	3.35876	8.91952	1.62103	0.184156	-2.441	0.0200845	#N/A	#N/A
ZNF544	479.746	427.706	459.547	518.72	387.517	380.941	377.945	377.48	434.794	398.762	417.517	337.257	370.48	408.232	407.184	436.134	403.841	346.25	382.686	465.386	448.923	412.717	454.647	399.613	0.881896	-0.18132	0.0201262	0.174309	#N/A
ZNF708	122.84	134.018	103.618	121.018	132.036	108.491	116.452	144.482	102.493	98.4309	93.1083	80.3057	95.6434	93.5408	97.9302	108.368	122.366	82.017	100.648	90.4103	105.727	107.331	122.706	102.526	0.830528	-0.267898	0.0201363	0.174309	#N/A
MED1	2661.27	2590.44	2554.71	2320.12	4549.96	2007.01	2286.7	2705.69	2633.58	2378.24	2422.11	2407.3	2478.9	2621.6	2656.49	2551.08	2456.47	2669.62	2502.4	2184.94	2512.49	2578.63	2935.3	2467.16	0.840212	-0.251175	0.0201403	0.174309	#N/A
CHORDC1	1551.05	1524	1225.9	1190.49	1540.54	1135.7	1193.43	1877.82	1688.71	1607.32	1797.35	2222.02	2036.42	1628.28	1707.46	1994.68	1968.8	2167	1963	1428.06	1393.88	1659.14	1406.4	1738.12	1.23566	0.30528	0.0201554	0.174309	#N/A
WIZ	872.105	980.546	1036.52	1034.43	1108.69	1084.23	994.649	727.3	840.419	1036.14	866.666	901.677	945.585	910.93	869.509	839.526	773.185	726.601	877.623	876.462	763.845	907.935	1006.46	877.147	0.870906	-0.199411	0.0201645	0.174309	#N/A
CCDC61	104.343	123.324	99.089	139.389	91.5126	158.054	147.147	97.6378	115.027	136.324	134.324	171.05	165.853	127.05	127.395	124.827	120.673	115.682	135.782	152.821	137.783	129.766	111.532	135.464	1.21574	0.281837	0.0201814	0.174334	#N/A
MIER1	1484.04	1354.44	1352.57	1309.85	2521.34	1040.7	1082	1484.3	1428.1	1258.71	1357.37	1310.56	1394.06	1402.89	1207.06	1380.93	1347.12	1459.66	1527.34	1250.13	1302.16	1393.11	1604.45	1327.07	0.826691	-0.27458	0.0202393	0.174494	#N/A
CYB561A3	1037.69	1118.46	950.566	1077.19	522.29	1139.59	1129.86	1097.12	1067.3	1231.38	1158.12	1258.71	1126.46	1146.31	1077.09	1076.18	1046.2	1201.05	1212.76	980.228	1007.45	1079.14	941.24	1122.24	1.19359	0.255312	0.0202444	0.174494	#N/A
ST20	27.2537	33.6185	40.7535	52.2722	22.1714	69.3905	58.918	28.6861	39.893	51.2522	37.6791	48.2377	47.757	42.8451	65.8684	59.4216	49.1244	40.2958	40.675	56.2369	36.2058	45.1693	35.2139	48.2804	1.37902	0.463647	0.0202597	0.174494	#N/A
ZMYND8	906.931	831.368	911.823	869.016	745.366	1113.82	1016.82	1172.44	1165.2	846.304	919.569	870.311	862.936	1086.65	1134.94	932.632	932.64	1042.74	1097.49	781.785	868.973	957.608	852.901	990.329	1.16146	0.215933	0.0202644	0.174494	#N/A
LPIN2	903.323	856.245	867.367	775.401	1973.59	787.537	835.588	913.773	898.042	706.993	730.497	744.395	808.769	884.015	883.651	757.014	758.133	1065.25	1055.52	755.723	868.365	896.628	1075.18	840.829	0.781322	-0.356011	0.0202708	0.174494	#N/A
AURKAIP1	1523.27	1699.96	1774.29	1932.61	1190.29	2566.58	2177.86	1648.85	1727.88	1918.65	1914.76	2031.52	1864.72	1723.95	1803.71	2206.92	2170.99	1695.16	1781.64	1906.47	1606.51	1850.79	1624.08	1921.64	1.18353	0.243102	0.0202972	0.174494	#N/A
MVB12A	501.946	547.556	472.802	539.752	339.963	753.57	579.61	482.889	512.379	589.022	539.794	578.042	566.628	528.588	566.37	580.985	544.178	540.454	604.421	546.075	476.456	542.451	480.404	561.841	1.17009	0.226624	0.0202974	0.174494	#N/A
PARVB	147.521	176.565	193.287	215.325	90.975	241.053	261.632	175.02	179.676	179.855	171.432	174.336	190.331	200.897	192.797	218.369	231.892	174.718	235.295	245.276	242.693	197.093	164.735	207.205	1.26232	0.336083	0.0203608	0.174738	#N/A
HP1BP3	5135.54	4955.92	4902.06	4809.11	5233.93	4223.15	4352.5	4850.1	4705.83	4769.1	4724.53	4299.88	4238.5	4586.53	4542.95	3816.14	3904.13	4969.35	5102	4571.91	4926.5	4648.56	5007.31	4536.44	0.906084	-0.142283	0.020371	0.174738	#N/A
TOLLIP	870.152	956.874	873.43	951.062	1341.88	979.015	911.06	820.341	858.804	890.207	765.799	938.036	955.239	867.592	904.029	841.505	833.468	767.408	831.147	958.052	860.098	903.581	998.679	873.863	0.87343	-0.195235	0.0203764	0.174738	#N/A
SLIT2	1463.19	1478.87	1625.47	1592.13	1780.28	1073.39	1552.81	1232.47	1234.05	1487.18	1414.85	1349.39	1415.63	1407.11	1387.29	1353.11	1358.18	1362.8	1377.44	1512.77	1781.82	1440.01	1587.99	1393.77	0.877876	-0.18791	0.0203921	0.174738	#N/A
SEMA6C	83.761	97.681	118.261	103.104	89.2587	176.497	184.752	102.824	117.016	125.529	116.708	132.748	126.83	125.674	113.517	108.34	80.6749	147.852	127.739	104.949	99.0758	118.228	98.4133	124.42	1.2633	0.337198	0.0204085	0.174738	#N/A
GAB1	253.255	229.688	267.928	261.346	437.49	248.853	232.455	312.445	291.728	205.232	204.216	174.189	203.205	217.262	283.06	167.83	151.825	280.606	220.137	196.645	227.883	241.299	289.941	226.098	0.778362	-0.361487	0.0204096	0.174738	#N/A
KRT17	12.2174	17.0774	18.9149	13.2662	14.8563	23.7671	23.8586	10.9624	9.67983	18.0728	16.4802	22.6084	23.4942	26.2593	28.066	45.2548	43.6193	18.467	18.245	31.9917	30.2059	22.2555	15.2665	24.4395	1.60098	0.678951	0.0204237	#N/A	#N/A
ING3	449.874	470.994	423.187	353.888	549.397	311.289	278.34	411.453	380.218	431.409	420.138	366.303	415.169	373.248	348.044	412.336	447.274	427.125	399.742	340.886	363.594	398.758	449.468	382.911	0.851007	-0.232757	0.0204439	0.174912	#N/A
CPS1	518.554	492.033	675.342	548.836	691.511	453.295	523.409	536.415	499.175	559.468	547.683	504.316	504.356	594.89	544.419	452.275	473.369	545.396	430.578	485.122	518.308	528.512	585.255	510.78	0.873476	-0.19516	0.0204805	0.174944	#N/A
CYTH3	1809.19	1863.38	1665.97	1812.94	2280.92	1263.62	1306.33	1658.85	1705.39	1783.42	1734.81	1695.21	1811.01	1715.39	1790.91	1348.52	1406.29	1870.54	1761.23	1562.35	1629.48	1689.32	1886.48	1627.71	0.862811	-0.212883	0.0204852	0.174944	#N/A
DOC2A	10.064	15.2411	16.1173	14.9472	15.2716	55.4222	48.5997	14.9541	26.3325	11.8811	18.8679	11.5591	13.3337	31.4616	27.3193	17.4452	26.765	26.9168	25.9115	11.9926	25.2545	22.1742	14.3282	24.6261	1.69898	0.764673	0.0204886	#N/A	#N/A
PCID2	1272.69	1236.5	1314.61	1308.72	1153.71	1070.24	1010.64	1179.03	1108.35	1058.4	1161.32	1118.11	1118.48	1137.93	1168.43	1226.55	1249.47	1087.53	1118.92	1273.55	1279.3	1173.93	1257.25	1147.89	0.914315	-0.129237	0.0204895	0.174944	#N/A
NPIPA7	166.232	161.336	178.811	227.309	607.787	251.33	160.326	174.122	192.779	209.665	275.648	155.277	183.771	139.776	149.984	133.278	128.059	188.463	197.828	194.933	231.411	205.149	268.295	185.416	0.689602	-0.536165	0.0205182	0.174988	#N/A
TMEM147	971.405	1103.87	1151.47	1111.47	1019.97	1454.02	1249.1	1025.22	1111.64	1153.8	1171.72	1184.12	1212.95	1138.83	1189.29	1381.82	1340.28	1094.29	1193.01	1224.17	1086.4	1169.95	1071.63	1200.67	1.12006	0.163577	0.0205227	0.174988	#N/A
YIPF1	320.873	361.1	362.113	315.274	266.382	357.43	302.402	348.934	340.693	354.468	389.771	412.194	417.397	331.452	338.378	378.989	402.136	372.656	387.258	390.032	371.468	358.162	325.148	368.479	1.13591	0.183852	0.0206234	0.175727	#N/A
MYNN	591.347	535.933	571.464	538.423	720.528	447.63	460.826	550.6	540.577	539.515	518.486	550.847	570.928	533.142	500.532	586.419	555.323	516.902	510.55	548.792	535.975	544.035	591.539	529.19	0.893618	-0.162269	0.0206633	0.175947	#N/A
APBA2	284.91	285.463	277.761	272.685	296.598	347.355	342.157	292.876	320.999	350.359	326.745	332.357	291.698	305.302	329.437	327.777	297.12	266.511	278.415	353.27	325.383	309.77	283.484	317.985	1.12061	0.164286	0.0206935	0.176085	#N/A
MYH11	5.64717	3.79364	4.46659	5.54824	9.40047	5.60682	2.65327	0.908365	5.36541	3.28125	1.72708	0	4.14846	1.42043	2.16102	1.80478	2.5751	3.89224	5.06086	2.40486	2.82906	3.55691	5.77122	2.86494	0.472607	-1.08129	0.0207063	#N/A	#N/A
GEMIN4	1393.2	1526.82	1568.44	1523.09	1014.65	1406.23	1351.35	1642.39	1672.47	1713.92	1659.43	1719.74	1812.34	1632.25	1656.86	1598.98	1603.97	1502.74	1495.23	1608.54	1505.15	1552.75	1405.24	1598.85	1.13908	0.187871	0.0207308	0.176282	#N/A
SLC7A14	26.3507	21.8077	29.0351	26.6339	14.883	23.8288	54.3836	22.6929	33.2514	31.1609	37.1096	39.3357	29.0339	32.6643	33.4909	37.882	30.9036	30.1609	16.189	38.4764	36.7662	30.7638	23.7421	32.9581	1.40543	0.491016	0.0207577	0.17633	#N/A
LARP6	852.86	790.078	864.927	889.384	1455.19	1063.2	823.983	636.075	664.22	805.603	792.177	845.799	865.234	698.953	849.994	903.322	851.328	727.503	750.855	840.108	728.4	842.819	970.488	802.922	0.825425	-0.27679	0.0207646	0.17633	#N/A
ANXA9	9.40032	14.2297	18.9272	12.1689	12.5146	9.79095	11.9308	10.95	6.45012	5.74862	11.2659	10.8135	8.29267	9.22712	4.31848	3.61815	8.9863	7.77697	10.1329	10.4015	5.66233	9.64795	13.4481	8.4604	0.631025	-0.664232	0.0208524	#N/A	#N/A
PPP1R3G	21.6191	22.7682	32.2809	18.8025	23.4624	79.7148	46.3958	33.7745	45.1577	16.4263	13.0027	21.6265	12.4387	37.6171	52.899	41.6169	42.3553	43.743	38.509	48.8007	50.9646	35.4274	23.7866	39.0652	1.63773	0.711702	0.0208613	0.176958	#N/A
C22orf29	665.275	662.801	693.267	673.389	419.008	599.787	515.948	498.616	517.129	611.834	558.619	550.679	568.216	570.177	535.815	515.173	465.978	515.608	468.544	540.967	567.583	557.829	622.748	537.542	0.864997	-0.209233	0.0208703	0.176958	#N/A
MIS12	637.702	648.892	643.686	630.617	1390.56	664.936	678.143	664.488	686.496	683.358	599.551	613.009	631.081	577.141	616.518	653.551	656.911	646.792	647.65	640.844	647.646	679.027	790.291	644.257	0.81387	-0.297129	0.020881	0.176958	#N/A
RBSN	1082.73	1048.04	960.072	988.95	1149.22	839.842	862.144	1044.75	1058.26	928.964	911.228	924.526	1057.24	923.472	1098.13	839.672	976.221	869.331	862.381	780.481	903.271	957.568	1045.8	929.995	0.887764	-0.171751	0.0209042	0.177035	#N/A
SRM	3976.42	4291.08	4143.04	4369.2	2776.53	4565.08	3990.09	4132.18	4382.32	5010.67	4942.54	4989.86	4753.5	4125.54	4440.82	4825.93	4815.54	3784.5	4312.33	4581.11	4141.8	4350	3911.25	4487.11	1.14756	0.19857	0.0209805	0.177561	#N/A
IL13RA2	10.335	2.84658	3.33551	3.31408	3.12654	30.7418	37.1082	5.4881	4.30443	2.46533	4.34121	2.94867	2.76381	3.54818	6.47573	22.6429	28.2039	1.94351	6.08379	19.986	36.8228	11.3727	4.59155	13.4918	2.90841	1.54023	0.0209978	#N/A	#N/A
TMEM99	301.782	273.328	301.844	287.783	165.901	378.765	298.073	310.917	268.671	300.527	331.833	285.013	302.721	282.629	304.601	343.525	388.021	302.387	310.989	332.037	308.578	303.806	266.127	315.58	1.18867	0.249353	0.0210314	0.177822	#N/A
CDIP1	357.317	385.016	338.585	379.574	423.137	422.815	377.27	325.156	372.992	326.129	320.131	277.597	281.378	328.466	367.914	282.034	328.705	322.238	323.608	318.921	291.649	340.506	376.726	329.188	0.870677	-0.199791	0.0210398	0.177822	#N/A
COQ10B	772.794	738.956	732.814	805.615	1918.92	779.246	788.807	730.526	767.393	789.086	753.633	815.958	837.588	752.399	728.794	840.075	809.012	805.956	798.36	783.454	773.769	834.436	993.82	784.629	0.788552	-0.342723	0.0210967	0.178183	#N/A
OIP5-AS1	630.796	649.805	673.684	564.282	941.789	549.749	583.302	626.725	586.897	560.039	625.562	630.144	599.846	596.937	604.608	685.544	658.665	662.042	560.312	506.517	574.696	622.473	692.071	600.724	0.866385	-0.20692	0.0211586	0.178586	#N/A
POTEJ	0	0	0	0	0	1.40038	1.32609	0	1.07367	0	4.32292	1.96648	1.38237	2.12987	2.16006	1.80617	5.14378	0	0	0	0	1.08151	0	1.41949	7.81546	2.96633	0.0211605	#N/A	#N/A
STRBP	189.037	177.216	168.705	175.251	171.809	224.596	189.967	182.409	163.213	199.411	207.239	184.789	225.075	170.36	190.002	208.252	237.875	252.787	241.834	211.695	206.377	198.948	176.404	205.993	1.16472	0.21998	0.0212072	0.178875	#N/A
BDP1	1419.2	1241.13	1186.03	1129.78	2356.28	923.749	1204.41	1365.99	1404.01	1117.66	1109.76	1067.97	1162.75	1320.78	1388.27	1287.92	1273.55	1202.56	1164.57	1010.04	1140.67	1260.81	1466.48	1196.54	0.815364	-0.294483	0.0212335	0.178976	#N/A
YOD1	532.597	476.966	414.16	477.012	1008.75	362.949	479.924	488.683	468.878	411.737	444.694	491.685	504.627	425.331	515.295	513.406	495.567	486.426	491.843	433.57	482.749	495.564	581.896	468.585	0.803585	-0.315477	0.0212554	0.17904	#N/A
LINC01483	16.8602	18.0341	18.7709	10.9682	6.22924	25.024	15.8724	24.0253	11.883	14.2158	23.6282	23.5547	27.5986	15.5864	26.9251	28.223	30.5549	16.4795	14.2278	22.2834	22.6931	19.697	14.1725	21.4235	1.52134	0.605339	0.0213037	#N/A	#N/A
CCNT1	1344.06	1221.23	1253.12	1195.82	2393.06	1085.71	1207.42	1354.63	1266.5	1254.12	1161.77	1213.21	1257.91	1285.77	1242.98	1175.07	1143.83	1402.42	1273.26	1199.96	1288.42	1296.2	1481.46	1238.31	0.835247	-0.259725	0.021344	0.179666	#N/A
WDR19	195.692	195.347	225.406	180.743	662.436	205.937	232.09	234.505	254.357	219.029	219.438	217.31	190.778	176.793	174.987	214.822	178.845	243.181	222.683	194.695	210.284	230.922	291.925	211.858	0.723754	-0.466429	0.0214405	0.180357	#N/A
EPHA2	4334.05	4513.04	4689.06	4728.27	4115.15	3976.67	4051.47	3837.04	4084.27	4604.16	4328.63	4321.52	4567.52	4108.01	4299.94	3963.22	3986.53	3749.65	4113.96	4216.27	3972.1	4217.17	4475.91	4136.31	0.924426	-0.113371	0.021501	0.180664	#N/A
DNASE1L1	434.238	488.545	446.335	453.475	223.468	596.432	560.393	407.892	472.427	437.345	472.383	513.215	468.936	515.599	445.882	505.552	506.069	466.583	469.499	515.616	553.27	473.96	409.212	494.193	1.20965	0.274589	0.0215059	0.180664	#N/A
TAF3	301.003	310.117	259.858	247.136	478.3	259.074	238.696	272.025	277.005	255.19	255.912	255.643	313.798	252.745	291.609	279.049	294.485	278.158	267.289	274.726	257.481	281.871	319.283	270.18	0.841826	-0.248406	0.0215332	0.180697	#N/A
CDC26	476.633	476.618	485.209	498.531	380.754	500.357	454.247	489.734	476.927	484.888	549.763	605.198	609.17	500.73	554.296	648.932	710.186	471.792	536.32	556.761	486.87	521.615	463.549	539.761	1.16527	0.220665	0.0215392	0.180697	#N/A
LYPLA1	1970.04	1841.21	1817.24	1699.19	1113.8	1366.45	1635.57	2140.76	2039.72	2023.15	2297.33	2026.19	2107.15	1870.84	1947.79	2239.19	2179.44	2057.53	1961.08	2061.33	2135.1	1930	1688.29	2005.54	1.18867	0.249343	0.0215656	0.180697	#N/A
RGAG4	73.3827	79.6567	72.5272	86.4852	127.629	98.0609	84.8777	73.6313	83.7162	65.6285	56.1601	52.1148	73.2695	65.3206	61.5685	71.3104	77.1946	42.7992	57.6967	68.1006	76.3828	73.6911	87.9361	69.2395	0.778162	-0.361857	0.021571	0.180697	#N/A
NUDT22	239.882	236.038	270.634	291.526	196.419	388.485	302.665	253.099	284.994	278.191	242.908	313.029	285.471	238.518	258.709	340.145	296.316	321.222	267.278	345.094	269.698	281.92	246.9	292.864	1.18776	0.248244	0.021582	0.180697	#N/A
GCKR	14.1039	16.1252	10.0268	11.0702	6.25929	36.3832	49.0553	17.3177	19.341	12.3145	12.9873	19.6625	17.9688	19.8757	14.0371	18.9835	21.8382	5.83379	9.11676	20.8113	30.1921	18.2526	11.5171	20.3574	1.7527	0.809583	0.0215882	#N/A	#N/A
ZFYVE16	953.633	929.401	812.116	784.907	1354.13	695.197	801.924	905.997	826.629	855.217	832.894	773.82	864.049	889.548	827.246	815.973	842.66	995.167	826.054	746.257	807.182	863.81	966.838	831.613	0.85914	-0.219036	0.0216338	0.18101	#N/A
ASH1L	1950.96	1810.01	1534.52	1427.26	3319.05	1191.51	1417.98	2005.76	1904.86	1553.06	1463.5	1533.12	1666.01	1744.72	1633.52	1442.11	1459.03	1981.91	1713.95	1303.46	1545.08	1695.3	2008.36	1597.47	0.795106	-0.330781	0.0216495	0.18102	#N/A
CYP2R1	6.57894	0.948726	2.22557	5.52835	4.69177	16.7783	19.8827	8.21993	7.52803	13.143	4.33612	6.88091	6.91016	4.25835	3.23849	12.6698	8.98162	7.77586	6.08129	5.599	4.71946	7.47507	3.99467	8.56269	2.08849	1.06246	0.0216903	#N/A	#N/A
ZNF222	72.556	72.9273	82.1218	74.0446	98.3706	57.2049	56.0662	67.5229	45.1754	71.2609	66.9558	66.6558	70.2861	70.5119	67.9292	85.9895	63.1375	67.06	47.6702	69.4787	69.8275	68.7025	80.0041	65.1708	0.815829	-0.293661	0.0217149	0.181332	#N/A
ITGB3	441.265	432.41	414.033	375.944	238.051	355.863	515.914	521.629	551.599	412.605	368.843	395.293	453.45	455.125	435.317	484.653	506.997	438.712	414.978	508.804	530.876	440.589	380.34	459.416	1.20979	0.274761	0.0217157	0.181332	#N/A
RBBP5	860.259	798.905	793.11	725.398	1003.54	654.803	769.311	796.889	801.573	681.673	766.305	757.469	710.738	824.766	773.872	767.469	755.417	742.419	783.831	664.34	771.858	771.617	836.243	751.421	0.897375	-0.156217	0.0217616	0.181594	#N/A
PKIG	365.264	406.07	403.309	395.357	510.583	385.751	343.166	333.651	322.878	391.596	411.134	370.422	372.239	353.703	376.71	379.828	405.647	328.815	357.496	380.163	401.586	380.732	416.116	369.674	0.88642	-0.173937	0.0218033	0.181811	#N/A
TFAM	1816.59	1705.77	1744.38	1710.02	2075.46	1456.58	1443.4	1741.91	1659.98	1609.85	1613.01	1630.29	1628.9	1714.61	1607.05	1772.19	1791.11	1479.18	1593.29	1687.41	1854.2	1682.63	1810.45	1642.68	0.907214	-0.140485	0.0218167	0.181811	#N/A
OR2A1-AS1	9.38562	12.3409	8.86997	8.81203	24.9782	4.18382	0	9.19159	4.3133	0	7.84429	5.89539	9.67031	8.5121	10.7861	6.35681	3.83528	9.71001	9.13797	3.99039	12.2862	8.10001	12.8773	6.6071	0.509918	-0.971664	0.0218454	#N/A	#N/A
ZBTB34	302.054	231.364	263.461	224.091	697.038	266.259	255.984	327.875	298.263	259.99	225.35	297.956	266.826	263.431	254.944	246.311	203.381	280.179	196.324	197.953	265.879	277.377	343.602	256.682	0.745186	-0.424328	0.0218746	0.182164	#N/A
XPA	198.891	245.234	242.855	242.56	197.427	237.359	148.167	169.181	178.743	153.253	201.651	217.686	178.849	195.663	179.705	216.588	214.289	166.456	181.663	200.374	221.754	199.445	225.394	191.336	0.850528	-0.23357	0.0218882	0.182164	#N/A
ZIC4	304.834	364.6	346.26	290.62	263.118	390.921	384.267	414.052	422.117	350.877	354.314	373.119	394.222	343.049	354.167	311.276	251.548	443.705	483.337	370.992	330.734	359.149	313.886	373.294	1.19032	0.251347	0.0219341	0.182424	#N/A
TFG	2786.43	2835.62	2778.7	2782.23	4102.76	2669.52	2606.42	2900.54	2710.01	2762.19	2914.2	2694.24	2878.44	2541.99	2574.29	2637.45	2792.35	2691.18	2655.55	2749.89	2882.96	2807	3057.15	2728.83	0.891959	-0.16495	0.0219582	0.182504	#N/A
CD2BP2	1989.91	2074.79	1986.67	2337.1	2332.77	2039.31	1999.24	1677.66	1842.83	2042.69	2090.65	2185.18	2003.92	1832.15	1878.1	1942.14	2065.65	1717.75	1874.94	2065.47	1863.31	1992.49	2144.25	1945.06	0.906749	-0.141225	0.0220032	0.182756	#N/A
CCT6P1	112.798	118.583	112.435	124.991	208.041	100.698	92.7929	107.7	103.212	118.265	125.681	121.896	113.332	102.916	112.277	105.844	123.224	84.5715	84.1089	131.208	124.577	115.674	135.37	109.519	0.805588	-0.311885	0.0220251	0.182817	#N/A
ANKRD44	121.356	119.763	109.992	105.612	89.6995	86.3391	134.121	168.306	130.744	153.126	126.727	126.245	139.309	134.849	124.815	115.407	109.553	141.306	150.48	114.761	142.609	125.958	109.285	131.168	1.20305	0.266698	0.0221116	0.183358	#N/A
TNRC6B	594.661	568.71	519.012	553.937	824.318	534.845	704.323	561.608	579.986	492.092	476.14	506.684	553.646	525.417	462.962	457.476	455.745	565.481	531.313	462.817	480.255	543.401	612.128	521.924	0.850369	-0.23384	0.0221195	0.183358	#N/A
PPFIA3	88.1138	102.981	112.012	97.2263	121.394	167.5	115.94	152.019	153.969	128.877	129.961	150.643	137.571	144.286	115.153	103.411	135.892	194.801	142.189	102.181	70.4611	126.98	104.345	134.053	1.28172	0.358077	0.02226	0.1844	#N/A
DUSP5	2425.33	2411.96	2540.11	2613.73	3304.82	2241.05	1998.18	2437.23	2383.56	2133.25	2373.55	2289.81	2380.28	2612.4	2747.22	2148.78	2300.43	2311.43	2119.71	2598.09	2581.98	2426.33	2659.19	2353.56	0.884961	-0.176314	0.022318	0.184658	#N/A
TCONS_00029157	2.8216	7.58733	12.2644	16.6186	11.7406	12.601	23.8683	27.3071	15.0345	9.02728	11.2438	15.7314	8.29397	21.2978	28.0791	13.5498	20.5694	23.3401	22.2771	12.0121	10.3758	15.5067	10.2065	17.163	1.6965	0.762559	0.0223318	#N/A	#N/A
MAGED4	529.971	596.515	569.249	572.614	494.752	664.975	613.456	678.702	693.649	607.39	605.374	637.486	611.932	615.433	590.579	564.001	555.639	702.655	633.741	554.408	527.257	600.942	552.62	616.042	1.11566	0.157897	0.0223354	0.184658	#N/A
MAGED4B	529.971	596.515	569.249	572.614	494.752	664.975	613.456	678.702	693.649	607.39	605.374	637.486	611.932	615.433	590.579	564.001	555.639	702.655	633.741	554.408	527.257	600.942	552.62	616.042	1.11566	0.157897	0.0223354	0.184658	#N/A
LINC00941	128.792	98.6564	122.488	100.686	63.3596	139.886	115.335	115.857	127.913	133.03	118.7	116.985	100.896	132.022	137.116	184.5	138.667	93.3275	118.547	137.632	134.945	121.873	102.796	127.835	1.25134	0.323479	0.0224145	0.185101	#N/A
FADS2	1754.93	1865.52	1568.38	1696.45	1080.45	2583.63	1846.24	2169.6	2443.66	1964.61	1869.23	1929.07	1940.72	1814.5	1597.26	1374.72	1327.05	2545.14	2374.29	1989.35	1960.41	1890.25	1593.15	1983.09	1.24497	0.316109	0.0224243	0.185101	#N/A
BAIAP2	678.891	750.612	537.62	618.856	685.214	640.419	550.775	597.448	625.094	628.957	539.527	613.338	563.621	578.667	617.921	489.103	461.855	506.663	557.051	617.404	623.827	594.422	654.239	575.729	0.879262	-0.185635	0.0224334	0.185101	#N/A
LOC730183	16.8492	14.2562	16.5146	13.1219	32.6664	18.0394	14.5495	15.8217	9.75567	13.2113	13.2029	7.85393	12.4231	8.50314	22.6146	10.0566	6.34723	13.5673	11.2066	12.7141	6.63198	13.8051	18.6816	12.2812	0.642786	-0.637589	0.0224341	#N/A	#N/A
ZMAT5	385.726	417.503	386.627	376.298	238.119	504.048	472.21	408.389	412.635	406.394	390.44	479.956	428.44	341.82	368.278	497.442	470.734	443.545	420.649	416.598	370.506	411.255	360.855	427.005	1.18388	0.24352	0.0224555	0.185162	#N/A
FBXL4	283.047	280.432	248.475	263.777	158.936	229.865	276.262	321.566	297.44	278.918	314.867	259.221	332.241	318.133	328.826	335.752	293.551	309.796	268.223	243.552	281.704	282.123	246.933	293.12	1.19128	0.252509	0.0225271	0.18563	#N/A
PPIB	9126.35	9542.13	9333.79	9793.41	9474.13	10212.6	9309.09	9475.95	9558.35	10273.3	11024.6	11266.1	10631.3	9634.65	9491.23	12065.7	12256.5	10211.2	10117.1	10926.7	10278.9	10190.6	9453.96	10420.8	1.10228	0.140495	0.0225423	0.185633	#N/A
OLAH	8.24103	11.5565	4.51911	7.85794	5.55688	28.3982	24.2205	17.6106	20.7396	6.78062	5.28083	7.98289	4.20883	12.9684	7.67093	15.6149	13.0269	15.4083	7.87973	21.9192	15.9727	12.5435	7.54628	14.1052	1.85448	0.891013	0.0225555	#N/A	#N/A
CD247	1.88044	1.89803	1.11334	0	0.782286	8.39296	3.97004	2.73458	2.15132	1.64329	1.73463	3.93334	8.29512	3.54989	4.31958	2.71543	3.85119	2.91705	3.04142	3.19443	1.88831	3.04794	1.13482	3.64579	3.03043	1.59952	0.0225701	#N/A	#N/A
ADAM3A	6.86474	0.98914	0	2.30968	2.44821	0	0	2.85	1.12029	0	0.902543	0	1.4415	0	1.12614	0	0	0	0	0	0	0.954869	2.52235	0.46503	0.17671	-2.50054	0.0225709	#N/A	#N/A
CBLN3	15.0454	12.3306	13.372	12.1799	9.38992	29.3909	37.1244	10.9334	18.2636	15.5968	21.6392	18.6798	8.29346	15.6171	21.5966	10.8455	26.9824	21.3918	16.2059	19.2129	20.7555	17.8499	12.4636	19.5331	1.55464	0.636579	0.0225829	#N/A	#N/A
GPSM3	150.333	159.378	131.237	114.925	87.7167	219.424	225.291	122.461	150.589	127.333	146.628	166.096	139.562	141.919	139.225	188.289	201.335	133.13	141.908	207.227	180.288	155.919	128.718	164.419	1.27595	0.351576	0.0225928	0.185739	#N/A
CFAP45	24.4402	33.2029	31.1721	45.3538	28.939	29.3715	33.1408	35.5915	27.9519	38.5991	39.8674	56.0333	67.723	46.1352	53.9803	59.7032	64.1836	40.8284	43.5731	35.2035	43.4122	41.8289	32.6216	44.7061	1.37481	0.459236	0.0225969	0.185739	#N/A
SP2	804.207	876.312	753.831	763.478	922.102	669.333	636.509	710.69	789.212	785.31	770.458	754.137	847.382	709.234	762.484	604.224	639.045	780.956	846.463	643.916	690.419	750.462	823.986	727.486	0.882061	-0.181049	0.0225997	0.185739	#N/A
TRPM7	1562.21	1422.26	1333.41	1211.88	3008.74	1170.51	1297.3	1514.86	1504.87	1287.42	1251.35	1247.97	1242.9	1474.88	1413.08	1436.74	1542.6	1546.95	1541.94	1157.53	1239.68	1448.05	1707.7	1366.91	0.799945	-0.322027	0.0226353	0.185821	#N/A
HIATL1	1806.02	1731.72	1759.9	1698.92	2047.06	1560.04	1608.55	1821.39	1708.2	1736.28	1800.9	1615.47	1687.88	1711.71	1643.81	1619.21	1547.01	1642.69	1718.14	1709.23	1702.4	1708.41	1808.73	1677.05	0.927038	-0.1093	0.0226393	0.185821	#N/A
THRB	101.448	72.953	79.976	67.2466	64.0873	55.9593	32.1569	57.6131	55.2698	75.3906	49.4071	49.6687	67.037	55.9574	50.1994	66.3023	64.0392	74.9457	69.5094	59.316	81.4671	64.2833	77.1421	60.2649	0.784693	-0.349801	0.0226721	0.185968	#N/A
MVK	313.667	289.851	333.622	327.047	145.079	536.52	450.56	425.905	438.545	462.945	495.593	440.514	430.008	200.868	196.372	232.351	239.37	507.003	535.278	415.926	369.951	370.808	281.853	398.607	1.41535	0.501154	0.0226934	0.18602	#N/A
OARD1	279.88	289.451	211.038	264.851	196.876	244.365	226.58	290.463	259.534	261.453	319.085	307.608	323.329	283.103	281.631	320.928	353.477	366.249	341.871	286.824	256.905	284.071	248.419	295.213	1.18972	0.25062	0.0227308	0.186205	#N/A
CC2D2A	538.456	518.108	522.669	568.582	369.533	539.603	506.773	551.978	569.829	595.398	671.46	559.319	546.989	578.39	556.867	569.507	605.282	506.849	594.973	553.755	584.944	552.822	503.47	568.245	1.13302	0.180168	0.022768	0.186382	#N/A
ENO1	49184.2	49966.8	49062.2	51810.8	49837.8	54045.3	49666.8	58223.3	59939.7	49957.3	54766.6	52637	50565.6	53614.7	54287.9	60007	60201.6	54870.8	55064.6	51349.8	48714.1	53227.3	49972.4	54244.5	1.08549	0.11835	0.0227822	0.186382	#N/A
SNX3	2687.86	2615.22	2569.82	2486.23	2914.41	2826.61	2844.94	3069.7	2837.85	2769.33	2801	2840.04	2820.75	2645.38	2692.43	3069.65	3317.56	3037.43	2890.75	2804.2	2750.63	2823.42	2654.71	2876.14	1.08261	0.114512	0.0228158	0.186535	#N/A
FBXL16	8.46616	9.48348	2.23085	8.86716	4.69721	7.00268	2.65225	2.72869	3.22066	4.92295	1.72881	4.9163	2.76478	3.54986	4.32027	3.61181	3.85842	2.91785	4.04956	2.40305	2.82933	4.34391	6.74897	3.59233	0.525179	-0.929118	0.0228195	#N/A	#N/A
TBC1D30	4.70517	4.74095	8.93225	9.98584	7.83248	11.2121	10.6111	18.16	5.36384	9.84114	14.6749	18.6841	12.4429	13.4914	11.8834	8.11896	24.4609	12.6475	8.09523	8.81654	8.48504	11.1041	7.23934	12.3118	1.70883	0.773005	0.0228536	#N/A	#N/A
LARP4B	1983.75	2063.24	2069.07	2039.47	3254.5	1906.15	1920.63	2123.56	2147.57	2063.29	2039.62	2058.21	2138.81	1998.17	2063.42	1865.44	1787.06	1957.48	1891.19	1898.04	2043.9	2062.5	2282.01	1993.91	0.873222	-0.19558	0.022888	0.186981	#N/A
ANKRD13C	776.264	702.645	817.051	740.935	1037.65	645.959	725.488	774.935	750.034	766.083	759.96	720.786	724.427	741.284	751.842	738.137	693.705	736.411	720.582	728.43	746.764	752.351	814.909	732.802	0.898436	-0.154513	0.0229002	0.186981	#N/A
MTMR10	944.633	909.385	903.969	740.812	755.662	459.546	578.25	767.88	776.951	781.728	739.396	781.738	792.156	719.256	717.249	695.831	676.865	716.923	752.014	834.929	826.955	755.816	850.892	726.104	0.854397	-0.227021	0.0230002	0.187581	#N/A
FGFR3	43.1028	44.3909	34.4503	43.2906	55.349	39.0093	48.8013	33.5	31.0006	21.2438	20.6532	29.3662	27.5217	36.0476	34.4093	26.0573	11.1635	39.7207	25.2041	31.9183	51.6569	34.6599	44.1167	31.7046	0.715231	-0.483519	0.0230117	0.187581	#N/A
PCNXL4	1379.14	1341.87	1396.77	1321.46	1367.79	955.289	1168.36	1293.9	1173.23	1209.3	1227.14	1240.9	1274.59	1284.37	1248.61	1231.41	1305.67	1134.13	1193.5	1356.28	1423.06	1263.18	1361.41	1232.48	0.90602	-0.142386	0.0230187	0.187581	#N/A
RBBP4	3773.49	3640.07	3417.72	3441.79	6260.44	3600.51	3193.91	3850.68	3573.33	3260.65	3499.44	3249.98	3333.26	3497.11	3461.26	3404.11	3421.93	3790.32	3892.02	3441.63	3682.48	3651.72	4106.7	3509.54	0.854298	-0.227189	0.0230578	0.187691	#N/A
CHKA	791.502	775.676	623.805	686.084	1334.9	761.446	573.124	720.115	726.973	716.134	717.201	697.004	682.621	626.382	657.187	580.205	624.888	787.105	874.957	672.273	667.618	728.438	842.394	692.827	0.821327	-0.283971	0.0230622	0.187691	#N/A
RNF182	837.08	787.279	812.275	858.336	1108.6	539.162	575.797	900.071	808.205	755.424	859.262	759.459	819.98	696.697	683.652	591.472	632.002	817.173	878.561	721.871	790.74	773.004	880.713	739.345	0.839576	-0.252267	0.0230802	0.187716	#N/A
TRADD	112.763	151.807	149.049	166.881	78.1796	230.632	198.81	120.65	163.518	170.895	146.648	180.861	163.072	147.613	209.402	182.882	160.317	139.949	156.119	156.731	131.221	158	131.736	166.207	1.26444	0.338499	0.0231544	0.188175	#N/A
PANX2	92.0927	104.253	98.633	126.131	98.5329	185.956	185.849	167.47	183.52	107.41	85.5579	136.691	131.469	124.138	131.802	120.327	128.619	121.545	110.353	118.458	97.0798	126.471	103.928	133.515	1.28085	0.357101	0.0231667	0.188175	#N/A
GDPD3	89.2067	102.503	86.5937	84.9294	56.2364	100.503	91.4181	107.299	102.343	96.218	119.195	116.943	131.259	104.293	77.6826	83.4443	85.7651	122.39	105.529	106.228	90.688	98.127	83.8938	102.575	1.22918	0.297702	0.0231915	0.188254	#N/A
ZNF264	322.808	320.473	376.377	298.553	573.416	302.787	368.754	390.249	376.463	309.954	302.876	294.038	327.672	318.126	311.148	304.831	275.585	270.483	228.659	242.096	311.087	325.068	378.326	308.425	0.813199	-0.29832	0.0232264	0.188415	#N/A
TBKBP1	162.755	174.488	174.052	202.892	165.207	281.56	295.742	158.191	207.155	210.839	203.925	203.541	200.453	203.77	227.908	172.421	163.383	215.937	209.538	209.1	214.066	202.711	175.879	211.095	1.19861	0.261368	0.0232428	0.188427	#N/A
SMAD4	1743.79	1716.2	1690.57	1575.68	2560.54	1425.43	1615.56	1835.7	1735.63	1631.92	1652.03	1567.51	1665.98	1645.26	1523.26	1425.21	1529.58	1775.55	1795.04	1428.35	1603.62	1673.45	1857.36	1615.98	0.869468	-0.201795	0.0232884	0.18865	#N/A
AKAP9	1017.94	932.906	849.621	823.371	1433.03	665.615	745.736	1068.71	972.906	753.772	840.821	839.872	855.509	916.69	917.987	779.821	763.633	939.111	946.016	688.136	818.895	884.29	1011.37	844.577	0.834499	-0.261018	0.0233005	0.18865	#N/A
MTMR3	862.53	874.284	860.299	866.571	1645.93	915.811	993.583	865.287	940.989	918.766	822.663	799.842	827.773	846.009	758.349	728.99	804.57	935.547	899.674	693.011	781.96	887.735	1021.92	845.802	0.82651	-0.274896	0.0233208	0.188692	#N/A
KPNA6	2465.46	2540.22	2746.53	2569.56	2984.89	2120.42	2590.4	2430.92	2418.1	2608.79	2603.67	2513.48	2539.71	2586.78	2513.85	2285.14	2371.31	2388.4	2297.08	2413.25	2535.18	2501.1	2661.33	2451.03	0.920971	-0.118773	0.0233753	0.18887	#N/A
KRT34	494.408	478.137	633.337	612.704	39.103	653.075	843.069	476.543	459.123	790.125	719.542	1165.86	1130.53	766.531	809.668	1265.76	1230.8	328.553	448.947	1279.17	1106.14	749.102	451.538	842.09	1.86569	0.899712	0.0234052	0.18887	#N/A
C15orf52	1504.5	1441.34	1314.78	1366.41	764.309	1713.6	2030.54	1389.24	1481.9	1291.07	1300.7	1341.26	1370.04	1736.04	1787.76	1852.69	1850.61	1245.16	1491.82	1571.39	1596.34	1497.21	1278.27	1565.63	1.22505	0.292842	0.0234133	0.18887	#N/A
PLK1	3842	4102.39	4490.05	4644.22	3124.26	3403.37	3380.87	3434.03	3657.44	4048.08	3761.71	3553.03	3425.14	3459.82	3550.36	3083.3	3234.81	2912.08	3432.87	4143.99	4064.54	3654.68	4040.58	3534.09	0.875045	-0.192571	0.0234289	0.18887	#N/A
C17orf49	554.45	617.763	628.761	650.647	376.375	742.508	638.921	620.029	609.058	639.85	599.697	645.062	620.555	668.001	636.425	664.596	668.666	691.937	688.485	622.824	600.47	627.861	565.599	647.318	1.14694	0.19779	0.0234411	0.18887	#N/A
EPB41L4B	658.892	649.952	660.278	627.18	345.394	523.361	486.148	805.469	732.665	742.735	813.792	775.74	828.607	748.105	826.925	756.492	771.113	777.343	681.192	637.476	631.302	689.531	588.339	721.154	1.22761	0.295848	0.023443	0.18887	#N/A
TBX3	188.526	191.674	184.519	193.404	289.353	368.551	469.95	283.222	238.413	191.256	191.995	219.964	265.778	298.706	337.583	322.768	296.065	205.696	228.566	232.248	252.869	259.576	209.495	275.227	1.30889	0.388343	0.0234516	0.18887	#N/A
PPP6R3	2879.29	2811.64	2722.68	2551.09	4303.39	2248.95	2279.4	2925.26	2878.56	2724.48	2687.27	2620.33	2848.16	2708.5	2596.24	2456.83	2583.04	2866.43	2759.04	2361.94	2724.65	2739.86	3053.62	2641.82	0.864835	-0.209503	0.0234635	0.18887	#N/A
PLLP	0	0	0	1.10523	0	5.59128	1.32541	1.82787	2.15147	0	2.60304	0	0	1.41937	2.15881	1.81062	1.2826	0.97188	1.01374	0.799671	1.88804	1.23567	0.221047	1.55274	5.69199	2.50893	0.0234637	#N/A	#N/A
METTL9	2083.17	2001.04	1896.49	1960.37	2080.75	2241.57	2116.12	2142.65	2073.79	2076.12	2265.87	2114.58	2120.26	1994.1	2024.42	2308.8	2227.25	2069.51	2032.31	2339.97	2317.45	2118.41	2004.36	2154.05	1.07405	0.103059	0.0234828	0.188904	#N/A
CCIN	2.82035	0.948605	5.56817	3.31964	1.56451	4.19685	5.30284	4.56055	8.59861	6.56906	4.33157	3.9323	1.38215	4.96863	5.3984	8.13896	5.13628	10.6941	2.02635	12.0035	8.49276	5.23591	2.84426	5.9833	2.22332	1.15272	0.023491	#N/A	#N/A
MRPS25	1376.43	1356.99	1226.36	1348.39	1028.11	1438.77	1370	1287.93	1434.9	1365.84	1373.62	1367.78	1349.28	1510.91	1371.81	1385.49	1384.46	1276.22	1365.44	1419.76	1538.93	1360.83	1267.26	1390.07	1.09806	0.134961	0.0235242	0.189057	#N/A
WDR47	523.86	500.764	513.35	487.934	704.825	445.473	523.953	524.616	497.917	460.256	456.175	479.883	500.461	473.61	556.192	499.137	499.255	423.999	447.358	474.168	491.303	499.261	546.147	484.61	0.884613	-0.176882	0.0235321	0.189057	#N/A
[truncated: 24,814 more rows]
